# Supplementary material for: Genetic requirements for uropathogenic E. coli proliferation in the bladder cell infection cycle
Source: mSystems. 2024 Sep 17;9(10):e00387-24. doi: 10.1128/msystems.00387-24 (PMC11495030; doi:10.1128/msystems.00387-24)
Supplement: Table S1 — Construction and characterization of the UTI89 transposon-insertion mutant library by TraDIS analyses. [file msystems.00387-24-s0002.xlsx]

## Sheet: 1A
Sequencing read frequency and mapping results
Sample>	No. of sequenced reads	No. of Tn-tagged reads^	No. of reads mapped to chromosome	No. of unique insertion sites (chr)*	No. of reads mapped to pUTI89	No. of unique insertion sites (pUTI89)*
Library stock Tni5	829321	362,581 (43.72%)	296,628 (81.81%)	16732	5,147 (1.42%)	429
Library stock Tni7	1025118	754,194 (73.57%)	669,667 (88.79%)	20780	12,972 (1.72%)	499
Passage Day 1 Tni5	1076650	678,480 (63.0%)	587,389 (86.6%)	27429
Passage Day 1 Tni7	268613	145,221 (54.0%)	123,822 (85.3%)	19001
Passage Day 3 Tni5	1494935	915,095 (61.2%)	789,665 (86.3%)	28727
Passage Day 3 Tni7	278278	150,505 (54.1%)	128,321 (85.3%)	16001
Passage Day 5 Tni5	15177773	963,130 (63.4%)	836,398 (86.8%)	33616
Passage Day 5 Tni7	1333555	725,129 (54.4%)	605,604 (83.5%)	21653
LB A Tni5	1853680	599,301 (32.3%)	461,230 (76.9%)	21244	18,245 (3.0%)	948
LB A Tni7	598721	367,886 (61.5%)	298,591 (81.2%)	20780	11,601 (3.2%)	871
LB B Tni5	2206973	1,069,849 (48.5%)	842,621 (78.8%)	26774	71,221 (6.6%)	1623
LB B Tni7	1933069	1,413,112 (73.1%)	1,263,464 (89.4%)	32503	103,758 (7.3%)	1845
M9 A Tni5	1598108	539,551 (33.8%)	411,382 (76.3%)	21284	6,690 (1.2%)	665
M9 A Tni7	1446686	867,765 (60.0%)	740,468 (85.3%)	26016	11,802 (1.4%)	847
M9 B Tni5	2825791	1,189,723 (42.1%)	908,995 (76.4%)	26534	75,260 (8.8%)	1559
M9 B Tni7	1152700	850,949 (73.8%)	756,059 (88.8%)	24019	93,187 (7.8%)	1842
Pre-infection Inoculate Tni5	2082669	774,568 (37.2%)	597,698 (77.2%)	24677	21,383 (2.7%)	1185
Pre-infection Inoculate Tni7	4086573	2,647,529 (64.8%)	2,410,690 (91.1%)	34760	84,465 (3.2%)	1511
IBC A Tni5	677275	244,002 (36.0%)	192,545 (79.0%)	19240	4,883 (2.0%)	789
IBC A Tni7	6985657	4,316,815 (61.8%)	3,910,885 (90.6%)	44634	99,052 (2.3%)	1380
IBC B Tni5	11084521	810,633 (7.3%)	593,576 (73.2%)	17294	26,527 (3.3%)	1018
IBC B Tni7	3139015	1,930,387 (61.5%)	1,760,300 (91.1%)	20420	80,283 (4.2%)	1141
Dispersal A Tni5	3648797	1,171,237 (32.1%)	882,553 (75.4%)	11951	28,126 (2.4%)	649
Dispersal A Tni7	3157481	1,990,159 (63.0%)	1,821,325 (91.5%)	19292	62,526 (3.1%)	769
Dispersal B Tni5	4244015	1,507,403 (35.5%)	1,190,227 (78.9%)	14716	36,586 (2.4%)	734
Dispersal B Tni7	6616324	4,240,115 (64.0%)	3,880,773 (91.5%)	26633	120,203 (2.8%)	1007
Post-dispersal surface A Tni5	3128377	797,019 (25.5%)	608,164 (76.3%)	9151	30,506 (3.8%)	680
Post-dispersal surface A Tni7	3867492	2,504,891 (64.8%)	2,236,170 (89.3%)	17901	123,659 (4.9%)	1097
Post-dispersal surface B Tni5	2375173	712,218 (29.9%)	540,918 (75.9%)	11349	19,963 (2.8%)	679
Post-dispersal surface B Tni7	7760229	5198925 (67.0%)	4731243 (91.0%)	29598	171,768 (3.3%)	1278
Recovery 18 h A Tni5	5911672	1,946,613 (32.9%)	1,478,619 (75.9%)	8403	73,698 (3.8%)	518
Recovery 18 h A Tni7	5308775	3,473,279 (65.4%)	3,110,190 (89.6%)	14587	166,084 (4.8%)	700
Recovery 18 h B Tni5	9349175	2,874,182 (30.7%)	2,164,765 (75.3%)	11653	109,011 (3.8%)	704
Recovery 18 h B Tni7	8286997	5,346,960 (64.5%)	4,769,944 (89.2%)	18361	242,420 (4.5%)	963
Recovery 42 h A Tni5	2875437	867,532 (30.2%)	639,311 (73.7%)	6284	31,281 (3.6%)	386
Recovery 42 h A Tni7	3894006	2,419,943 (62.1%)	2,145,287 (88.6%)	17404	107,265 (4.4%)	787
Recovery 42 h B Tni5	11806534	3,888,116 (32.9%)	2,963,326 (76.2%)	12463	166,135 (4.3%)	791
Recovery 42 h B Tni7	8416860	5,409,838 (64.3%)	4,812,599 (88.9%)	18157	264,716 (4.9%)	1005
> Tni5 and Tni7 depict the P5 and P7 sequence (paired-end) reads generated from the HiSeq for each sample. The P7 end corresponds to read 1, and the other by the P5/read 2. A and B denote biological duplicate experiments.
^Those reads that passed QC filtering and matched the transposon sequence. Percentage is over the total raw number of sequence reads from previous column.
*The number of unique insertion sites identified from the Tn-tagged reads mapped to the reference genome.

## Sheet: 1B
Genes (ORFs) found to contain zero raw read counts from sequencing of the Tn-insertion library (stock)
Gene*	Start (bp)	End (bp)	Length (bp)	Function
thrL	190	255	66	thr operon leader peptide
yaaA	5569	6345	777	protein YaaA
yaaW	10699	11412	714	putative oxidoreductase
htgA	10886	11401	516	positive regulator for sigma 32 heat shock promoters
yaaI	11438	11842	405	hypothetical protein YaaI
yaaY	22708	22926	219	hypothetical protein YaaY
ribF	22934	23875	942	riboflavin biosynthesis protein RibF; riboflavin kinase (flavokinase)
lspA	26734	27228	495	lipoprotein signal peptidase
slpA	27336	27785	450	probable FKBX-type 16kD peptidyl-prolyl cis-trans isomerase (a rotamase)
lytB	27787	28737	951	IspH protein
UTI89_C0035	31099	31296	198	hypothetical protein
UTI89_C0055	53024	53257	234	putative antitoxin of gyrase inhibiting toxin-antitoxin system
ksgA	54807	55628	822	dimethyladenosine transferase
imp	57953	60307	2355	organic solvent tolerance protein precursor
araD	67694	68389	696	L-ribulose-5-phosphate 4-epimerase
ftsL	93474	93839	366	cell division protein; ingrowth of wall at septum
ftsI	93855	95621	1767	peptidoglycan synthetase FtsI precursor
murE	95608	97095	1488	UDP-N-acetylmuramoylalanyl-D-glutamate--2
mraY	98444	99526	1083	phospho-N-acetylmuramoyl-pentapeptide-transferase
murD	99529	100845	1317	UDP-N-acetylmuramoylalanine-D-glutamate ligase
murG	102086	103153	1068	UDP-N-acetylglucosamine--N-acetylmuramyl-(pentapeptide) pyrophosphoryl-undecaprenol N-acetylglucosamine transferase
murC	103207	104682	1476	UDP-N-acetylmuramate-L-alanine ligase
ddlB	104675	105595	921	D-alanine--D-alanine ligase B
ftsQ	105597	106427	831	cell division protein; ingrowth of wall at septum
ftsA	106424	107686	1263	ATP-binding cell division protein
lpxC	108999	109916	918	UDP-3-O-[3-hydroxymyristoyl] N-acetylglucosamine deacetylase
mutT	113486	113884	399	mutator MutT protein
yacG	113972	114169	198	conserved hypothetical protein
coaE	114922	115542	621	dephospho-CoA kinase
ppdD	119432	119872	441	prelipin peptidase dependent protein
UTI89_C0116	119890	120063	174	hypothetical protein
ampE	121605	122459	855	AmpE
yacC	142756	143274	519	conserved hypothetical protein
yadH	149733	150503	771	conserved hypothetical protein
yadI	150608	151048	441	putative PTS system IIA component YadI
panD	152345	152725	381	aspartate 1-decarboxylase
UTI89_C0145	152693	152878	186	conserved hypothetical protein
yadD	152999	153883	885	conserved hypothetical protein
folK	163299	163778	480	2-amino-4-hydroxy-6-hydroxymethyldihydropteridine pyrophosphokinase
UTI89_C0163	170508	170675	168	conserved hypothetical protein
UTI89_C0165	173273	173455	183	conserved hypothetical protein
hemL	179423	180703	1281	glutamate-1-semialdehyde 2
yadR	182398	182775	378	conserved hypothetical protein YadR
yadT	183483	184283	801	conserved hypothetical protein YadT
map	193778	194572	795	methionine aminopeptidase
rpsB	194742	195665	924	30S ribosomal protein S2
UTI89_C0184	195617	196546	930	hypothetical protein
tsf	195800	196651	852	protein chain elongation factor EF-Ts
pyrH	196798	197523	726	uridylate kinase
rrf	197673	198230	558	ribosome recycling factor
uppS	199704	200465	762	subunit of undecaprenyl diphosphate synthase
cdsA	200478	201335	858	phosphatidate cytidylyltransferase
ecfK	202729	205161	2433	protein with possible extracytoplasmic function
hlpA	205283	205768	486	histone-like protein
lpxD	205772	206797	1026	UDP-3-O-(3-hydroxymyristoyl)-glucosamine N-acyltransferase; third step of endotoxin (lipidA) synthesis
fabZ	206809	207357	549	(3R)-hydroxymyristol acyl carrier protein dehydratase
lpxB	208149	209297	1149	lipid-A-disaccharide synthase
dnaE	209927	213409	3483	DNA polymerase III alpha subunit
accA	213422	214381	960	acetyl-CoA carboxylase
yaeR	216650	217066	417	putative lactoylglutathione lyase
mesJ	217131	218429	1299	putative cell cycle protein MesJ
rof	218477	218737	261	Rho-binding antiterminator protein
yaeP	218724	218942	219	conserved hypothetical protein
cutF	220068	220778	711	copper homeostasis protein CutF precursor
proS	221811	223583	1773	prolyl-tRNA synthetase
alaV	230253	230325	73
dkgB	233915	234718	804	2
dnaQ	241026	241766	741	DNA polymerase III epsilon chain
UTI89_C0245	255916	256440	525	hypothetical protein
UTI89_C0246	256437	257729	1293	hypothetical protein
UTI89_C0247	257734	258783	1050	hypothetical protein
UTI89_C0265	278560	278697	138	hypothetical protein
UTI89_C0268	280120	280329	210	hypothetical protein
mbhA	282038	282826	789	putative motility protein MbhA
proB	292543	293685	1143	glutamate 5-kinase
insA	312076	312291	216	InsA protein
UTI89_C0301	312593	312769	177	InsB protein
ykgG	343572	344420	849	hypothetical protein YkgG
UTI89_C0337	349444	349599	156	conserved hypothetical protein
betI	354713	355318	606	regulatory protein BetI
yahG	364294	365712	1419	hypothetical protein
UTI89_C0373	393433	393531	99	putative AraC-like transcriptional regulator
yaiM	394363	395196	834	hypothetical protein YaiM
adhC	395289	396398	1110	alcohol dehydrogenase class III; formaldehyde dehydrogenase
tauB	401691	402458	768	taurine transport ATP-binding protein TauB
hemB	404170	405177	1008	delta-aminolevulinic acid dehydratase
UTI89_C0392	410662	410856	195	hypothetical protein
UTI89_C0399	415238	415360	123	hypothetical protein
UTI89_C0400	415475	415738	264	hypothetical protein
psiF	417500	417838	339	phosphate starvation-induced protein
UTI89_C0419	431196	431327	132	hypothetical protein
UTI89_C0422	433655	433804	150	hypothetical protein
yajB	438595	439233	639	hypothetical protein YajB
yajD	444920	445336	417	hypothetical protein YajD
tsx	445374	446306	933	nucleoside channel; receptor of phage T6 and colicin K
ybaD	447246	447695	450	hypothetical protein
ribD	447699	448802	1104	diaminohydroxyphosphoribosylaminopyrimidine deaminase; 5-amino-6-(5-phosphoribosylamino)uracil reductase
ribH	448795	449361	567	riboflavin synthase beta chain
thiL	449878	450855	978	thiamin-monophosphate kinase
pgpA	450833	451351	519	phosphatidylglycerophosphatase A
dxs	452434	454296	1863	1-deoxyxylulose-5-phosphate synthase
ispA	454321	455220	900	geranyltranstransferase
xseB	455220	455462	243	exonuclease VII
thiJ	457170	457766	597	4-methyl-5(B-hydroxyethyl)-thiazole monophosphate biosynthesis enzyme
yajQ	458634	459293	660	hypothetical protein
cyoD	461836	462165	330	cytochrome O ubiquinol oxidase protein CyoD
UTI89_C0453	461858	462115	258	hypothetical protein
cyoB	462769	464760	1992	cytochrome o ubiquinol oxidase subunit I
UTI89_C0459	468347	468466	120	hypothetical protein
UTI89_C0461	468834	469256	423	hypothetical protein
UTI89_C0462	468841	469104	264	hypothetical protein
ylaC	492911	493420	510	hypothetical protein YlaC
ybaM	504241	504402	162	hypothetical protein YbaM
ybaN	505013	505390	378	hypothetical protein YbaN
UTI89_C0498	508183	508560	378	conserved hypothetical protein
ybaB	508192	508536	345	conserved hypothetical protein
adk	511246	511950	705	adenylate kinase
hemH	512082	513044	963	ferrochelatase (heme synthetase)
UTI89_C0522	531920	532282	363	hypothetical protein
arcC	561081	561974	894	putative carbamate kinase
purK	562127	563194	1068	phosphoribosylaminoimidazole carboxylase ATPase subunit
ppiB	564961	565455	495	peptidyl-prolyl cis-trans isomerase B (rotamase B)
cysS	565629	567014	1386	cysteinyl-tRNA synthetase (Cysteine--tRNA ligase)
UTI89_C0557	567657	567914	258	hypothetical protein
ybcJ	567679	567912	234	conserved hypothetical protein
folD	567893	568759	867	5
argU	569030	569103	74
UTI89_C0563	569442	569834	393	prophage DLP12 integrase
ylcA	580339	581022	684	putative 2-component transcriptional regulator
ybdF	590958	591341	384	hypothetical protein YbdF
ybdJ	591406	591654	249	hypothetical protein
entD	593566	594336	771	4'-phosphopantetheinyl transferase EntD
UTI89_C0587	598043	598267	225	conserved hypothetical protein
entA	612472	613218	747	2
ybdD	616033	616230	198	hypothetical protein
UTI89_C0611	625935	626318	384	conserved hypothetical protein
rnk	626007	626417	411	regulator of nucleoside diphosphate kinase
citD	632937	633233	297	citrate lyase acyl carrier protein (gamma chain)
crcB	640003	640386	384	hypothetical protein
UTI89_C0630	641399	641602	204	hypothetical protein
lipA	641702	642667	966	lipoate synthesis protein
lipB	643487	644128	642	lipoate-protein ligase B
ybeD	644229	644492	264	hypothetical protein
mrdB	647052	648164	1113	rod shape-determining protein RodA
mrdA	648167	650068	1902	cell elongation
ybeB	650570	650887	318	hypothetical protein YbeB
UTI89_C0640	650901	651191	291	hypothetical protein
holA	652425	653456	1032	DNA polymerase III
rlpB	653456	654037	582	RlpB
leuS	654052	656775	2724	leucyl-tRNA synthetase
ybeL	656869	657351	483	conserved hypothetical protein
UTI89_C0652	661801	661923	123	hypothetical protein
UTI89_C0654	663966	664142	177	hypothetical protein
cutE	664124	665665	1542	apolipoprotein N-acyltransferase
ybeY	666658	667125	468	hypothetical protein
ybeZ	667122	668201	1080	putative ATP-binding protein in pho regulon
yleB	669885	671060	1176	2-octaprenyl-3-methyl-6-methoxy-1
glnX	671218	671289	72
glnV	671330	671401	72
metU	671453	671526	74
glnW	671545	671616	72
glnU	671654	671725	72
leuW	671752	671833	82
metT	671847	671920	74
nagD	674221	674973	753	N-acetylglucosamine metabolism
UTI89_C0673	678307	678441	135	hypothetical protein
UTI89_C0675	680507	680659	153	hypothetical protein
UTI89_C0683	688836	689597	762	putative transcriptional regulator
fur	693796	694242	447	subunit of Fur transcriptional dual regulator
ybfJ	694287	694541	255	hypothetical protein YbfJ
fldA	694531	695178	648	flavodoxin 1
ybfE	695201	695563	363	hypothetical protein
UTI89_C0697	702898	703032	135	conserved hypothetical protein
kdpC	706405	707001	597	potassium-transporting ATPase C chain
UTI89_C0703	710730	710933	204	hypothetical protein
ybfA	711132	711338	207	hypothetical protein YbfA precursor
ybgJ	715923	716579	657	hypothetical protein YbgJ
UTI89_C0716	722038	722229	192	hypothetical protein
sdhC	722750	723154	405	succinate dehydrogenase cytochrome b-556 subunit
sdhD	723148	723495	348	succinate dehydrogenase hydrophobic subunit
sucC	730481	731647	1167	succinyl-CoA synthetase
sucD	731647	732516	870	succinyl-CoA synthetase
UTI89_C0726	733753	734097	345	hypothetical protein
cydA	735198	736769	1572	cytochrome d terminal oxidase
UTI89_C0730	737939	738052	114	hypothetical protein
ybgE	738052	738345	294	hypothetical protein
ybgF	743326	744117	792	hypothetical protein
lysT	744282	744354	73
lysW	744471	744543	73
lysY	744677	744749	73
lysZ	744801	744873	73
lysQ	744910	744982	73
UTI89_C0750	748115	748495	381	putative homeobox protein
UTI89_C0756	754227	755243	1017	UDP-galactose-4-epimerase
ybhT	757957	758112	156	hypothetical protein YbhT precursor
UTI89_C0760	758048	758257	210	hypothetical protein
modA	758279	759052	774	molybdate-binding periplasmic protein precursor
modB	759052	759741	690	molybdate transport permease protein
ybhA	760803	761621	819	putative phosphatase
UTI89_C0779	779833	779988	156	hypothetical protein
UTI89_C0800	795254	795394	141	hypothetical protein
UTI89_C0801	795410	795715	306	putative conserved protein
ybiX	801173	801886	714	hypothetical protein YbiX
UTI89_C0815	810723	811016	294	hypothetical protein
UTI89_C0820	815543	815671	129	hypothetical protein
UTI89_C0827	823827	824753	927	putative pyruvate formate-lyase 3 activating enzyme
yliC	832182	833102	921	putative ABC transporter permease protein
yliH	839429	839845	417	hypothetical protein YliH
deoR	843190	843948	759	DeoR transcriptional repressor
ybjI	846511	847329	819	conserved protein with a phophatase-like domain
ybjC	852108	852395	288	hypothetical protein YbjC
potG	856104	857318	1215	putrescine transport ATP-binding protein PotG
ybjF	859712	860839	1128	hypothetical RNA methyltransferase YbjF
artJ	860868	861650	783	arginine-binding periplasmic protein 2 precursor
artQ	862493	863209	717	arginine 3rd transport system permease protein
artI	863216	863947	732	arginine-binding periplasmic protein 1 precursor
ybjQ	865552	865875	324	hypothetical protein
hcr	872141	873115	975	NADH oxidoreductase
UTI89_C0882	879974	880108	135	hypothetical protein
clpS	883698	884018	321	ATP-dependent Clp protease adaptor protein
UTI89_C0889	886443	886715	273	hypothetical protein
serW	895679	895763	85
infA	896607	896825	219	protein chain initiation factor IF-1
cydC	897856	899577	1722	transport ATP-binding protein CydC
cydD	899578	901344	1767	transport ATP-binding protein CydD
serS	909863	911155	1293	seryl-tRNA synthetase
UTI89_C0909	911268	911546	279	hypothetical protein
UTI89_C0912	911790	912050	261	hypothetical protein
UTI89_C0917	915414	915650	237	putative phage tail protein
UTI89_C0919	918451	918945	495	putative tail fiber protein of prophage CP-933T
UTI89_C0925	923598	924128	531	putative phage protein gpI
UTI89_C0927	925021	925371	351	phage baseplate assembly protein
UTI89_C0932	927583	927975	393	putative endolysin
UTI89_C0937	929940	930992	1053	predicted major capsid protein
UTI89_C0941	934907	935263	357	hypothetical protein
UTI89_C0946	936636	936968	333	ATP-dependent specificity component of ClpP serine protease
UTI89_C0947	937032	937343	312	prophage CP-933T putative stability/partitioning protein
UTI89_C0950	941213	941578	366	prophage CP-933T unknown protein
UTI89_C0951	941651	941881	231	prophage CP-933T unknown protein
UTI89_C0956	943297	943596	300	prophage CP-933T unknown protein
UTI89_C0957	943593	943859	267	hypothetical protein
UTI89_C0958	943856	944059	204	hypothetical protein
dmsC	951762	952625	864	anaerobic dimethyl sulfoxide reductase subunit C
ycaC	952661	953386	726	protein YcaC
cmk	965708	966391	684	cytidylate kinase
rpsA	966502	968175	1674	30S ribosomal subunit protein S1
himD	968335	968619	285	beta subunit of IHF transcriptional dual regulator
ycaR	975178	975360	183	hypothetical protein
ycbC	977127	977906	780	probable membrane protein
UTI89_C0992	977809	977973	165	hypothetical protein
mukF	978824	980146	1323	Ca2+-binding protein involved in chromosome partitioning
mukB	980831	985291	4461	cell division protein MukB
asnS	991917	993317	1401	asparagine tRNA synthetase
pncB	993486	994736	1251	nicotinate phosphoribosyltransferase
ycbM	998525	999319	795	putative aliphatic sulfonates transport permease protein ssuC
ycbP	1001422	1001997	576	FMN reductase
ycbX	1003957	1005066	1110	hypothetical protein YcbX
ymbA	1012216	1012779	564	conserved hypothetical protein
rmf	1013035	1013202	168	ribosome modulation factor
fabA	1013272	1013898	627	3-hydroxydecanoyl-[acyl-carrier-protein] dehydratase
ycbG	1015805	1016257	453	hypothetical protein YcbG
UTI89_C1023	1017529	1017747	219	hypothetical protein
yccK	1027660	1027989	330	hypothetical protein YccK
yccA	1028081	1028740	660	putative carrier/transport protein
UTI89_C1038	1028942	1029118	177	hypothetical protein
hyaD	1033092	1033679	588	hydrogenase 1 maturation protease
yccB	1037767	1037859	93	hypothetical protein
cspH	1039237	1039449	213	cold shock-like protein H
gnsB	1040341	1040514	174	protein that affects unsaturated fatty acid abundance
UTI89_C1054	1040356	1040529	174	hypothetical protein
torC	1046319	1047539	1221	cytochrome c-type protein TorC
yccD	1051037	1051342	306	hypothetical protein YccD
wrbA	1054324	1054920	597	trp repressor binding protein
UTI89_C1069	1055479	1055616	138	hypothetical protein
UTI89_C1071	1057297	1057887	591	putative NADH dehydrogenase/NAD(P)H nitroreductase
ycdL	1059103	1059837	735	hypothetical isochorismatase family protein ycdL
ycdC	1061146	1061811	666	hypothetical transcriptional regulator YcdC
UTI89_C1078	1065868	1066077	210	hypothetical protein
phoH	1071747	1072670	924	PhoH protein
UTI89_C1096	1089477	1089734	258	hypothetical protein
UTI89_C1097	1089480	1089686	207	hypothetical protein
UTI89_C1102	1094034	1094297	264	hypothetical protein
UTI89_C1103	1095846	1096370	525	hypothetical protein
iroB	1116587	1117750	1164	putative glucosyltransferase
UTI89_C1134	1129663	1129989	327	hypothetical protein
UTI89_C1144	1137984	1138943	960	hypothetical protein
yeeS3	1138479	1138955	477	putative radC-like protein YeeS
yeeT3	1139018	1139239	222	hypothetical protein YeeT
UTI89_C1148	1139862	1140329	468	intergenic-region protein
serX	1142535	1142619	85
UTI89_C1163	1148689	1148823	135	hypothetical protein
UTI89_C1167	1150380	1150691	312	conserved hypothetical protein
ymdB	1150786	1151319	534	hypothetical protein YmdB
msyB	1158772	1159149	378	acidic protein MsyB
yceP	1165666	1165923	258	hypothetical protein YceP
UTI89_C1186	1166210	1166512	303	hypothetical protein
yceB	1167681	1168298	618	conserved hypothetical protein
grxB	1168375	1169022	648	glutaredoxin 2
yceH	1171125	1171772	648	hypothetical protein YceH
mviN	1172807	1174342	1536	putative virulence factor
flgM	1174803	1175096	294	anti-FliA (anti-sigma) factor; also known as RflB protein
flgJ	1182306	1183277	972	peptidoglycan hydrolase FlgJ
UTI89_C1210	1189412	1189786	375	conserved hypothetical protein
fabH	1193723	1194676	954	3-oxoacyl-[acyl-carrier-protein] synthase III; acetylCoA ACP transacylase
fabD	1194692	1195621	930	malonyl CoA-acyl carrier protein transacylase
fabG	1195634	1196368	735	3-oxoacyl-[acyl-carrier-protein] reductase
UTI89_C1219	1196525	1196899	375	hypothetical protein
acpP	1196579	1196815	237	acyl carrier protein
UTI89_C1223	1199056	1199208	153	hypothetical protein
tmk	1200087	1200728	642	thymidylate kinase
holB	1200725	1201729	1005	DNA polymerase III
UTI89_C1230	1206547	1206717	171	hypothetical protein
ycfF	1206848	1207207	360	HIT-like protein YcfF
ycfP	1210049	1210648	600	hypothetical protein YcfP
ndh	1211020	1212351	1332	NADH dehydrogenase
ycfR	1214052	1214309	258	hypothetical protein
ycfS	1214391	1215353	963	hypothetical protein
ycfU	1220407	1221606	1200	lipoprotein releasing system transmembrane protein lolC
lolD	1221599	1222300	702	lipoprotein releasing system ATP-binding protein lolD
ycfX	1223573	1224484	912	putative NAGC-like transcriptional regulator
cobB	1224500	1225321	822	CobB protein
potB	1228597	1229454	858	spermidine-putrescine transport system permease
UTI89_C1255	1230553	1230804	252	hypothetical protein
phoQ	1233296	1234756	1461	sensor protein PhoQ
purB	1235596	1236966	1371	adenylosuccinate lyase
UTI89_C1262	1237647	1238798	1152	probable ATPase YcfB
ymfB	1238807	1239268	462	putative hydrolase (Nudix family)
UTI89_C1265	1240019	1241200	1182	hypothetical protein
icdA	1240103	1241353	1251	NADP Isocitrate dehydrogenase
UTI89_C1273	1244132	1244323	192	hypothetical protein
UTI89_C1274	1244275	1244601	327	hypothetical protein
UTI89_C1275	1244475	1245155	681	putative exonuclease encoded by prophage CP-933K
UTI89_C1278	1246208	1246360	153	hypothetical protein
UTI89_C1283	1247629	1248210	582	putative superinfection exclusion protein B of prophage
UTI89_C1285	1248477	1248659	183	hypothetical protein
UTI89_C1286	1248936	1249688	753	hypothetical protein
UTI89_C1288	1250282	1250935	654	putative CI repressor of bacteriophage
rusA	1255385	1255747	363	Crossover junction endodeoxyribonuclease RusA
UTI89_C1299	1255744	1255884	141	hypothetical protein
UTI89_C1308	1260638	1260991	354	hypothetical protein
UTI89_C1309	1260722	1260904	183	hypothetical protein
UTI89_C1310	1261134	1261478	345	hypothetical protein
UTI89_C1313	1263900	1264106	207	putative DNA packaging protein of prophage
UTI89_C1319	1269058	1269432	375	putative head-tail joining protein of prophage
UTI89_C1320	1269444	1270022	579	putative tail fiber component Z of prophage
sitC	1284101	1284958	858	SitC protein
UTI89_C1351	1293229	1293441	213	hypothetical protein
UTI89_C1356	1296421	1296594	174	hypothetical protein
UTI89_C1358	1297384	1297569	186	hypothetical protein
minE	1297711	1297977	267	cell division topological specificity factor MinE
UTI89_C1379	1315587	1315775	189	hypothetical protein
mltE	1315600	1316325	726	murein transglycosylase E
UTI89_C1385	1320413	1321225	813	hypothetical protein
UTI89_C1390	1325971	1326186	216	hypothetical protein
ychF	1332038	1333129	1092	probable GTP-binding protein YchF
pth	1333246	1333830	585	peptidyl-tRNA hydrolase
ychH	1334108	1334386	279	hypothetical protein
hemM	1338194	1338883	690	outer membrane lipoprotein LolB precursor
prfA	1340329	1341411	1083	peptide chain release factor RF-1
sirB2	1342241	1342633	393	protein sirB2
ychA	1342637	1343446	810	hypothetical protein
kdsA	1343482	1344336	855	2-dehydro-3-deoxyphosphooctulonate aldolase
UTI89_C1410	1344346	1344609	264	hypothetical protein
UTI89_C1412	1346361	1346660	300	hypothetical protein
chaB	1346367	1346597	231	cation transport regulator
ychN	1347494	1347847	354	hypothetical protein YchN
UTI89_C1419	1351892	1352110	219	hypothetical protein
tyrV	1362337	1362418	82
tyrT	1362455	1362536	82
UTI89_C1435	1367928	1368056	129	hypothetical protein
UTI89_C1448	1382547	1382831	285	hypothetical protein
ispZ	1386219	1386758	540	probable intracellular septation protein
UTI89_C1462	1393043	1393198	156	hypothetical protein
ydfB	1393749	1393919	171	hypothetical protein
ydfA	1393879	1394115	237	hypothetical protein YdfA
UTI89_C1466	1394327	1394965	639	putative repressor protein encoded within prophage CP-933O
UTI89_C1467	1395045	1395299	255	unknown protein encoded within prophage CP-933O
UTI89_C1468	1395283	1395708	426	unknown protein encoded by cryptic prophage
UTI89_C1470	1396891	1397313	423	unknown protein encoded within prophage
UTI89_C1473	1399596	1399886	291	hypothetical protein
UTI89_C1474	1400045	1400257	213	putative cell killing protein encoded within cryptic prophage CP-933M
UTI89_C1475	1400425	1400703	279	hypothetical protein
UTI89_C1477	1401757	1401957	201	hypothetical protein
UTI89_C1478	1401764	1402138	375	endodeoxyribonuclease RusA (Holliday junction resolvase)
UTI89_C1481	1403529	1404578	1050	putative DNA adenine methyltransferase encoded by prophage CP-933O
ileY	1404628	1404700	73
UTI89_C1484	1405049	1405312	264	hypothetical protein
UTI89_C1485	1405853	1406080	228	hypothetical protein
UTI89_C1487	1406244	1406564	321	lambdoid prophage DLP12 lysis protein S-like protein
ydfR	1406569	1406913	345	hypothetical protein YdfR
UTI89_C1489	1406879	1407151	273	hypothetical protein
UTI89_C1491	1407914	1408087	174	hypothetical protein
UTI89_C1494	1409329	1409562	234	unknown protein encoded within prophage
UTI89_C1495	1409710	1409868	159	hypothetical protein
UTI89_C1498	1412381	1412587	207	putative DNA packaging protein of prophage
UTI89_C1501	1415708	1416055	348	putative capsid protein small subunit of prophage CP-933O
UTI89_C1503	1417145	1417576	432	hypothetical protein
UTI89_C1504	1417569	1417922	354	putative head-tail joining protein of prophage
UTI89_C1505	1417938	1418471	534	putative minor tail protein
UTI89_C1506	1418468	1418863	396	putative tail component of prophage
UTI89_C1509	1420095	1420508	414	putative tail component of prophage CP-933O
UTI89_C1514	1424049	1424834	786	putative tail fiber component K of prophage
UTI89_C1520	1430647	1431396	750	hypothetical protein
ynaC	1433257	1433841	585	probable phage-related tail fiber assembly protein G
ylcE	1434621	1434890	270	hypothetical protein YlcE
yciG	1436801	1437037	237	hypothetical protein
trpC	1439372	1440730	1359	anthranilate isomerase
btuR	1448714	1449304	591	cob(I)alamin adenolsyltransferase
UTI89_C1542	1451608	1451763	156	hypothetical protein
topA	1451953	1454592	2640	DNA topoisomerase I
UTI89_C1545	1456071	1456235	165	conserved hypothetical protein
ribA	1459503	1460156	654	GTP cyclohydrolase II
pgpB	1460263	1461027	765	non-essential phosphatidylglycerophosphate phosphatase
yciS	1461176	1461484	309	hypothetical protein YciS
yciM	1461491	1462660	1170	putative heat shock protein
UTI89_C1554	1463938	1464090	153	hypothetical protein
UTI89_C1556	1464527	1465276	750	putative DEOR-type transcriptional regulator
fabI	1471180	1471968	789	enoyl-[acyl-carrier-protein] reductase (NADH)
UTI89_C1565	1477393	1478766	1374	putative outer membrane channel protein
sapF	1479986	1480792	807	peptide transport system ATP-binding protein sapF
sapD	1480794	1481786	993	putative ATP-binding protein of peptide transport system
pspB	1488118	1488342	225	phage shock protein B
pspD	1488710	1488931	222	phage shock protein D
UTI89_C1580	1491024	1491224	201	hypothetical protein
ycjU	1499462	1500121	660	putative beta-phosphoglucomutase
ogt	1518442	1518957	516	O-6-alkylguanine-DNA/cysteine-protein methyltransferase
UTI89_C1607	1518968	1519159	192	hypothetical protein
ydaL	1523135	1523698	564	hypothetical protein
acpD	1557155	1557760	606	acyl carrier protein phosphodiesterase
hrpA	1557961	1561863	3903	ATP-dependent helicase HrpA
ydcA	1566579	1566752	174	hypothetical protein YdcA precursor
hok	1566825	1567316	492	hypothetical protein Hok
UTI89_C1642	1566910	1567380	471	putative conserved protein
ydcH	1571915	1572145	231	hypothetical protein YdcH
ydcN	1577695	1578231	537	hypothetical protein YdcN
ydcP	1578262	1580265	2004	putative protease YdcP precursor
UTI89_C1656	1580644	1580772	129	hypothetical protein
ydcU	1584909	1585850	942	hypothetical ABC transporter permease protein ydcU
UTI89_C1662	1585840	1586634	795	putative transport system permease protein
ydcW	1586656	1588080	1425	putative betaine aldehyde dehydrogenase
ydcX	1588392	1588640	249	hypothetical protein
ydcY	1588726	1588959	234	hypothetical protein
ydcZ	1588960	1589409	450	hypothetical protein YdcZ
yncA	1589406	1589987	582	hypothetical acetyltransferase YncA
yncE	1592749	1593810	1062	hypothetical protein YncE precursor
UTI89_C1673	1595689	1595865	177	putative transferase
UTI89_C1675	1596830	1597114	285	hypothetical protein
UTI89_C1679	1601240	1601383	144	hypothetical protein
nhoA	1602737	1603582	846	N-hydroxyarylamine O-acetyltransferase
fdnH	1617233	1618117	885	formate dehydrogenase-N beta subunit
fdnI	1618110	1618763	654	formate dehydrogenase-N gamma subunit
UTI89_C1693	1618966	1619238	273	hypothetical protein
UTI89_C1694	1618992	1619276	285	hypothetical protein
UTI89_C1695	1619276	1619548	273	hypothetical protein
adhP	1619740	1620780	1041	alcohol dehydrogenase
rpsV	1622737	1622874	138	30S ribosomal subunit protein S22
UTI89_C1720	1651437	1651679	243	hypothetical protein
UTI89_C1723	1653155	1653403	249	phage hypothetical protein
UTI89_C1724	1653363	1653728	366	hypothetical protein
hipB	1664002	1664286	285	HipB transcriptional activator
yneJ	1672522	1673403	882	hypothetical transcriptional regulator YneJ
yneK	1673481	1673600	120	hypothetical protein
marB	1676704	1676922	219	multiple antibiotic resistance protein MarB
UTI89_C1756	1681946	1682257	312	PTS system
ydeD	1683199	1684119	921	probable amino acid metabolite efflux pump
ydfH	1690336	1691022	687	hypothetical protein
ynfH	1704112	1704966	855	anaerobic dimethyl sulfoxide reductase chain ynfH
pntB	1715402	1716790	1389	pyridine nucleotide transhydrogenase
ydgB	1721406	1722128	723	hypothetical oxidoreductase YdgB
ydgC	1722125	1722460	336	hypothetical protein YdgC
rstA	1722529	1723308	780	transcriptional regulatory protein RstA
rstB	1723312	1724613	1302	sensor protein RstB
ydgA	1730282	1731790	1509	hypothetical protein YdgA
malX	1739407	1741203	1797	PTS system
ydgT	1745207	1745422	216	hypothetical protein
rnfB	1746606	1747184	579	electron transport complex protein RnfB
rnfG	1750366	1750986	621	electron transport complex protein RnfG
ydgQ	1750990	1751685	696	electron transport complex protein RnfE
nth	1751685	1752320	636	endonuclease III; specific for apurinic and/or apyrimidinic sites
UTI89_C1824	1752448	1752648	201	hypothetical protein
gst	1754538	1755143	606	glutathione S-transferase
tyrS	1756109	1757395	1287	tyrosyl-tRNA synthetase
pdxH	1757512	1758168	657	pyridoxamine 5'-phosphate oxidase
ydhH	1758654	1759763	1110	hypothetical protein
slyA	1760551	1760991	441	transcriptional regulator SlyA
sodC	1764295	1764867	573	superoxide dismutase [Cu-Zn] precursor
UTI89_C1844	1769248	1769391	144	hypothetical protein
ydhD	1769527	1769874	348	hypothetical protein
ydhP	1771879	1773048	1170	putative transport protein
valV	1782194	1782267	74
valW	1782275	1782348	74
UTI89_C1858	1782307	1782678	372	hypothetical protein
UTI89_C1859	1782459	1782764	306	hypothetical protein
ydhW	1786836	1787483	648	hypothetical protein YdhW
lpp	1793181	1793417	237	murein lipoprotein
sufE	1794633	1795049	417	subunit of SufE homodimer
sufA	1799777	1800145	369	SufA scaffold protein for iron-sulfur cluster assembly
ydiH	1800694	1800963	270	hypothetical protein YdiH
ydiI	1800982	1801392	411	hypothetical protein YdiI
UTI89_C1889	1814992	1815168	177	hypothetical protein
ydiT	1818268	1818561	294	ferredoxin-like protein YdiT
aroH	1824022	1825068	1047	phospho-2-dehydro-3-deoxyheptonate aldolase
ydiE	1825173	1825391	219	hypothetical protein YdiE
btuD	1828396	1829145	750	vitamin B12 transport ATP-binding protein BtuD
himA	1830839	1831138	300	integration host factor (IHF)
pheT	1831143	1833530	2388	phenylalanyl-tRNA synthetase beta chain
pheS	1833545	1834540	996	phenylalanyl-tRNA synthetase alpha chain
UTI89_C1908	1834608	1834916	309	hypothetical protein
rplT	1834979	1835335	357	50S ribosomal subunit protein L20
rpmI	1835388	1835585	198	50S ribosomal subunit protein A
UTI89_C1911	1835682	1836116	435	protein chain initiation factor IF-3
UTI89_C1917	1842042	1842419	378	hypothetical protein
ydiZ	1842114	1842404	291	hypothetical protein
yniA	1842510	1843370	861	hypothetical protein YniA
UTI89_C1922	1844914	1845516	603	hypothetical protein
ydjC	1849840	1850598	759	hypothetical protein YdjC
osmE	1855380	1855718	339	osmotically inducible lipoprotein E precursor
nadE	1855920	1856747	828	NH(3)-dependent NAD(+) synthetase
ydjQ	1856977	1857864	888	hypothetical protein YdjQ
UTI89_C1944	1865707	1865877	171	hypothetical protein
ynjA	1868976	1869524	549	hypothetical protein YnjA
ynjF	1874244	1874870	627	hypothetical protein YnjF
topB	1877252	1879207	1956	DNA topoisomerase III
UTI89_C1961	1880977	1881141	165	hypothetical protein
yeaC	1893950	1894267	318	hypothetical protein YeaC
gapA	1895010	1896014	1005	glyceraldehyde-3-phosphate dehydrogenase A
UTI89_C1983	1905825	1906328	504	conserved hypothetical protein
UTI89_C1984	1906329	1906481	153	conserved hypothetical protein
yeaL	1906603	1907049	447	hypothetical protein YeaL
UTI89_C1987	1907924	1909105	1182	putative amino acid/amine transport protein
UTI89_C1989	1909510	1909767	258	hypothetical protein
yoaF	1909529	1909783	255	hypothetical protein YoaF
UTI89_C1993	1911518	1911640	123	hypothetical protein
yoaG	1911654	1911836	183	hypothetical protein YoaG
UTI89_C1997	1913293	1913463	171	hypothetical protein
yeaY	1916640	1917221	582	putative outer membrane protein
yeaZ	1917261	1917956	696	O-sialoglycoprotein endopeptidase
UTI89_C2004	1920008	1920400	393	hypothetical protein
UTI89_C2006	1921238	1921402	165	hypothetical protein
yoaH	1921241	1921420	180	hypothetical protein YoaH
UTI89_C2013	1928262	1928471	210	hypothetical protein
manX	1928737	1929708	972	PTS system
UTI89_C2016	1929867	1930628	762	hypothetical protein
UTI89_C2024	1934896	1935204	309	hypothetical protein
yebO	1934951	1935238	288	hypothetical protein
mgrB	1935313	1935456	144	low magnesium induced hypothetical protein
UTI89_C2027	1935615	1935854	240	conserved hypothetical protein
UTI89_C2033	1942321	1942872	552	hypothetical protein
yebV	1948455	1948706	252	hypothetical protein
UTI89_C2040	1949884	1950036	153	hypothetical protein
yobA	1951284	1951658	375	hypothetical protein YobA
ptrB	1953467	1955527	2061	protease II
yebG	1957145	1957435	291	hypothetical protein
eda	1958803	1959444	642	2-keto-3-deoxygluconate 6-phosphate aldolase
UTI89_C2056	1963168	1963317	150	hypothetical protein
znuB	1970102	1970887	786	ZnuB
ruvB	1971104	1972114	1011	RuvB protein
ntpA	1974939	1975382	444	dATP pyrophosphohydrolase
yecO	1979336	1980079	744	hypothetical protein
yecP	1980076	1981047	972	hypothetical protein
argS	1986696	1988429	1734	arginine tRNA synthetase
flhE	1988482	1988874	393	flagellar protein FlhE precursor
flhB	1990945	1992093	1149	flagellar biosynthetic protein FlhB
UTI89_C2084	1992126	1992272	147	hypothetical protein
cheR	1994413	1995273	861	chemotaxis protein methyltransferase
cheW	1997370	1997873	504	CheW positive regulator of CheA protein activity
flhC	2001800	2002378	579	FlhC transcriptional regulator
yecG	2003511	2003939	429	hypothetical protein YecG
otsB	2005345	2006202	858	trehalose phosphatase
yecA	2014702	2015367	666	hypothetical protein
leuZ	2015566	2015649	84
cysT	2015665	2015735	71
glyW	2015792	2015864	73
pgsA	2016016	2016564	549	phosphatidylglycerophosphate synthetase (CDP-diacylglycerol-glycerol-3-phosphate 3-phosphatidyltransferase)
fliZ	2024220	2024807	588	FliZ protein
yedF	2033486	2033719	234	hypothetical protein
fliF	2039326	2040984	1659	flagellar M-ring protein
fliG	2040977	2041972	996	flagellar motor switch protein FliG
fliK	2044483	2045610	1128	flagellar hook-length control protein
fliM	2046139	2047188	1050	flagellar motor switch protein FliM
fliP	2047966	2048703	738	flagellar assembly protein FliP
dsrB	2050733	2050921	189	hypothetical protein
UTI89_C2153	2050766	2051041	276	hypothetical protein
UTI89_C2154	2051018	2051368	351	hypothetical protein
yodD	2051069	2051311	243	hypothetical protein
UTI89_C2158	2054036	2054224	189	hypothetical protein
UTI89_C2159	2054547	2055464	918	putative methyl-independent mismatch repair protein
yedA	2055637	2056557	921	putative transmembrane subunit
yedJ	2058482	2059204	723	hypothetical protein
yedY	2065502	2066506	1005	putative reductase
serU	2068722	2068808	87
UTI89_C2175	2068863	2069699	837	hypothetical protein
asnT	2069800	2069872	73
ybtT	2095801	2096589	789	YbtT protein
UTI89_C2190	2101650	2101820	171	hypothetical protein
asnW	2109697	2109769	73
asnU	2111515	2111587	73
asnV	2113924	2113996	73
UTI89_C2205	2115434	2115727	294	hypothetical protein
UTI89_C2232	2171969	2172091	123	hypothetical protein
UTI89_C2236	2175624	2175752	129	hypothetical protein
UTI89_C2247	2190362	2190625	264	putative transposase
UTI89_C2248	2190909	2191319	411	hypothetical protein
UTI89_C2253	2194023	2195219	1197	putative transposase
UTI89_C2256	2196746	2197006	261	hypothetical protein
UTI89_C2259	2199197	2199469	273	putative transposase
UTI89_C2262	2202344	2202601	258	hypothetical protein
UTI89_C2265	2204496	2205488	993	hypothetical protein
UTI89_C2267	2208090	2208524	435	hypothetical protein
UTI89_C2281	2218430	2218786	357	hypothetical protein
yeeX	2218887	2219282	396	putative alpha helix protein
UTI89_C2287	2225651	2225788	138	hypothetical protein
hisC	2230805	2231875	1071	histidinol-phosphate aminotransferase
hisA	2233529	2234269	741	1-(5-phosphoribosyl)-5-[(5-phosphoribosylamino)methylideneamino] imidazole-4-carboxamide isomerase
wcaL	2252972	2254192	1221	putative colanic acid biosynthesis glycosyltransferase
wcaK	2254189	2255469	1281	putative galactokinase
wzxC	2256132	2257610	1479	lipopolysaccharide biosynthesis protein WzxC
UTI89_C2322	2260456	2260614	159	hypothetical protein
cpsB	2260623	2262059	1437	mannose-1-phosphate guanylyltransferase
wcaI	2262062	2263285	1224	putative colanic biosynthesis glycosyl transferase
wcaH	2263282	2263764	483	mannose-1-phosphate guanylyltransferase (GDP)
wcaC	2268466	2269683	1218	putative glycosyltransferase
wcaB	2269680	2270168	489	putative transferase
wzb	2273304	2273747	444	tyrosine phosphatase
UTI89_C2338	2277208	2277546	339	hypothetical protein
dcd	2279754	2280335	582	2'-deoxycytidine 5'-triphosphate deaminase
baeR	2301656	2302378	723	transcriptional response regulatory protein BaeR
yegW	2322793	2323539	747	putative transcriptional regulator
thiD	2324474	2325274	801	phosphomethylpyrimidine kinase
thiM	2325271	2326059	789	hydroxyethylthiazole kinase
yohM	2326675	2327499	825	hypothetical protein YohM
yehS	2352947	2353474	528	hypothetical protein YehS
UTI89_C2400	2356878	2356985	108	putative membrane protein
UTI89_C2405	2360733	2360885	153	hypothetical protein
yohJ	2371798	2372232	435	conserved hypothetical protein
yeiA	2376469	2377710	1242	hypothetical protein YeiA
UTI89_C2425	2382868	2383071	204	hypothetical protein
folE	2384194	2384862	669	FolE subunit of GTP cyclohydrolase I
yeiG	2385120	2385956	837	hypothetical protein YeiG
UTI89_C2447	2405089	2405277	189	hypothetical protein
rplY	2422471	2422851	381	50S ribosomal protein L25
UTI89_C2470	2427267	2427524	258	hypothetical protein
narP	2427526	2428203	678	nitrate/nitrite response regulator protein NarP
napC	2434537	2435139	603	cytochrome c protein
UTI89_C2488	2440570	2440698	129	hypothetical protein
alkB	2445006	2445656	651	AlkB repair system protein for alkylated DNA and RNA
UTI89_C2494	2446454	2446672	219	hypothetical protein
apbE	2446794	2447849	1056	conserved hypothetical protein
rcsB	2452435	2453130	696	positive response regulator for colanic capsule biosynthesis
gyrA	2473096	2475723	2628	DNA gyrase subunit A
ubiG	2475870	2476592	723	UbiG
nrdB	2483604	2484734	1131	ribonucleoside-diphosphate reductase 1 beta chain
yfaE	2484734	2484988	255	hypothetical protein
inaA	2485042	2485692	651	protein InaA
UTI89_C2526	2493836	2494021	186	hypothetical protein YfaD
yfaX	2497449	2498231	783	hypothetical transcriptional regulator YfaX
pmrD	2509292	2509588	297	Polymyxin B resistance protein PmrD
menC	2511020	2511982	963	O-succinylbenzoate-CoA synthase
UTI89_C2546	2512171	2513004	834	hypothetical protein
menD	2513609	2515468	1860	Menaquinone biosynthesis protein MenD
elaA	2517102	2517563	462	hypothetical protein ElaA
nuoM	2523654	2525183	1530	NADH dehydrogenase I chain M
nuoK	2527185	2527487	303	NADH dehydrogenase I chain K
nuoH	2528607	2529584	978	NADH dehydrogenase I chain H
nuoE	2533694	2534194	501	NADH dehydrogenase I chain E
UTI89_C2567	2536093	2536755	663	NADH dehydrogenase I chain B
UTI89_C2569	2537361	2537630	270	hypothetical protein
UTI89_C2578	2545342	2545473	132	hypothetical protein
hisQ	2557370	2558056	687	histidine transport system permease protein hisQ
ubiX	2560197	2560766	570	3-octaprenyl-4-hydroxybenzoate carboxy-lyase
folC	2564087	2565355	1269	bifunctional folylpolyglutamate synthase/dihydrofolate synthase
accD	2565425	2566423	999	acetyl-coenzyme A carboxylase carboxyl transferase subunit beta
fabB	2572798	2574018	1221	bifunctional beta-ketoacyl-ACP synthase I/malonyl-ACP decarboxylase
yfcL	2576304	2576582	279	hypothetical protein YfcL
yfcP	2582734	2583261	528	putative Yfc fimbriae subunit YfcP precursor
yfcQ	2583258	2583737	480	putative Yfc fimbriae subunit YfcQ precursor
yfcR	2583734	2584237	504	putative Yfc fimbriae subunit YfcR precursor
UTI89_C2626	2591695	2593005	1311	putative acyltransferase
UTI89_C2628	2593555	2593806	252	hypothetical protein
UTI89_C2631	2596021	2596191	171	hypothetical protein
argW	2597297	2597368	72
UTI89_C2646	2610489	2610944	456	head assembly protein
UTI89_C2649	2613073	2613534	462	hypothetical protein
UTI89_C2650	2613515	2613742	228	hypothetical protein
UTI89_C2655	2619613	2620053	441	phage-related conserved hypothetical protein
hkbM	2620056	2620298	243	hypothetical protein
UTI89_C2658	2621274	2621426	153	hypothetical protein
UTI89_C2660	2621848	2622324	477	lysin
UTI89_C2661	2622308	2622631	324	holin
UTI89_C2662	2622856	2623062	207	hypothetical protein
hkbD	2624287	2624577	291	hypothetical protein
roi	2624577	2625299	723	DNA-binding protein Roi
UTI89_C2671	2626604	2626702	99	bacteriophage HK97 gp56
UTI89_C2673	2628072	2628959	888	hypothetical protein
UTI89_C2675	2629317	2629610	294	bacteriophage 343 regulatory protein CII
cro	2629719	2629904	186	cro protein
UTI89_C2677	2629985	2630635	651	repressor protein
UTI89_C2691	2636939	2637289	351	hypothetical protein
UTI89_C2692	2636993	2637277	285	hypothetical protein
UTI89_C2693	2637350	2637517	168	hypothetical protein
yfdY	2656317	2656559	243	hypothetical protein YfdY
ypdC	2662401	2663258	858	hypothetical transcriptional regulator YpdC
UTI89_C2719	2669188	2669565	378	putative PTS system IIB component YpdH
glk	2669733	2670698	966	glucokinase
ypeC	2672273	2672599	327	hypothetical protein YpeC
UTI89_C2723	2672322	2672681	360	conserved hypothetical protein
alaX	2677965	2678037	73
alaW	2678080	2678152	73
yfeD	2678734	2679126	393	hypothetical protein
valU	2680851	2680923	73
valX	2680971	2681043	73
lysV	2681173	2681245	73
yfeR	2685697	2686623	927	putative transcriptional regulator LysR-type
UTI89_C2742	2687708	2687926	219	hypothetical protein
lig	2687928	2689943	2016	DNA ligase
zipA	2690014	2691063	1050	cell division protein ZipA
algP	2690481	2690786	306	regulatory protein AlgP
UTI89_C2748	2693477	2693770	294	hypothetical protein K
ptsH	2693543	2693800	258	heat stable histidyl phosphorylatable protein
ptsI	2693845	2695572	1728	phosphoenolpyruvate-protein phosphotransferase system enzyme I
yfeK	2697121	2697489	369	hypothetical protein YfeK precursor
cysU	2700500	2701333	834	sulfate transport system permease protein CysT
UTI89_C2762	2705922	2706065	144	hypothetical protein
ypeA	2708147	2708683	537	hypothetical protein YpeA
eutL	2712175	2712834	660	ethanolamine utilization protein EutL
eutC	2712844	2713731	888	probable catalytic subunit of ethanolamine ammonia-lyase
eutH	2716525	2717751	1227	ethanolamine utilization transport protein EutH
eutN	2721407	2721694	288	detox protein
UTI89_C2791	2732297	2732428	132	hypothetical protein
UTI89_C2792	2732303	2732563	261	hypothetical protein
yffH	2732529	2733131	603	hypothetical protein YffH
dapE	2741233	2742360	1128	succinyl-diaminopimelate desuccinylase
UTI89_C2799	2742388	2742588	201	conserved hypothetical protein
ypfH	2742669	2743391	723	hypothetical protein YpfH
ypfJ	2745471	2746334	864	hypothetical protein
purC	2746502	2747224	723	phosphoribosylaminoimidazole-succinocarboxamide synthetase
nlpB	2747428	2748465	1038	lipoprotein-34 precursor
dapA	2748479	2749375	897	dihydrodipicolinate synthase
UTI89_C2820	2764943	2765095	153	conserved hypothetical protein
engA	2783396	2784907	1512	probable GTP-binding protein EngA
yfgM	2786175	2786795	621	hypothetical protein YfgM
hisS	2786813	2788087	1275	histidine tRNA synthetase
gcpE	2788198	2789316	1119	1-hydroxy-2-methyl-2-(E)-butenyl 4-diphosphate synthase
yfhJ	2803598	2803798	201	hypothetical protein
fdx	2803810	2804145	336	ferredoxin
iscU	2806965	2807351	387	iron-sulfur cluster assembly scaffold protein
suhB	2810322	2811125	804	inositol monophosphatase
gutB	2816561	2817655	1095	sorbitol dehydrogenase
yphD	2817688	2818686	999	hypothetical ABC transporter permease protein yphD
glyA	2825981	2827240	1260	serine hydroxymethyltransferase
glnB	2828798	2829136	339	nitrogen regulatory protein P-II
UTI89_C2875	2831177	2831332	156	hypothetical protein
yfhC	2839101	2839637	537	putative deaminase
acpS	2842365	2842745	381	holo-[acyl-carrier protein] synthase
pdxJ	2842745	2843491	747	pyridoxal phosphate biosynthetic protein PdxJ
era	2844228	2845133	906	GTP-binding protein era
rnc	2845130	2845810	681	RNase III
lepB	2846077	2847051	975	signal peptidase I
rseA	2850496	2851146	651	sigma-E factor negative regulatory protein
rpoE	2851179	2851787	609	RNA polymerase sigma E
yfiD	2857632	2858033	402	protein YfiD
UTI89_C2904	2860084	2860287	204	hypothetical protein
trxC	2860301	2860720	420	putative thioredoxin-like protein
yfiP	2860738	2861487	750	hypothetical protein YfiP
pss	2864290	2865648	1359	CDP-diacylglycerol--serine O-phosphatidyltransferase (phophatidylserine synthase)
UTI89_C2911	2867421	2867681	261	hypothetical protein
gltW	2873659	2873731	73
UTI89_C2928	2880347	2881084	738	hypothetical protein
UTI89_C2929	2881113	2881319	207	hypothetical protein
yfiB	2887824	2888306	483	putative lipoprotein YfiB precursor
rplS	2888383	2888730	348	50S ribosomal subunit protein L19
trmD	2888772	2889539	768	tRNA methyltransferase; tRNA (guanine-7-)-methyltransferase
rimM	2889570	2890127	558	16S rRNA processing protein RimM
rpsP	2890137	2890445	309	30S ribosomal protein S16
ffh	2890522	2891883	1362	signal recognition particle protein
grpE	2894203	2894796	594	GrpE protein
UTI89_C2958	2901499	2901792	294	hypothetical protein
UTI89_C2964	2908229	2908813	585	bacteriophage V tail protein
UTI89_C2967	2910274	2910822	549	bacteriophage V tail protein
UTI89_C2971	2915264	2915533	270	hypothetical protein
UTI89_C2974	2917369	2917539	171	hypothetical protein
UTI89_C2980	2919319	2919519	201	hypothetical protein
UTI89_C2981	2919569	2920774	1206	major capsid protein precursor
UTI89_C2996	2930978	2931367	390	bacteriophage V crossover junction endodeoxyribonuclease
UTI89_C2997	2931364	2931690	327	hypothetical protein
UTI89_C3003	2934712	2935215	504	hypothetical protein
ymfK	2935003	2935677	675	putative phage repressor
UTI89_C3011	2941741	2942067	327	hypothetical protein
ygaF	2944775	2946109	1335	hypothetical protein YgaF
ygaU	2951196	2951645	450	hypothetical protein
UTI89_C3021	2951717	2951902	186	hypothetical protein
yqaE	2951729	2951887	159	hypothetical protein
UTI89_C3026	2953768	2953896	129	hypothetical protein
UTI89_C3031	2956812	2957243	432	hypothetical protein
UTI89_C3032	2957428	2957682	255	hypothetical protein
nrdH	2957452	2957697	246	glutaredoxin-like protein; hydrogen donor
mprA	2967508	2968038	531	regulator of plasmid McrB operon
yqaA	2975312	2975740	429	hypothetical protein YqaA
argZ	2976587	2976660	74
argY	2976727	2976800	74
argV	2976868	2976941	74
serV	2976948	2977037	90
csrA	2977353	2977538	186	carbon storage regulator; controls glycogen synthesis
UTI89_C3059	2980308	2980490	183	hypothetical protein
recA	2981100	2982161	1062	RecA protein
srlD	2986130	2986909	780	sorbitol-6-phosphate 2-dehydrogenase
ygbD	2992306	2993439	1134	FlRd-NAD(+) reductase
hydN	2996068	2996610	543	electron transport protein HydN
ygjM	3001002	3001421	420	hypothetical protein YgjM
hycI	3001666	3002136	471	hydrogenase 3 maturation protease
hycA	3009067	3009528	462	transcriptional repressor of hyc and hyp operons
hypA	3009728	3010090	363	HypA protein
UTI89_C3097	3016420	3016575	156	hypothetical protein
UTI89_C3100	3019991	3020203	213	hypothetical protein
UTI89_C3113	3030795	3030962	168	hypothetical protein
surE	3031697	3032503	807	acid phosphatase SurE
ygbB	3033485	3033964	480	2-C-methyl-D-erythritol 2
ygbQ	3034693	3035004	312	hypothetical protein YgbQ
ygcO	3046647	3046943	297	ferredoxin-like protein YgcO
UTI89_C3141	3057317	3057442	126	hypothetical protein
pyrG	3062485	3064122	1638	CTP synthetase
chpR	3065548	3065796	249	suppressor of inhibitory function of ChpA
yqcC	3078239	3078568	330	hypothetical protein YqcC
ygdD	3095741	3096043	303	hypothetical protein
ygdK	3099047	3099490	444	hypothetical protein YgdK
UTI89_C3209	3130612	3131040	429	hypothetical protein
UTI89_C3217	3138031	3138183	153	hypothetical protein
ppdC	3152877	3153200	324	prepilin peptidase dependent protein C precursor
ygdB	3153185	3153592	408	hypothetical protein YgdB precursor
ppdB	3153589	3154176	588	prepilin peptidase dependent protein B precursor
UTI89_C3228	3154602	3154805	204	hypothetical protein
thyA	3154798	3155592	795	thymidylate synthetase
lgt	3155599	3156474	876	phosphatidylglycerol-prolipoprotein diacylglyceryl transferase
UTI89_C3233	3159767	3159913	147	hypothetical protein
ygdR	3161708	3161926	219	hypothetical lipoprotein
glyU	3177834	3177904	71
yqeA	3190307	3191239	933	Carbamate kinase-like protein YqeA
UTI89_C3283	3219711	3219902	192	hypothetical protein
ygfZ	3219979	3220959	981	2D-phage unknown protein
UTI89_C3291	3228320	3228475	156	hypothetical protein
ubiH	3229985	3231163	1179	2-octaprenyl-6-methoxyphenol hydroxylase
rpiA	3236312	3237043	732	ribose-5-phosphate isomerase
yqgB	3263559	3263705	147	hypothetical protein
yqgC	3263826	3264041	216	hypothetical protein
metK	3264333	3265499	1167	S-adenosylmethionine synthetase
endA	3267996	3268706	711	endonuclease I precursor
yggJ	3268759	3269517	759	hypothetical protein
yqgE	3270517	3271152	636	hypothetical protein
UTI89_C3338	3271152	3271568	417	hypothetical protein
yggW	3274909	3276045	1137	hypothetical protein YggW
UTI89_C3348	3279200	3279340	141	hypothetical protein
UTI89_C3357	3286791	3286994	204	hypothetical protein
pheV	3287922	3287994	73
kpsU	3293100	3293840	741	3-deoxy-manno-octulosonate cytidylyltransferase
glcG	3327447	3327869	423	protein GlcG
hybD	3351615	3352109	495	hydrogenase 2 maturation protease
yqhA	3359803	3360327	525	hypothetical protein YqhA
exbD	3361411	3361836	426	TonB-dependent enterochelin uptake protein
UTI89_C3427	3362570	3362725	156	hypothetical protein
yqhH	3369220	3369477	258	hypothetical lipoprotein YqhH precursor
plsC	3381021	3381758	738	1-acyl-sn-glycerol-3-phosphate acyltransferase
UTI89_C3445	3381807	3381962	156	hypothetical protein
parE	3399243	3401135	1893	topoisomerase IV subunit B
ribB	3418555	3419208	654	3
cca	3429693	3430931	1239	tRNA nucleotidyl transferase
ygiG	3432031	3432402	372	dihydroneopterin aldolase
ygjD	3437340	3438353	1014	probable O-sialoglycoprotein endopeptidase
rpsU	3438591	3438806	216	30S ribosomal subunit protein S21
dnaG	3438917	3440662	1746	DNA primase
UTI89_C3504	3440676	3440798	123	hypothetical protein
rpoD	3440857	3442698	1842	RNA polymerase
ygjF	3442777	3443283	507	G/U mismatch-specific DNA glycosylase
ileX	3443408	3443480	73
UTI89_C3512	3448656	3449066	411	hypothetical protein
ygjH	3448714	3449046	333	putative tRNA synthetase
UTI89_C3514	3449153	3449335	183	hypothetical protein
ebgR	3449265	3450248	984	ebg operon repressor
yqjC	3475484	3475867	384	protein YqjC precursor
yqjD	3475905	3476210	306	hypothetical protein
yqjF	3477081	3477485	405	hypothetical protein YqjF
agaV	3503099	3503608	510	N-acetylgalactosamine-specific PTS system enzyme IIB component
yraN	3515230	3515625	396	hypothetical protein YraN
yhbO	3518767	3519327	561	conserved hypothetical protein
yhbP	3519307	3519750	444	hypothetical protein
yhbU	3521293	3522315	1023	putative protease YhbU precursor
UTI89_C3591	3527832	3527990	159	hypothetical protein
rpsO	3531250	3531519	270	30S ribosomal subunit protein S15
rbfA	3532612	3533031	420	ribosome-binding factor A
leuU	3541905	3541988	84
mrsA	3542563	3543900	1338	protein MrsA
mrsC	3544831	3546765	1935	ATP-binding protein
ftsJ	3546865	3547494	630	cell division protein
UTI89_C3612	3547550	3547852	303	hypothetical protein
yhbY	3547620	3547913	294	hypothetical protein
yhbZ	3550267	3551427	1161	putative GTP-binding factor
rpmA	3552535	3552792	258	50S ribosomal subunit protein L27
UTI89_C3619	3552786	3553331	546	hypothetical protein
rplU	3552813	3553124	312	50S ribosomal subunit protein L21
ispB	3553383	3554354	972	octaprenyl diphosphate synthase
murA	3554913	3556172	1260	UDP-N-glucosamine 1-carboxyvinyltransferase
yrbA	3556227	3556496	270	hypothetical protein
UTI89_C3625	3556293	3556634	342	hypothetical protein
UTI89_C3627	3556922	3557557	636	hypothetical protein
yrbC	3556934	3557569	636	hypothetical protein
yrbH	3560923	3561930	1008	putative isomerase
yrbI	3561951	3562517	567	conserved hypothetical protein
yhbN	3563037	3563615	579	conserved hypothetical protein
yhbG	3563622	3564347	726	putative ATP-binding component of a transport system
rpoN	3564395	3565828	1434	RNA polymerase sigma-54 factor
ptsO	3567644	3567916	273	phosphocarrier protein HPr-like NPr
UTI89_C3648	3573993	3574130	138	hypothetical protein
yhcH	3580362	3580826	465	hypothetical protein YhcH
UTI89_C3652	3580823	3581731	909	hypothetical protein YhcI
sspA	3586448	3587086	639	stringent starvation protein A
UTI89_C3659	3587028	3587237	210	hypothetical protein
rpsI	3587481	3587873	393	30S ribosomal subunit protein S9
rplM	3587889	3588392	504	50S ribosomal subunit protein L13
yhcO	3595522	3595794	273	hypothetical protein
yhcR	3598799	3599071	273	hypothetical protein YhcR
mreC	3608260	3609363	1104	rod shape-determining protein MreC
mreB	3609429	3610547	1119	regulator of FtsI
UTI89_C3686	3613901	3614002	102	hypothetical protein
UTI89_C3687	3614660	3614848	189	hypothetical protein
accB	3614821	3615291	471	biotin carboxyl carrier protein (BCCP) of acetyl-CoA carboxylase
accC	3615263	3616651	1389	acetyl CoA carboxylase
UTI89_C3696	3623075	3623203	129	hypothetical protein
fis	3629227	3629523	297	site-specific DNA inversion stimulation factor; DNA-binding protein; a trans activator for transcription
yhdJ	3629605	3630495	891	hypothetical adenine-specific methylase YhdJ
thrV	3641374	3641446	73
yrdC	3648644	3649261	618	protein YrdC
fmt	3652015	3652962	948	methionyl-tRNA formyltransferase
yhdN	3656951	3657319	369	hypothetical protein YhdN
rplQ	3657426	3657809	384	50S ribosomal subunit protein L17
rpoA	3657850	3658839	990	RNA polymerase
rpsK	3659519	3659908	390	30S ribosomal subunit protein S11
UTI89_C3743	3659555	3659935	381	hypothetical protein
rpsM	3659925	3660281	357	30S ribosomal subunit protein S13
rpmJ	3660428	3660544	117	50S ribosomal subunit protein L36
secY	3660576	3661907	1332	putative ATPase subunit of translocase
rplO	3661915	3662349	435	50S ribosomal subunit protein L15
rpmD	3662353	3662532	180	50S ribosomal subunit protein L30
UTI89_C3749	3662506	3663057	552	hypothetical protein
rpsE	3662536	3663039	504	30S ribosomal subunit protein S5
rplF	3663417	3663950	534	50S ribosomal subunit protein L6
UTI89_C3754	3663816	3664373	558	hypothetical protein
rpsH	3663963	3664355	393	30S ribosomal subunit protein S8
rpsN	3664389	3664694	306	30S ribosomal subunit protein S14
rplX	3665263	3665577	315	50S ribosomal protein L24
UTI89_C3759	3665459	3666013	555	hypothetical protein
rplN	3665588	3665959	372	50S ribosomal subunit protein L14
rpsQ	3666124	3666378	255	30S ribosomal subunit protein S17
rpmC	3666378	3666569	192	50S ribosomal subunit protein L29
UTI89_C3763	3666560	3666976	417	hypothetical protein
rplP	3666569	3666979	411	50S ribosomal subunit protein L16
rpsC	3666992	3667693	702	30S ribosomal subunit protein S3
UTI89_C3766	3667693	3668100	408	hypothetical protein
rplV	3667711	3668043	333	50S ribosomal subunit protein L22
rpsS	3668058	3668336	279	30S ribosomal subunit protein S19
UTI89_C3769	3668320	3669246	927	hypothetical protein
rplB	3668353	3669174	822	50S ribosomal subunit protein L2
rplW	3669192	3669494	303	50S ribosomal subunit protein L23
UTI89_C3772	3669455	3670090	636	hypothetical protein
rplD	3669491	3670096	606	50S ribosomal subunit protein L4
UTI89_C3774	3670026	3670727	702	hypothetical protein
rplC	3670107	3670736	630	50S ribosomal subunit protein L3
rpsJ	3670769	3671080	312	30S ribosomal subunit protein S10
UTI89_C3796	3689284	3689356	73
UTI89_C3797	3689366	3689437	72
UTI89_C3798	3689557	3689638	82
UTI89_C3799	3689650	3689722	73
coaA	3690063	3691034	972	pantothenate kinase
birA	3691063	3692028	966	bifunctional biotin--[acetyl-CoA-carboxylase] synthetase/biotin operon repressor
murB	3692025	3693053	1029	UDP-N-acetylenolpyruvoylglucosamine reductase
UTI89_C3810	3696502	3696574	73
UTI89_C3813	3698578	3698700	123	hypothetical protein
yjaH	3705061	3705762	702	conserved hypothetical protein
hupA	3705769	3706041	273	DNA-binding protein HU-alpha (HU-2)
rpoB	3720127	3724188	4062	RNA polymerase beta subunit
rplA	3725696	3726400	705	50S ribosomal subunit protein L1
UTI89_C3837	3725885	3726886	1002	hypothetical protein
rplK	3726404	3726832	429	50S ribosomal subunit protein L11
nusG	3726991	3727536	546	transcription antitermination protein
secE	3727538	3727921	384	inner membrane preprotein translocase
fusA	3729406	3731520	2115	translation elongation factor EF-G GTP-binding protein chain
rpsG	3731617	3732087	471	30S ribosomal subunit protein S7
rpsL	3732184	3732618	435	30S ribosomal subunit protein S12
yheL	3732684	3732971	288	hypothetical protein YheL
slyX	3735645	3735863	219	host factor for lysis of phiX174 infection
crp	3744125	3744757	633	CRP-cAMP transcriptional dual regulator
yhfG	3749458	3749625	168	hypothetical protein YhfG
ppiA	3749730	3750302	573	peptidyl-prolyl cis-trans isomerase A (rotamase A)
UTI89_C3868	3751886	3752062	177	hypothetical protein
nirD	3754555	3754881	327	nitrite reductase [NAD(P)H] small subunit
trpS	3765302	3766306	1005	tryptophan tRNA synthetase
yrfA	3773283	3773726	444	hypothetical protein YrfA
yrfC	3774101	3774640	540	hypothetical protein YrfC
yrfF	3779137	3781272	2136	putative protein IgaA-like membrane
UTI89_C3901	3785113	3785241	129	hypothetical protein
UTI89_C3902	3785183	3785314	132	conserved hypothetical protein
yhgG	3795390	3795626	237	hypothetical protein YhgG
UTI89_C3949	3842782	3842940	159	hypothetical protein
UTI89_C3950	3842892	3843146	255	hypothetical protein
UTI89_C3966	3858954	3859091	138	hypothetical protein
rpoH	3866248	3867102	855	component of RNA polymerase
ftsY	3869069	3870565	1497	cell division protein FtsY
yhiI	3895243	3896310	1068	putative membrane protein
UTI89_C4009	3896303	3896434	132	hypothetical protein
UTI89_C4020	3909498	3909647	150	hypothetical protein
UTI89_C4029	3916028	3916186	159	hypothetical protein
UTI89_C4031	3916458	3916619	162	hypothetical protein
UTI89_C4032	3916501	3916650	150	hypothetical protein
chuX	3919057	3919551	495	hypothetical protein
UTI89_C4083	3975320	3975475	156	hypothetical protein
yiaG	3986734	3987024	291	hypothetical protein
glyQ	3990259	3991170	912	glycine tRNA synthetase
UTI89_C4112	4003091	4003264	174	hypothetical protein
yibI	4027084	4027446	363	hypothetical protein YibI
cysE	4043456	4044277	822	serine acetyltransferase
kdtA	4067068	4068345	1278	3-deoxy-D-manno-octulosonic-acid transferase (KDO) transferase
kdtB	4068353	4068832	480	phosphopantetheine adenylyltransferase
UTI89_C4179	4069694	4069969	276	hypothetical protein
rpmG	4069778	4069945	168	50S ribosomal subunit protein L33
rpmB	4069966	4070202	237	50S ribosomal subunit protein L28
rpoZ	4080638	4080913	276	RNA polymerase
selC	4101848	4101938	91
UTI89_C4236	4127869	4128039	171	hypothetical protein
dnaN	4142789	4143889	1101	DNA polymerase III
dnaA	4143894	4145297	1404	chromosomal replication initiator protein DnaA
rpmH	4145904	4146044	141	50S ribosomal protein L34
rnpA	4146061	4146420	360	ribonuclease P protein component
yidC	4146644	4148290	1647	60 KD inner-membrane protein
UTI89_C4275	4167593	4167715	123	hypothetical protein
pstB	4168553	4169326	774	ATP-binding component of high-affinity phosphate-specific ABC transport system
glmS	4172707	4174536	1830	L-glutamine:D-fructose-6-phosphate aminotransferase
atpG	4178270	4179133	864	membrane-bound ATP synthase F1 sector gamma-subunit
atpA	4179184	4180725	1542	membrane-bound ATP synthase F1 sector alpha-subunit
UTI89_C4288	4179193	4180872	1680	hypothetical protein
atpH	4180738	4181271	534	membrane-bound ATP synthase F1 sector delta-subunit
UTI89_C4290	4180912	4181649	738	hypothetical protein
atpF	4181286	4181756	471	membrane-bound ATP synthase F0 sector subunit b
atpE	4181818	4182057	240	membrane-bound ATP synthase F0 sector subunit c
mioC	4186880	4187323	444	flavoprotein involved in biotin synthesis
rbsR	4199095	4200087	993	regulator for rbs operon
gltU	4204303	4204375	73
trpT	4207825	4207897	73
yifE	4208954	4209292	339	hypothetical protein
UTI89_C4323	4210858	4211043	186	hypothetical protein
ilvM	4213071	4213334	264	acetolactate synthase II small subunit
rhoL	4226225	4226326	102	rho operon leader peptide
UTI89_C4339	4227680	4227805	126	hypothetical protein
rffE	4230085	4231257	1173	UDP-N-acetylglucosamine 2-epimerase
argX	4242369	4242442	74
hisR	4242504	4242576	73
leuT	4242600	4242683	84
proM	4242729	4242802	74
hemD	4249099	4249839	741	uroporphyrinogen-III synthase
cyaY	4253750	4254070	321	iron-binding frataxin-like protein
yifL	4257865	4258068	204	hypothetical lipoprotein
UTI89_C4385	4270738	4270899	162	hypothetical protein
UTI89_C4418	4303707	4303865	159	hypothetical protein
ubiE	4305282	4306037	756	ubiquinone/menaquinone biosynthesis methyltransferase ubiE
yigP	4306006	4306656	651	hypothetical protein YigP
fre	4312921	4313655	735	NAD(P)H-flavin reductase
hemG	4320937	4321482	546	protoporphyrinogen oxidase
mobB	4327063	4327590	528	molybdopterin-guanine dinucleotide biosynthesis protein B
yihD	4328196	4328495	300	conserved hypothetical protein YihD
UTI89_C4448	4330226	4330366	141	hypothetical protein
polA	4333123	4335909	2787	DNA polymerase I
UTI89_C4453	4336128	4336277	150	hypothetical protein
yihA	4336291	4336890	600	probable GTP-binding cell division protein
glnA	4342580	4343989	1410	glutamine synthetase
yihU	4348188	4349066	879	hypothetical oxidoreductase YihU
UTI89_C4475	4359388	4359678	291	hypothetical protein
UTI89_C4492	4378421	4378549	129	hypothetical protein
yiiM	4379754	4380458	705	hypothetical protein YiiM
UTI89_C4500	4385735	4385872	138	hypothetical protein
tpiA	4387702	4388469	768	triosephosphate isomerase
glpX	4391531	4392541	1011	fructose 1
yiiU	4395495	4395758	264	conserved hypothetical protein
menG	4395843	4396328	486	ribonuclease E inhibitor subunit
UTI89_C4514	4395900	4396406	507	hypothetical protein
yiiX	4404284	4404892	609	hypothetical protein
sthA	4446470	4447870	1401	soluble pyridine nucleotide transhydrogenase
murI	4455136	4455993	858	glutamate racemase
gltT	4457994	4458066	73
metA	4462506	4463435	930	homoserine O-succinyltransferase
UTI89_C4582	4476696	4476851	156	hypothetical protein
yjbG	4489443	4490180	738	hypothetical protein YjbG precursor
UTI89_C4600	4492598	4492720	123	hypothetical protein
ubiA	4501937	4502809	873	4-hydroxybenzoate-octaprenyltransferase
lexA	4506034	4506642	609	LexA
dnaB	4518902	4520353	1452	replicative DNA helicase
UTI89_C4631	4527134	4527334	201	hypothetical protein
yjbQ	4539011	4539427	417	hypothetical protein YjbQ
yjbR	4539431	4539787	357	hypothetical protein
soxS	4545832	4546155	324	regulation of superoxide response regulon
soxR	4546241	4546705	465	redox-sensitive transcriptional activator SoxR
yjcH	4554202	4554516	315	hypothetical protein YjcH
phnP	4588590	4589348	759	PhnP protein
phnO	4589350	4589784	435	putative regulator
phnK	4592252	4593040	789	phosphonates transport ATP-binding protein PhnK
phnH	4594909	4595493	585	PhnH protein
phnG	4595490	4595942	453	PhnG protein
pheU	4634666	4634738	73
groES	4642800	4643093	294	GroES (10 Kd chaperone protein)
sugE	4648611	4648991	381	SugE SMR transporter
frdD	4650806	4651165	360	fumarate reductase 13 kDa hydrophobic protein
yjeN	4657203	4657517	315	hypothetical protein
psd	4661204	4662172	969	phosphatidylserine decarboxylase; phospholipid synthesis
yjeQ	4662269	4663354	1086	hypothetical protein YjeQ
orn	4663299	4663961	663	oligoribonuclease
glyX	4664284	4664356	73
glyY	4664395	4664467	73
yjeE	4667397	4667858	462	hypothetical protein
UTI89_C4776	4676198	4676395	198	hypothetical protein
purA	4676499	4677797	1299	PurA
yjfC	4684751	4685914	1164	putative synthetase/amidase
sgaA	4693431	4693895	465	putative PTS system enzyme II A component; subunit of SgaTBA
rpsF	4696841	4697236	396	30S ribosomal protein S6
priB	4697243	4697557	315	primosomal replication protein N
rpsR	4697562	4697789	228	30S ribosomal subunit protein S18
rplI	4697831	4698280	450	50S ribosomal subunit protein L9
insAcp3	4702260	4702535	276	IS1 protein InsA
fklB	4710322	4711101	780	FKBP-type 22KD peptidyl-prolyl cis-trans isomerase (a rotamase)
ytfE	4712867	4713529	663	hypothetical protein YtfE
msrA	4721863	4722567	705	methionine sulfoxide reductase A / protein-methionine-S-oxide reductase / methionine sulfoxide reductase
ppa	4728940	4729470	531	inorganic pyrophosphatase
yjgA	4737134	4737685	552	putative alpha helix protein
pyrL	4752245	4752379	135	pyrBI operon leader peptide
UTI89_C4858	4757811	4757945	135	hypothetical protein
holC	4765443	4765886	444	DNA polymerase III
UTI89_C4867	4767880	4768008	129	hypothetical protein
yjgP	4767922	4769022	1101	hypothetical protein
yjgQ	4769019	4770104	1086	hypothetical protein
leuX	4778112	4778193	82
UTI89_C4912	4810505	4810828	324	hypothetical protein
UTI89_C4917	4814830	4815192	363	hypothetical protein
UTI89_C4934	4834704	4835024	321	hypothetical protein
UTI89_C4943	4843275	4843538	264	hypothetical protein
UTI89_C4948	4856309	4856542	234	hypothetical protein
UTI89_C4949	4856640	4857299	660	hypothetical protein
UTI89_C4951	4858171	4858461	291	hypothetical protein
UTI89_C4952	4858346	4858579	234	hypothetical protein
UTI89_C4976	4880212	4880538	327	hypothetical protein
UTI89_C4982	4886296	4886442	147	hypothetical protein
UTI89_C4985	4890595	4890750	156	hypothetical protein
UTI89_C4987	4891343	4891474	132	hypothetical protein
yeeV2	4895344	4895721	378	hypothetical protein
UTI89_C5000	4896500	4896652	153	hypothetical protein
fimF	4912489	4913019	531	type 1 fimbriae minor subunit precursor FimF
UTI89_C5052	4957133	4957243	111	hypothetical protein
UTI89_C5056	4962876	4963079	204	hypothetical protein
UTI89_C5060	4968690	4969163	474	hypothetical protein
yjjA	4977463	4977960	498	hypothetical protein YjjA precursor
dnaC	4978006	4978743	738	DnaC protein
dnaT	4978746	4979285	540	primosomal protein I
UTI89_C5074	4983463	4983810	348	hypothetical protein
leuP	4983973	4984056	84
leuQ	4984088	4984171	84
UTI89_C5080	4985393	4985782	390	hypothetical protein
holD	4985505	4985918	414	DNA polymerase III
rimI	4985887	4986333	447	30S ribosomal subunit protein S18 acyltransferase
yjjG	4986348	4987025	678	hypothetical protein YjjG
UTI89_C5084	4987089	4987190	102	peptide chain release factor RF-3
UTI89_C5095	4995070	4995762	693	putative regulatory protein
UTI89_C5096	4995860	4996120	261	hypothetical protein
UTI89_C5099	4997809	4998033	225	hypothetical protein
yfdN2	4998845	4999339	495	hypothetical protein
UTI89_C5102	4999339	4999992	654	DNA adenine methylase
UTI89_C5103	4999989	5000315	327	hypothetical protein
UTI89_C5104	5000312	5000701	390	hypothetical protein
UTI89_C5109	5003676	5003903	228	prophage CP-933O conserved hypothetical protein
UTI89_C5113	5005883	5006350	468	putative endopeptidase protein Rz of prophage CP-933K
UTI89_C5114	5006338	5006490	153	hypothetical protein
UTI89_C5118	5009750	5009968	219	hypothetical protein
UTI89_C5121	5013490	5013858	369	hypothetical protein
UTI89_C5123	5014138	5014728	591	putative tail component of prophage CP-933K
UTI89_C5136	5026576	5027016	441	hypothetical protein
UTI89_C5143	5032895	5033143	249	putative DNA damage-inducible protein
UTI89_C5146	5036044	5036235	192	hypothetical protein
yjjV	5037427	5038206	780	putative deoxyribonuclease YjjV
UTI89_C5151	5040784	5040909	126	hypothetical protein
creB	5060096	5060785	690	transcriptional regulatory protein CreB
lasT	5065010	5065717	708	hypothetical tRNA/rRNA methyltransferase LasT
*The following genes contained zero (0) raw read counts upon sequencing the mutant library pool. Gene ID accession number is provided where gene is uncharacterised.

## Sheet: 1C
Changes in Tn-insertion read counts by gene in the UTI89 library during passaging in LB over 5 days
Advantageous mutant genes (green) were those with logFC > 2, while disadvantageous mutant genes (red) were those with logFC < -2.
Data represent a single experimental culture (passaged), with Tn-junctions from the two ends sequenced separately
Passage 1	Passage 1	Passage 3	Passage 3	Passage 5	Passage 5	Pass 1 Vs Pass 5	Pass 1 Vs Pass 5
Read count	Insertions	Read count	Insertions	Read count	Insertions	LogFC	P-value	Gene ID	Gene name	Gene start (bp)	Gene end (bp)	Strand	Gene length (bp)	Annotation
36	7	58	6	145	12	0.541648	0.460831	UTI89_C0002	thrA	336	2798	1	2463	aspartokinase I
133	16	256	18	589	21	0.770356	0.0803251	UTI89_C0003	thrB	2800	3732	1	933	homoserine kinase
55	4	122	4	333	10	1.38409	0.00569696	UTI89_C0004	thrC	3733	5019	1	1287	threonine synthase
44	3	122	2	176	4	0.441863	0.555029	UTI89_C0005	yaaX	5233	5529	1	297	hypothetical protein YaaX precursor
44	3	122	2	175	3	0.433993	0.572289	UTI89_C0006	UTI89_C0006	5309	5557	-1	249	hypothetical protein
88	9	91	9	277	16	0.254703	0.629765	UTI89_C0008	yaaJ	6415	7845	-1	1431	putative transporter YaaJ
77	10	163	6	279	5	0.47816	0.339673	UTI89_C0009	talB	8061	9077	1	1017	transaldolase B
44	4	43	2	75	4	-0.584054	0.33484	UTI89_C0010	mog	9189	9779	1	591	molybdopterin biosynthesis mog protein
38	2	79	3	139	6	0.511402	0.420213	UTI89_C0011	yaaH	9984	10550	-1	567	hypothetical protein YaaH
33	2	53	3	60	8	-0.606791	0.308779	UTI89_C0018	gef	15454	15663	-1	210	gef membrane toxin
572	36	152	18	167	23	-3.13596	1.24e-15	UTI89_C0019	UTI89_C0019	16218	16979	1	762	putative conserved protein
1147	46	1364	51	1966	57	-0.463254	0.184019	UTI89_C0020	UTI89_C0020	16963	18492	1	1530	hypothetical protein
1186	55	1410	53	1930	56	-0.65724	0.0787743	UTI89_C0021	UTI89_C0021	18621	19880	1	1260	hypothetical protein
105	5	137	6	206	10	-0.754451	0.175899	UTI89_C0023	nhaR	21323	22246	1	924	transcriptional activator protein NhaR
59	4	126	8	238	8	0.733513	0.135324	UTI89_C0032	yaaF	28803	29717	1	915	hypothetical protein YaaF
127	3	224	5	387	7	0.474233	0.316701	UTI89_C0033	UTI89_C0033	29740	30105	1	366	hypothetical protein
122	17	136	16	56	17	-2.45858	4.41e-06	UTI89_C0037	carB	32709	35930	1	3222	Carbamoyl-phosphate synthase large chain
393	9	442	12	677	15	-0.522724	0.144881	UTI89_C0038	UTI89_C0038	36103	36612	1	510	transposase
229	5	522	6	708	6	0.470745	0.227796	UTI89_C0039	UTI89_C0039	36649	36867	-1	219	conserved hypothetical protein
317	20	246	17	647	17	-0.275113	0.475521	UTI89_C0042	caiD	38012	38905	-1	894	carnitinyl-CoA dehydratase
113	10	188	8	369	16	0.625028	0.18847	UTI89_C0043	caiC	38906	40474	-1	1569	probable crotonobetaine/carnitine-CoA ligase
37	6	30	4	75	2	-0.162579	0.91167	UTI89_C0044	caiB	40532	41749	-1	1218	crotonobetainyl-CoA:carnitine CoA-transferase
98	6	245	8	340	13	0.47855	0.333149	UTI89_C0046	caiT	43050	44564	-1	1515	putative carnitine transporter
86	11	63	7	125	8	-0.756465	0.153918	UTI89_C0047	fixA	44974	45807	1	834	FixA protein
79	9	77	6	196	7	-0.162269	0.73721	UTI89_C0048	fixB	45822	46763	1	942	FixB protein
36	3	26	4	52	5	-0.67444	0.310929	UTI89_C0049	fixC	46814	48100	1	1287	FixC protein
83	4	156	5	270	7	0.494146	0.28738	UTI89_C0050	fixX	48097	48384	1	288	putative ferredoxin
41	7	18	4	77	8	-0.25494	0.790707	UTI89_C0051	yaaU	48443	49774	1	1332	hypothetical metabolite transport protein YaaU
17	2	26	6	88	4	1.20901	0.0660177	UTI89_C0052	yabF	49882	50412	1	531	putative NAD(P)H oxidoreductase
96	6	256	11	568	12	1.04928	0.0253834	UTI89_C0053	kefC	50405	52267	1	1863	glutathione-regulated potassium efflux antiporter
59	11	82	8	195	7	0.00419034	0.965958	UTI89_C0059	pdxA	55625	56614	-1	990	4-hydroxythreonine-4-phosphate dehydrogenase
136	8	48	6	83	8	-1.75466	0.00372373	UTI89_C0062	djlA	60469	61377	1	909	DnaJ-like protein DjlA
80	5	224	5	294	6	0.334795	0.563636	UTI89_C0063	rluA	61527	62186	-1	660	ribosomal large subunit pseudouridine synthase A
164	16	255	16	130	19	-1.46669	0.00499033	UTI89_C0064	hepA	62198	65104	-1	2907	probable ATP-dependent RNA helicase
124	13	209	13	392	18	0.155635	0.774143	UTI89_C0065	polB	65268	67619	-1	2352	DNA polymerase II
103	9	204	11	391	18	0.557749	0.240349	UTI89_C0068	araB	70187	71887	-1	1701	L-ribulokinase
187	16	404	18	502	16	-0.238103	0.570559	UTI89_C0069	araC	72175	73071	1	897	transcriptional regulator AraC
112	10	101	5	77	6	-1.7622	0.00106744	UTI89_C0072	UTI89_C0072	74440	74862	1	423	hypothetical protein
68	10	123	13	251	12	0.379404	0.532387	UTI89_C0075	thiP	76577	78187	-1	1611	thiamine transport system permease protein ThiP
82	5	183	4	152	8	-0.252663	0.695279	UTI89_C0076	tbpA	78163	79158	-1	996	thiamine-binding periplasmic protein precursor
149	15	245	16	330	18	-0.0557897	0.958013	UTI89_C0077	yabN	79310	80986	-1	1677	hypothetical protein YabN
95	6	170	9	314	9	0.464203	0.322195	UTI89_C0078	leuD	81293	81898	-1	606	3-isopropylmalate dehydratase small subunit
65	8	161	9	383	8	0.776608	0.217438	UTI89_C0079	leuC	81909	83309	-1	1401	3-isopropylmalate isomerase (dehydratase) subunit
107	8	229	8	471	13	0.502611	0.348514	UTI89_C0080	leuB	83312	84406	-1	1095	3-isopropylmalate dehydrogenase
320	25	531	23	813	30	0.0160622	0.97116	UTI89_C0081	leuA	84403	85974	-1	1572	2-isopropylmalate synthase
56	4	100	5	91	5	-0.608741	0.299611	UTI89_C0082	leuL	86066	86152	-1	87	leu operon leader peptide
1157	55	844	52	1137	51	-1.39737	0.000437714	UTI89_C0084	leuO	86810	87754	1	945	probable activator protein in leuABCD operon
279	23	588	18	709	20	-0.0578254	0.872163	UTI89_C0085	ilvI	87982	89796	1	1815	acetolactate synthase isozyme III large subunit
15	3	62	6	89	2	1.28357	0.0413717	UTI89_C0086	ilvH	89769	90290	1	522	acetolactate synthase III
23	3	121	7	99	7	0.54978	0.52146	UTI89_C0112	guaC	115767	116810	1	1044	GMP reductase
95	3	183	3	308	5	0.273994	0.614287	UTI89_C0114	hofB	118037	119422	-1	1386	transport protein HofB
20	4	12	3	97	8	0.7178	0.39082	UTI89_C0117	nadC	120076	121011	-1	936	nicotinate-nucleotide pyrophosphorylase (carboxylating)
123	8	77	9	101	7	-1.67822	0.00180243	UTI89_C0118	ampD	121057	121608	1	552	AmpD protein
557	41	721	35	1020	43	-0.405682	0.264294	UTI89_C0121	usp	124400	126181	1	1782	uropathogenic specific protein
68	5	21	3	121	4	-0.309424	0.651511	UTI89_C0124	UTI89_C0124	127575	127865	1	291	hypothetical protein
96	13	175	8	324	10	0.358545	0.475379	UTI89_C0125	pdhR	128288	129085	1	798	pyruvate dehydrogenase complex repressor
169	8	427	11	673	12	0.59791	0.1394	UTI89_C0130	yacH	135690	137447	-1	1758	conserved hypothetical protein
54	3	133	3	146	4	0.447304	0.409195	UTI89_C0132	yacL	140526	140936	1	411	hypothetical protein
32	2	42	3	59	5	-0.170443	1	UTI89_C0133	speD	140974	141768	-1	795	S-adenosylmethionine decarboxylase proenzyme
41	5	161	4	218	5	1.12788	0.0366414	UTI89_C0134	speE	141784	142650	-1	867	spermidine synthase
67	8	87	6	188	11	0.267972	0.591251	UTI89_C0136	cueO	143230	144819	1	1590	blue copper oxidase CueO precursor
139	11	276	11	539	24	0.631082	0.190455	UTI89_C0137	gcd	144866	147274	-1	2409	glucose dehydrogenase
90	8	180	9	165	11	-0.66371	0.213651	UTI89_C0138	hpt	147423	147998	1	576	hypoxanthine phosphoribosyltransferase
63	7	168	8	273	10	0.953871	0.0540539	UTI89_C0143	yadE	151112	152341	1	1230	conserved hypothetical protein YadE
22	2	50	4	68	7	0.186227	0.895237	UTI89_C0148	panB	154828	155622	-1	795	3-methyl-2-oxobutanoate hydroxymethyltransferase
720	44	513	27	349	33	-2.32038	2.72e-06	UTI89_C0149	yadC	155734	157023	-1	1290	hypothetical fimbrial adhesin YadC precursor
161	10	37	3	21	5	-4.26481	1.72e-12	UTI89_C0150	yadK	157049	157645	-1	597	putative fimbrial subunit YadK precursor
392	30	210	20	165	16	-2.66276	7.27e-11	UTI89_C0151	yadL	157672	158286	-1	615	putative fimbrial subunit YadL precursor
157	23	7	2	4	4	-6.6247	7.26e-19	UTI89_C0152	yadM	158292	158858	-1	567	putative fimbrial subunit YadM precursor
1622	72	2506	82	3020	92	-0.396396	0.312495	UTI89_C0153	htrE	158875	161463	-1	2589	outer membrane usher protein HtrE precursor
119	9	184	10	267	12	-0.3412	0.573906	UTI89_C0154	ecpD	161498	162238	-1	741	periplasmic chaperone EcpD precursor
284	18	24	6	9	5	-6.28169	3.18e-22	UTI89_C0155	yadN	162347	162961	-1	615	putative fimbrial subunit YadN precursor
83	7	106	7	280	11	0.287366	0.617119	UTI89_C0158	yadB	165232	166158	-1	927	conserved hypothetical protein YadB
109	7	94	8	249	9	0.116076	0.788646	UTI89_C0160	sfsA	166828	167532	-1	705	sugar fermentation stimulation protein A
38	8	79	9	184	8	0.723719	0.273044	UTI89_C0161	ligT	167547	168086	-1	540	putative 2'-5' RNA ligase
198	18	348	20	593	23	0.247852	0.537518	UTI89_C0164	mrcB	170674	173208	1	2535	penicillin-binding protein 1B
89	10	260	20	394	18	0.772447	0.100104	UTI89_C0166	fhuA	173428	175671	1	2244	ferrichrome-iron receptor FhuA
67	7	125	12	275	11	0.550723	0.33054	UTI89_C0167	fhuC	175617	176519	1	903	ferrichrome transport ATP-binding protein FhuC
103	5	115	6	195	10	-0.179996	0.82388	UTI89_C0168	fhuD	176516	177409	1	894	ferrichrome-binding periplasmic protein precursor
34	4	75	7	116	9	0.486126	0.410764	UTI89_C0169	fhuB	177406	179388	1	1983	ferrichrome transport system permease protein fhuB
66	6	173	11	312	13	0.965931	0.0605947	UTI89_C0171	yadQ	180928	182349	1	1422	voltage-gated ClC-type chloride channel EriC
119	2	319	3	498	4	0.668474	0.138033	UTI89_C0173	yadS	182822	183445	-1	624	conserved hypothetical protein YadS
590	33	1042	40	1511	47	-0.0349619	0.915088	UTI89_C0176	dgt	185058	186575	1	1518	deoxyguanosinetriphosphate triphosphohydrolase
300	28	274	21	476	21	-0.633273	0.119244	UTI89_C0177	degP	186705	188129	1	1425	periplasmic serine protease DegP
27	3	48	4	80	9	0.453216	0.456452	UTI89_C0178	cdaR	188307	189437	1	1131	carbohydrate diacid regulator
72	4	236	2	593	5	1.94325	7.14e-05	UTI89_C0179	yaeH	189491	189877	-1	387	putative structural protein
266	17	354	21	560	19	-0.359246	0.332481	UTI89_C0201	ldcC	214479	216620	1	2142	lysine decarboxylase
176	11	461	15	723	16	0.701086	0.0668561	UTI89_C0209	yaeF	220934	221767	-1	834	putative synthase of the YaeF/YiiX family
81	8	297	7	360	8	0.750928	0.155115	UTI89_C0212	rcsF	224344	224748	-1	405	regulator of colanic acid synthesis
9	2	49	3	71	2	1.3596	0.157671	UTI89_C0213	metQ	224866	225681	-1	816	D-methionine-binding transport system MetQ precursor
57	4	95	6	151	10	0.0622472	0.946171	UTI89_C0214	metI	225721	226374	-1	654	D-methionine transport system permease MetI
23	3	45	3	50	5	-0.255736	0.68864	UTI89_C0215	metN	226367	227398	-1	1032	D-methionine transport ATP-binding protein MetN
130	17	119	23	85	21	-1.93124	0.000202022	UTI89_C0217	rrsH	228524	230065	1	1542
54	3	218	3	232	5	0.784073	0.132694	UTI89_C0219	ileV	230134	230207	1	74
29	13	38	17	48	26	-0.530191	0.443654	UTI89_C0221	rrlH	230503	233406	1	2904
76	7	130	10	226	8	0.071445	0.946887	UTI89_C0227	UTI89_C0227	234715	235629	-1	915	putative transcriptional regulator LYSR-type
90	10	141	10	263	16	0.354953	0.445711	UTI89_C0228	yafD	235846	236670	1	825	conserved hypothetical protein YafD
23	3	39	3	61	6	0.152517	0.822455	UTI89_C0230	dniR	237565	238923	-1	1359	cytochrome c552
65	5	99	5	158	8	-0.0370436	0.977367	UTI89_C0235	aspV	241899	241972	1	74
171	7	153	6	283	8	-0.600291	0.169493	UTI89_C0237	UTI89_C0237	243429	243908	-1	480	hypothetical protein
62	10	129	10	215	13	0.542422	0.296026	UTI89_C0238	UTI89_C0238	243926	245368	-1	1443	hypothetical protein
155	19	345	24	696	31	0.668546	0.139866	UTI89_C0239	UTI89_C0239	245295	248762	-1	3468	hypothetical protein
47	6	50	9	90	14	-0.391357	0.502312	UTI89_C0240	UTI89_C0240	248842	250284	-1	1443	hypothetical protein
49	4	157	6	240	4	0.503966	0.477166	UTI89_C0241	UTI89_C0241	250289	251032	-1	744	hypothetical protein
61	7	134	9	246	14	0.875451	0.0909617	UTI89_C0243	UTI89_C0243	253798	254562	-1	765	hypothetical protein
84	6	155	5	295	9	0.209091	0.772591	UTI89_C0244	UTI89_C0244	254567	255913	-1	1347	hypothetical protein
144	2	261	3	364	4	0.119963	0.756202	UTI89_C0248	UTI89_C0248	258747	260588	-1	1842	hypothetical protein
107	11	174	8	269	9	-0.19276	0.66167	UTI89_C0251	UTI89_C0251	262531	263034	-1	504	hypothetical protein
48	4	116	4	245	7	0.816022	0.226057	UTI89_C0252	UTI89_C0252	263740	264258	1	519	hypothetical protein
421	19	778	19	1265	25	0.312298	0.366978	UTI89_C0253	UTI89_C0253	264479	266461	1	1983	hypothetical protein
368	21	84	9	27	6	-4.85151	3.6e-13	UTI89_C0254	UTI89_C0254	266568	267614	1	1047	hypothetical protein
936	55	186	29	201	20	-3.53771	6.4e-17	UTI89_C0255	UTI89_C0255	267607	269046	1	1440	hypothetical protein
60	4	193	5	161	7	0.280574	0.597928	UTI89_C0259	UTI89_C0259	271918	272697	-1	780	hypothetical protein
8	2	4	3	53	6	1.14918	0.318555	UTI89_C0260	ykfE	272842	273315	1	474	inhibitor of vertebrate lysozyme precursor
208	12	399	14	582	13	0.102405	0.819062	UTI89_C0263	yafJ	276810	277592	1	783	putative amidotransferase
235	11	299	9	497	13	-0.0920832	0.889322	UTI89_C0264	yafK	277563	278303	-1	741	probable membrane protein
156	13	195	11	414	17	0.177902	0.670689	UTI89_C0266	yafL	278672	279364	1	693	hypothetical lipoprotein YafL precursor
42	6	116	5	190	4	0.280644	0.780141	UTI89_C0267	yafM	279540	280037	1	498	hypothetical protein YafM
70	7	118	7	273	11	0.862256	0.0894076	UTI89_C0269	fhiA	280357	282096	-1	1740	FhiA protein
48	6	53	5	123	9	-0.00301209	1	UTI89_C0271	dinP	282897	283952	1	1056	damage-inducible protein P; DNA polymerase IV
782	22	580	20	1016	29	-0.796324	0.0717321	UTI89_C0273	yafO	284300	284698	1	399	conserved hypothetical protein
404	17	234	11	145	12	-2.78097	6.85e-11	UTI89_C0274	yafP	284708	285160	1	453	hypothetical acetyltransferase YafP
106	8	138	8	291	6	0.195005	0.720998	UTI89_C0275	UTI89_C0275	285338	286489	1	1152	hypothetical protein
252	19	304	18	255	21	-1.34433	0.00272647	UTI89_C0277	pepD	287157	288614	-1	1458	aminoacyl-histidine dipeptidase (peptidase D)
23	4	32	5	79	8	0.550104	0.378608	UTI89_C0278	gpt	288875	289333	1	459	xanthine-guanine phosphoribosyltransferase
136	18	231	14	275	19	-0.53949	0.250439	UTI89_C0280	yafA	289425	290669	1	1245	hypothetical protein YafA
145	5	253	7	199	8	-0.827681	0.104436	UTI89_C0281	crl	290727	291128	1	402	crl transcriptional regulator
443	31	228	19	427	20	-1.41152	0.000400703	UTI89_C0282	phoE	291238	292299	-1	1062	outer membrane pore protein E precursor
91	4	118	5	212	5	-0.15856	0.745495	UTI89_C0284	proA	293697	294950	1	1254	gamma-glutamyl phosphate reductase
557	32	372	20	425	30	-1.60444	5.49e-05	UTI89_C0286	UTI89_C0286	295228	297168	1	1941	putative integrase
83	5	67	5	104	2	-1.18404	0.0251902	UTI89_C0287	UTI89_C0287	297292	297624	-1	333	hypothetical protein
236	32	222	11	372	20	-0.669128	0.1075	UTI89_C0289	UTI89_C0289	299622	301769	-1	2148	hypothetical protein
92	3	155	4	362	5	0.702093	0.126606	UTI89_C0290	UTI89_C0290	302117	302680	1	564	putative resolvase
244	8	346	14	705	14	0.329514	0.41209	UTI89_C0291	UTI89_C0291	302838	303335	-1	498	hypothetical protein
94	5	226	7	323	9	0.440553	0.395745	UTI89_C0292	UTI89_C0292	303574	304038	1	465	putative transcription regulator
768	41	464	33	612	34	-1.62526	0.00028222	UTI89_C0293	UTI89_C0293	304545	305459	-1	915	hypothetical protein
294	10	129	7	244	8	-1.37263	0.0126014	UTI89_C0295	UTI89_C0295	305929	306267	1	339	CP4-like integrase
154	8	35	6	145	7	-1.04584	0.132448	UTI89_C0296	UTI89_C0296	305979	306371	-1	393	hypothetical protein
38	3	49	3	112	3	0.271422	0.675276	UTI89_C0300	insB	312482	312757	-1	276	hypothetical protein
240	9	282	7	534	11	-0.126019	0.773751	UTI89_C0302	UTI89_C0302	313148	313378	1	231	hypothetical protein
761	30	728	30	1627	24	-0.126379	0.789434	UTI89_C0303	yagU	313593	314207	1	615	hypothetical protein YagU
196	12	410	7	650	16	0.308582	0.454624	UTI89_C0304	ykgJ	314456	314785	-1	330	putative ferredoxin
22	5	10	6	52	9	-0.275096	0.608086	UTI89_C0305	yagV	315092	315847	-1	756	hypothetical protein YagV precursor
156	10	243	17	494	16	0.35737	0.415748	UTI89_C0306	yagW	315771	317414	-1	1644	hypothetical protein YagW
153	16	219	19	510	25	0.346704	0.418612	UTI89_C0307	yagX	317404	319929	-1	2526	hypothetical protein YagX precursor
133	4	184	7	361	10	0.00722154	1	UTI89_C0308	yagY	319955	320671	-1	717	hypothetical protein YagY precursor
196	9	412	11	491	11	-0.0831989	0.828317	UTI89_C0309	matB	320680	321297	-1	618	MatB precursor
216	11	213	8	342	10	-0.707733	0.0852036	UTI89_C0311	UTI89_C0311	322335	322559	-1	225	hypothetical protein
397	20	275	13	467	16	-0.949587	0.0134192	UTI89_C0312	UTI89_C0312	322354	322644	1	291	hypothetical protein
155	6	230	9	352	9	0.205855	0.667642	UTI89_C0314	ykgM	323106	323372	-1	267	50S ribosomal protein L31 type B-1
875	35	483	29	460	30	-2.14455	3.07e-07	UTI89_C0315	UTI89_C0315	324309	325451	-1	1143	putative NADH-dependent flavin oxidoreductase
407	25	422	19	513	23	-0.968047	0.0123801	UTI89_C0316	ycjY	325623	326543	-1	921	hypothetical protein YcjY
1416	58	1539	48	2209	57	-0.585181	0.160724	UTI89_C0317	UTI89_C0317	326637	327626	1	990	putative LysR-like transcriptional regulator
49	6	62	5	131	6	0.151095	0.779721	UTI89_C0318	ycjZ	327751	328719	1	969	hypothetical transcriptional regulator YcjZ
71	4	112	6	227	7	0.19146	0.759797	UTI89_C0320	UTI89_C0320	329766	330617	-1	852	2
346	16	256	18	694	34	-0.164574	0.709533	UTI89_C0321	eaeH	331183	335433	1	4251	attaching and effacing protein
357	23	290	15	310	26	-1.52351	0.000131384	UTI89_C0322	ykgA	335558	336448	-1	891	hypothetical transcriptional regulator YkgA
793	31	393	25	543	27	-1.85989	3e-07	UTI89_C0323	UTI89_C0323	336648	337532	1	885	2
344	23	153	16	171	14	-2.26088	2.46e-07	UTI89_C0324	ykgB	337692	338294	-1	603	hypothetical protein YkgB
1068	64	790	51	1046	60	-1.36455	6.3e-05	UTI89_C0327	ykgC	338642	339994	-1	1353	probable pyridine nucleotide-disulfide oxidoreductase ykgC
69	4	130	7	250	9	0.532342	0.285365	UTI89_C0329	ykgE	341575	342294	1	720	hypothetical protein YkgE
162	8	371	6	524	10	0.400407	0.329121	UTI89_C0330	ykgF	342305	343732	1	1428	putative electron transport protein YkgF
53	6	139	7	225	7	0.668341	0.222062	UTI89_C0332	UTI89_C0332	344375	344587	-1	213	hypothetical protein
175	19	23	5	11	4	-5.29846	3.56e-15	UTI89_C0333	ykgH	344662	345330	-1	669	hypothetical protein YkgH
1006	57	513	43	473	39	-2.32897	8.2e-09	UTI89_C0334	UTI89_C0334	345514	347844	-1	2331	hypothetical protein
447	24	478	21	1009	25	-0.117256	0.743863	UTI89_C0335	UTI89_C0335	347853	348614	-1	762	conserved hypothetical protein
543	11	782	14	1364	20	-0.0181484	0.959853	UTI89_C0336	UTI89_C0336	348768	349472	-1	705	conserved hypothetical protein
230	16	180	12	391	13	-0.444673	0.318945	UTI89_C0338	fimX	349892	350494	-1	603	type 1 fimbriae regulatory protein FimX
243	4	525	5	610	5	0.132814	0.748886	UTI89_C0339	UTI89_C0339	351273	351500	1	228	hypothetical protein
55	8	137	8	294	11	1.04912	0.0623617	UTI89_C0340	betA	351525	353258	-1	1734	choline dehydrogenase
174	16	319	15	703	20	0.595993	0.139874	UTI89_C0341	betB	353227	354702	-1	1476	betaine aldehyde dehydrogenase
155	9	334	14	714	16	0.75322	0.0735768	UTI89_C0343	betT	355429	357462	1	2034	high-affinity choline transport protein
725	44	960	48	1195	53	-0.610219	0.0754659	UTI89_C0344	yahA	358334	359428	1	1095	hypothetical protein YahA
87	12	129	7	146	9	-0.48491	0.399974	UTI89_C0345	yahB	359470	360402	-1	933	hypothetical transcriptional regulator YahB
66	5	92	5	241	7	0.358941	0.573056	UTI89_C0346	yahC	360494	360991	-1	498	hypothetical protein YahC
31	5	55	6	70	7	0.0361535	0.84981	UTI89_C0348	yahD	361249	361854	1	606	putative transcription factor
322	23	163	13	203	16	-1.94551	6.69e-06	UTI89_C0349	yahE	361894	362757	1	864	hypothetical protein YahE
99	7	200	6	307	10	-0.105419	0.799129	UTI89_C0350	yahF	362747	364294	1	1548	hypothetical protein YahF
147	10	384	14	715	16	0.735696	0.107338	UTI89_C0352	yahI	365866	366816	1	951	carbamate kinase-like protein YahI
70	7	183	7	278	13	0.759483	0.108097	UTI89_C0353	yahJ	366826	368208	1	1383	hypothetical protein YahJ
465	18	584	19	847	22	-0.633137	0.0786668	UTI89_C0355	UTI89_C0355	369167	370153	1	987	putative periplasmic binding protein
103	4	117	5	189	11	-0.478887	0.307364	UTI89_C0356	UTI89_C0356	370187	371686	1	1500	putative ATP-binding component of transport system
36	2	45	5	69	4	-0.366772	0.592071	UTI89_C0357	UTI89_C0357	371679	372650	1	972	putative permease component of transport system
150	9	234	8	288	10	-0.239725	0.716789	UTI89_C0358	UTI89_C0358	372647	373603	1	957	putative permease component of transport system
132	9	166	8	178	11	-0.638774	0.283808	UTI89_C0360	yahM	375331	375606	1	276	hypothetical protein
163	18	152	16	218	19	-0.831415	0.0778393	UTI89_C0361	yahN	375623	376294	-1	672	putative cytochrome subunit of dehydrogenase
246	6	351	9	481	10	-0.140274	0.806017	UTI89_C0362	yahO	376441	376716	1	276	hypothetical protein
48	3	91	5	293	6	1.18775	0.0459689	UTI89_C0363	prpB	378642	379532	1	891	PrpB protein
78	8	118	10	308	11	0.600269	0.306936	UTI89_C0364	prpC	379577	380746	1	1170	putative citrate synthase
33	3	76	8	76	8	-0.103549	0.912471	UTI89_C0365	prpD	380780	382231	1	1452	2-methylcitrate dehydratase
61	6	83	8	194	11	0.257013	0.67003	UTI89_C0366	prpE	382271	384157	1	1887	putative propionyl-CoA synthetase
301	20	204	13	266	22	-1.39458	0.000988806	UTI89_C0369	lacA	387135	387797	-1	663	galactoside O-acetyltransferase
216	23	129	18	194	24	-1.38192	0.00273012	UTI89_C0370	lacY	387812	389065	-1	1254	lactose permease
45	11	99	13	174	15	0.342636	0.632758	UTI89_C0371	lacZ	389117	392191	-1	3075	beta-galactosidase
76	6	351	9	1783	14	2.98343	4.55e-11	UTI89_C0372	lacI	392314	393405	-1	1092	lac operon repressor
114	4	214	7	394	9	0.397057	0.424233	UTI89_C0374	UTI89_C0374	393598	394137	1	540	hypothetical protein
291	15	545	23	773	20	0.295503	0.441954	UTI89_C0379	yaiO	396897	397670	-1	774	hypothetical protein
227	15	76	4	45	6	-3.66794	2.32e-12	UTI89_C0380	UTI89_C0380	397672	398196	-1	525	putative transferase
487	41	530	36	707	41	-0.733367	0.0423032	UTI89_C0381	yaiP	398231	399427	-1	1197	hypothetical protein YaiP
81	8	111	5	180	9	-0.369418	0.468741	UTI89_C0383	UTI89_C0383	400568	400762	-1	195	hypothetical protein
123	12	219	14	428	18	0.219159	0.684043	UTI89_C0384	tauA	400659	401678	1	1020	taurine-binding periplasmic protein precursor
24	2	86	3	201	3	1.58393	0.0136086	UTI89_C0386	tauC	402455	403282	1	828	taurine transport system permease protein TauC
11	2	30	4	85	4	1.62584	0.0300868	UTI89_C0387	tauD	403279	404130	1	852	alpha-ketoglutarate-dependent taurine dioxygenase
2048	89	2070	88	2835	93	-0.739225	0.0381369	UTI89_C0389	UTI89_C0389	405670	408657	1	2988	putative structural protein
145	10	235	7	458	11	0.222691	0.636316	UTI89_C0391	yaiH	409367	410524	-1	1158	penicillin-binding protein AmpH
153	8	277	12	437	12	0.234429	0.589164	UTI89_C0393	sbmA	410870	412096	1	1227	inner-membrane transport protein
41	3	44	3	80	3	-0.2838	0.723038	UTI89_C0394	yaiW	412109	413203	1	1095	hypothetical protein YaiW
16	2	43	3	95	2	0.597834	0.590819	UTI89_C0395	yaiY	413262	413570	-1	309	hypothetical protein
79	6	176	9	180	9	-0.0459443	0.977048	UTI89_C0398	ddlA	414066	415160	-1	1095	D-alanine--D-alanine ligase A
65	4	67	4	86	4	-0.676521	0.324794	UTI89_C0401	yaiB	415623	415883	1	261	hypothetical protein YaiB
100	12	197	12	278	19	0.112015	0.833754	UTI89_C0402	phoA	415915	417399	1	1485	alkaline phosphatase precursor
31	3	66	5	114	7	0.501508	0.44343	UTI89_C0404	yaiC	417940	419055	1	1116	hypothetical protein
55	7	113	7	127	10	-0.204806	0.739152	UTI89_C0406	yaiI	419881	420459	1	579	hypothetical protein
47	2	94	2	122	3	-0.0476878	0.939717	UTI89_C0408	UTI89_C0408	421156	421488	-1	333	hypothetical protein
47	2	94	2	122	3	-0.0477151	0.939746	UTI89_C0409	yaiA	421216	421407	1	192	hypothetical protein
68	4	142	5	241	7	0.632457	0.228905	UTI89_C0410	aroM	421665	422342	1	678	AroM protein
56	5	67	6	80	5	-1.06625	0.102232	UTI89_C0415	yajF	424243	425289	1	1047	putative NAGC-like transcriptional regulator
515	25	699	30	861	33	-0.398752	0.30975	UTI89_C0416	araJ	425558	426826	-1	1269	AraJ MFS transporter
79	8	182	14	368	18	0.809602	0.106232	UTI89_C0417	sbcC	426868	430011	-1	3144	exonuclease SbcC
37	5	50	6	87	7	0.0160683	0.958069	UTI89_C0418	sbcD	430008	431210	-1	1203	ATP-dependent dsDNA exonuclease
79	4	385	9	711	10	1.83921	4.8e-05	UTI89_C0420	phoB	431400	432089	1	690	positive response regulator for pho regulon
85	14	252	15	477	16	1.08169	0.0447082	UTI89_C0421	phoR	432147	433442	1	1296	phosphate regulon sensor protein PhoR
49	4	89	4	170	10	0.326646	0.627709	UTI89_C0423	brnQ	433849	435168	1	1320	branched-chain amino acid transport system II carrier protein
130	5	153	11	257	13	0.0549031	0.862941	UTI89_C0424	proY	435241	436617	1	1377	proline-specific permease ProY
71	8	101	14	257	15	0.518119	0.314503	UTI89_C0425	malZ	436773	438590	1	1818	maltodextrin glucosidase
67	4	103	6	249	7	0.616944	0.299129	UTI89_C0434	yajI	446556	447155	-1	600	hypothetical lipoprotein YajI precursor
53	4	58	4	104	5	-0.430771	0.454258	UTI89_C0442	yajO	451405	452379	-1	975	hypothetical oxidoreductase YajO
182	15	180	12	4	4	-6.73853	1.1e-20	UTI89_C0456	cyoA	464782	465729	-1	948	cytochrome o ubiquinol oxidase subunit II
137	8	233	15	355	13	0.10408	0.824467	UTI89_C0457	ampG	466188	467663	-1	1476	AmpG muropeptide MFS transporter
25	3	63	3	59	3	0.00381564	1	UTI89_C0458	yajG	467707	468387	-1	681	hypothetical lipoprotein YajG precursor
21	2	55	3	69	3	0.116931	1	UTI89_C0460	bolA	468557	468907	1	351	BolA transcriptional regulator
112	8	65	9	21	9	-3.70726	1.27e-08	UTI89_C0464	UTI89_C0464	469260	470561	-1	1302	hypothetical protein
146	9	3	3	10	7	-5.37404	2.16e-14	UTI89_C0467	lon	472961	475360	1	2400	DNA-binding
51	2	29	3	169	5	0.363744	0.517682	UTI89_C0468	hupB	475569	475841	1	273	DNA-binding protein HU-beta
71	7	138	11	300	12	0.674862	0.222056	UTI89_C0469	ybaU	476033	477904	1	1872	peptidyl-prolyl cis-trans isomerase D
105	3	144	2	330	6	0.457619	0.340042	UTI89_C0471	ybaW	478532	478930	1	399	hypothetical protein YbaW
31	3	29	5	85	4	0.0201099	1	UTI89_C0472	ybaX	478982	479677	-1	696	hypothetical protein YbaX
118	5	135	4	263	6	0.0653176	0.85681	UTI89_C0473	ybaE	479742	481457	-1	1716	hypothetical protein YbaE
100	6	357	10	330	8	0.338663	0.516119	UTI89_C0475	ybaO	482405	482971	1	567	hypothetical transcriptional regulator YbaO
30	2	41	4	114	6	0.293398	0.772598	UTI89_C0481	ybaY	489509	490081	1	573	hypothetical protein YbaY
78	2	153	2	251	6	0.473552	0.321193	UTI89_C0483	ybaA	490802	491155	1	354	hypothetical protein YbaA
211	10	304	15	336	17	-0.791845	0.0578552	UTI89_C0484	ylaB	491197	492753	-1	1557	hypothetical protein YlaB
136	5	205	8	306	8	0.0631798	0.860593	UTI89_C0486	maa	493497	494048	-1	552	maltose O-acetyltransferase
143	4	149	6	210	7	-0.499919	0.442392	UTI89_C0487	hha	494222	494452	-1	231	hemolysin expression modulating protein
349	15	301	10	492	15	-0.728941	0.124076	UTI89_C0488	ybaJ	494466	494840	-1	375	hypothetical protein
130	11	247	19	882	23	1.27357	0.00271711	UTI89_C0489	acrB	495385	498534	-1	3150	acridine efflux pump
94	7	229	8	545	13	1.22003	0.00525815	UTI89_C0490	acrA	498557	499786	-1	1230	acriflavine resistance protein A precursor
203	14	250	14	209	16	-1.07823	0.0298923	UTI89_C0491	acrR	499892	500539	1	648	acrAB operon repressor
176	13	371	14	787	15	0.939576	0.0226328	UTI89_C0492	kefA	500667	504029	1	3363	mechanosensitive channel protein KefA
31	2	82	2	125	3	0.680571	0.288963	UTI89_C0494	priC	504416	504943	-1	528	primosomal replication protein N''
65	9	64	9	91	7	-0.82643	0.144502	UTI89_C0501	htpG	509251	511125	1	1875	chaperone Hsp90
38	3	69	3	84	4	-0.481841	0.40658	UTI89_C0505	gsk	514152	515456	1	1305	inosine-guanosine kinase
137	9	328	14	615	18	0.785304	0.0595298	UTI89_C0506	ybaL	515586	517262	-1	1677	hypothetical protein YbaL
25	4	73	4	103	4	0.380851	0.724591	UTI89_C0508	ushA	518939	520591	1	1653	UDP-sugar hydrolase (5'-nucleotidase)
196	10	199	12	303	16	-0.556058	0.264499	UTI89_C0509	UTI89_C0509	520629	521132	-1	504	hypothetical protein
112	16	152	14	337	18	0.2843	0.546109	UTI89_C0510	UTI89_C0510	521129	521785	-1	657	hypothetical protein
69	3	183	6	318	4	0.874449	0.0718619	UTI89_C0513	UTI89_C0513	523533	523865	1	333	hypothetical protein
89	12	207	13	331	17	0.570222	0.240477	UTI89_C0515	ybaR	524300	526804	-1	2505	copper-transporting P-type ATPase
61	6	92	8	143	11	-0.314979	0.556191	UTI89_C0516	ybaS	527066	527998	1	933	probable glutaminase YbaS
78	5	126	7	239	9	0.309754	0.527405	UTI89_C0518	cueR	529418	529825	1	408	putative HTH-type transcriptional regulator
71	5	71	4	144	5	-0.484105	0.340891	UTI89_C0519	UTI89_C0519	529829	529996	-1	168	hypothetical protein
210	16	127	14	88	12	-2.5111	3.47e-07	UTI89_C0520	UTI89_C0520	530029	530451	-1	423	hypothetical protein
212	8	454	11	499	11	0.0631236	0.888211	UTI89_C0521	UTI89_C0521	530537	531553	-1	1017	hypothetical adhesin/invasin-like protein
129	8	148	6	240	14	-0.514317	0.26143	UTI89_C0524	ybbK	532840	533757	-1	918	putative protease YbbK
305	22	524	24	894	25	0.165536	0.665676	UTI89_C0525	ybbL	533903	534580	1	678	putative ATP-binding component of a transport system
391	19	405	18	630	22	-0.660232	0.0748337	UTI89_C0526	ybbM	534540	535346	1	807	putative metal resistance protein
112	10	234	8	423	7	0.472946	0.328487	UTI89_C0528	ybbO	536324	537133	-1	810	putative oxidoreductase
23	5	26	4	67	6	0.0555051	1	UTI89_C0529	tesA	537123	537779	-1	657	acyl-CoA thioesterase I precursor
84	5	157	9	291	11	0.534356	0.257694	UTI89_C0530	ybbA	537717	538403	1	687	putative ABC-type transport protein YbbA
39	5	64	5	153	13	0.599101	0.311533	UTI89_C0531	ybbP	538400	540814	1	2415	hypothetical protein YbbP
18	5	58	5	93	7	0.759612	0.411764	UTI89_C0532	ybbB	540873	541967	-1	1095	putative capsule anchoring protein YbbB
42	2	96	3	110	7	-0.124481	0.807734	UTI89_C0533	ybbS	542036	542962	-1	927	hypothetical transcriptional regulator YbbS
92	4	171	5	252	7	-0.191116	0.691337	UTI89_C0534	ybbT	543192	543674	1	483	hypothetical protein
40	3	39	2	56	6	-0.964729	0.106114	UTI89_C0535	ybbU	543752	544567	1	816	putative regulator of allantoin regulon YbbU
167	11	256	12	385	16	0.00337917	0.974697	UTI89_C0536	gcl	544567	546438	1	1872	glyoxylate carboligase
214	19	266	13	402	12	-0.451647	0.274604	UTI89_C0537	hyi	546451	547227	1	777	hydroxypyruvate isomerase
284	15	277	14	477	13	-0.492694	0.234926	UTI89_C0538	ybbQ	547327	548205	1	879	2-hydroxy-3-oxopropionate reductase
230	21	73	10	61	13	-3.38766	1.12e-10	UTI89_C0539	ybbW	548375	549829	1	1455	putative allantoin permease
139	11	361	11	495	20	0.36198	0.434994	UTI89_C0540	ybbX	549889	551250	1	1362	allantoinase
65	11	76	10	51	12	-1.80056	0.002204	UTI89_C0542	ybbZ	552623	553774	1	1152	glycerate kinase 1
181	16	132	10	114	16	-2.26921	7.57e-06	UTI89_C0543	ylbA	553903	554688	-1	786	hypothetical protein YlbA
302	17	339	20	534	19	-0.497122	0.184714	UTI89_C0544	ylbB	554699	555952	-1	1254	allantoate amidohydrolase
128	15	96	10	178	17	-1.03739	0.0977267	UTI89_C0545	allD	555956	557005	-1	1050	ureidoglycolate dehydrogenase
42	7	78	7	112	7	-0.230782	0.643091	UTI89_C0546	fdrA	557322	558989	1	1668	putative transport protein FdrA
107	7	145	6	300	12	-0.157178	0.71434	UTI89_C0548	ylbF	560176	561084	1	909	hypothetical protein YlbF
12	3	52	2	85	3	1.52097	0.0418456	UTI89_C0551	purE	563191	563727	-1	537	phosphoribosylaminoimidazole carboxylase catalytic subunit
121	4	224	4	337	10	0.0917603	0.869521	UTI89_C0556	ybcI	567050	567571	-1	522	hypothetical protein
40	5	68	3	82	4	-0.377986	0.515686	UTI89_C0560	UTI89_C0560	568809	568997	1	189	hypothetical protein
24	2	87	3	108	5	0.821972	0.211665	UTI89_C0564	tfaQ	569748	570104	1	357	lambdoid prophage Qin tail fiber assembly protein-like protein
69	8	123	10	120	11	-0.731824	0.189851	UTI89_C0565	UTI89_C0565	570159	570824	-1	666	hypothetical protein YbcY precursor
296	21	407	21	565	27	-0.0969337	0.894733	UTI89_C0566	ompT	571059	572012	-1	954	outer membrane protein 3b (a)
129	9	127	10	295	13	-0.0621449	0.924347	UTI89_C0567	ybcH	572670	573560	-1	891	hypothetical protein YbcH precursor
112	8	184	10	288	14	-0.0048664	1	UTI89_C0568	nfrA	573561	576554	-1	2994	bacteriophage N4 adsorption protein A precursor
97	9	187	7	333	12	0.13437	0.855692	UTI89_C0569	nfrB	576520	578757	-1	2238	bacteriophage N4 receptor
79	8	123	12	279	9	0.600712	0.19824	UTI89_C0570	cusS	578907	580349	-1	1443	sensor kinase CusS
300	25	301	25	311	26	-1.43462	0.000400024	UTI89_C0572	cusC	581179	582561	1	1383	probable outer membrane lipoprotein CusC precursor
364	14	186	12	231	13	-1.63888	0.00256003	UTI89_C0573	ylcC	582585	582917	1	333	conserved hypothetical protein
173	13	197	11	292	11	-0.675153	0.132921	UTI89_C0574	UTI89_C0574	582933	584156	1	1224	putative resistance protein
104	16	202	16	314	22	0.0458659	0.985609	UTI89_C0575	cusA	584168	587311	1	3144	putative cation efflux system protein CusA
53	4	140	7	230	7	0.720199	0.184796	UTI89_C0576	pheP	587377	588789	1	1413	phenylalanine-specific permease
718	35	1224	36	1614	44	-0.217947	0.519336	UTI89_C0577	ybdG	588871	590118	-1	1248	hypothetical protein YbdG
81	6	136	5	175	6	0.128904	0.753362	UTI89_C0578	nfnB	590226	590879	-1	654	oxygen-insensitive NAD(P)H nitroreductase
58	8	111	8	235	10	0.429632	0.527374	UTI89_C0581	ybdK	591720	592838	-1	1119	hypothetical protein YbdK
40	6	68	4	107	7	-0.185736	0.740052	UTI89_C0582	UTI89_C0582	593054	593323	-1	270	hypothetical protein
97	12	160	13	209	13	-0.285716	0.536602	UTI89_C0584	fepA	594361	596601	-1	2241	ferrienterobactin receptor precursor
51	6	54	7	169	7	0.216598	0.77751	UTI89_C0586	fes	596844	598046	1	1203	enterochelin esterase
58	12	195	17	266	16	0.328882	0.681357	UTI89_C0588	entF	598264	602145	1	3882	enterobactin synthetase component F
303	18	187	13	144	18	-2.49394	9.98e-09	UTI89_C0589	fepE	602361	603494	1	1134	ferric enterobactin transport protein FepE
26	6	48	7	82	8	0.0206259	0.961793	UTI89_C0595	entC	608794	609981	1	1188	isochorismate synthase
66	13	88	9	151	13	-0.311925	0.535307	UTI89_C0596	entE	609991	611601	1	1611	enterobactin synthetase component E
18	2	46	2	98	2	0.449884	0.708362	UTI89_C0599	ybdB	613221	613634	1	414	hypothetical protein
122	4	107	6	188	10	-0.516277	0.33997	UTI89_C0604	ybdM	618609	619238	-1	630	hypothetical protein YbdM
325	27	460	27	555	31	-0.674582	0.0649122	UTI89_C0605	ybdN	619211	620431	-1	1221	hypothetical protein YbdN
152	16	42	9	11	10	-5.00668	4.92e-14	UTI89_C0606	ybdO	620578	621516	-1	939	hypothetical transcriptional regulator YbdO
38	3	67	4	165	8	0.600003	0.351082	UTI89_C0607	dsbG	621685	622491	-1	807	thiol:disulfide interchange protein DsbG precursor
31	6	65	7	83	6	0.0350433	1	UTI89_C0609	ahpF	623507	625102	1	1596	alkyl hydroperoxide reductase
126	7	161	5	306	10	-0.0909894	0.835227	UTI89_C0610	uspG	625223	625684	-1	462	universal stress protein UspG
54	3	81	6	97	6	-0.28125	0.788357	UTI89_C0613	rna	626647	627471	-1	825	ribonuclease I precursor
49	7	57	7	72	7	-0.561336	0.453748	UTI89_C0614	citT	627567	629030	-1	1464	citrate DASS carrier/transporter
50	3	60	5	441	6	2.00602	0.00010811	UTI89_C0615	citG	629081	629959	-1	879	2-(5''-triphosphoribosyl)-3'-dephosphocoenzyme-A synthase
50	5	113	5	213	8	0.492134	0.437232	UTI89_C0619	UTI89_C0619	632023	633069	1	1047	hypothetical protein
50	5	113	5	213	8	0.492117	0.437273	UTI89_C0620	citE	632032	632955	-1	924	citrate lyase beta chain (acyl lyase subunit)
109	8	207	10	235	17	-0.2164	0.66516	UTI89_C0622	citC	633248	634393	-1	1146	citrate lyase synthetase (citrate (pro-3S)-lyase ligase)
223	17	316	11	415	14	-0.468792	0.248063	UTI89_C0623	dpiB	634625	636343	1	1719	sensor kinase DpiB
115	8	111	7	106	8	-1.45311	0.00386441	UTI89_C0625	dcuC	637033	638418	-1	1386	anaerobic C4-dicarboxylate transporter DcuC
172	8	89	8	64	7	-2.61062	6.05e-07	UTI89_C0626	crcA	639005	639565	1	561	CrcA protein (PagP monomer)
90	7	161	11	358	16	0.326826	0.589619	UTI89_C0634	dacA	644602	645813	-1	1212	D-alanyl-D-alanine carboxypeptidase
35	3	105	4	173	9	0.852572	0.160989	UTI89_C0635	rlpA	645953	647041	-1	1089	rare lipoprotein A precursor
94	2	159	2	380	3	0.700689	0.130725	UTI89_C0638	ybeA	650099	650566	-1	468	hypothetical protein
46	2	94	4	102	4	-0.240794	0.661341	UTI89_C0641	phpB	651147	651761	-1	615	alpha-ribazole-5'-phosphate phosphatase
238	19	603	22	894	24	0.555694	0.150267	UTI89_C0653	UTI89_C0653	662120	663997	1	1878	hypothetical protein
115	9	176	14	402	17	0.385058	0.418392	UTI89_C0668	asnB	672301	674199	-1	1899	glutamine-hydrolyzing asparagine synthetase B
78	7	131	11	247	10	0.481317	0.32638	UTI89_C0674	nagE	678591	680537	1	1947	N-acetylglucosamine PTS permease
82	10	165	16	252	17	0.317348	0.505051	UTI89_C0676	UTI89_C0676	680626	681906	-1	1281	hypothetical protein
40	3	35	2	62	2	-1.09765	0.0908715	UTI89_C0677	UTI89_C0677	681920	682390	-1	471	hypothetical protein
266	18	364	14	656	15	0.0266071	0.950676	UTI89_C0678	UTI89_C0678	682387	683556	-1	1170	hypothetical protein
149	8	73	8	45	10	-2.86032	6.85e-07	UTI89_C0679	UTI89_C0679	684402	685289	-1	888	dihydrodipicolinate synthase
142	9	243	12	469	14	0.424843	0.313699	UTI89_C0680	UTI89_C0680	685293	686450	-1	1158	putative alcohol dehydrogenase
86	7	145	5	157	6	-0.31063	0.615025	UTI89_C0681	UTI89_C0681	686725	687855	1	1131	putative inner membrane protein
75	9	138	9	271	11	0.43213	0.412395	UTI89_C0682	UTI89_C0682	687848	688834	1	987	putative pyridoxine phosphate biosynthetic protein
117	7	170	8	359	12	0.185614	0.72246	UTI89_C0685	ybfM	691930	693336	1	1407	hypothetical protein
63	5	94	4	196	8	0.226352	0.707204	UTI89_C0686	ybfN	693386	693712	1	327	hypothetical lipoprotein YbfN precursor
184	10	181	6	137	5	-1.70283	0.000365069	UTI89_C0692	seqA	696448	697128	1	681	negative modulator of initiation of replication
56	8	79	9	72	6	-0.759327	0.235798	UTI89_C0694	potE	698851	700170	-1	1320	putrescine transport protein
246	13	259	11	299	23	-0.968199	0.0240357	UTI89_C0695	speF	700167	702374	-1	2208	ornithine decarboxylase
81	8	148	9	307	9	0.561172	0.267822	UTI89_C0698	kdpE	703054	703731	-1	678	transcriptional regulatory protein KdpE
52	6	83	6	163	6	0.310848	0.588337	UTI89_C0699	kdpD	703728	706415	-1	2688	sensor protein KdpD
48	2	100	2	164	5	0.357018	0.564042	UTI89_C0705	ybgA	711439	711948	1	510	hypothetical protein YbgA
49	7	119	7	158	8	0.143468	0.898739	UTI89_C0706	phrB	711945	713363	1	1419	deoxyribodipyrimidine photolyase
148	12	221	11	237	16	-0.77885	0.0925266	UTI89_C0707	ybgH	713405	714886	-1	1482	hypothetical transporter YbgH
101	6	179	8	281	11	-0.0743631	0.875534	UTI89_C0708	ybgI	715157	715900	1	744	conserved hypothetical protein
189	12	364	9	525	16	0.119994	0.784293	UTI89_C0710	ybgK	716573	717505	1	933	hypothetical protein
22	4	82	4	107	3	0.94535	0.147492	UTI89_C0712	nei	718265	719056	1	792	endonuclease VIII
123	7	85	4	282	5	-0.535425	0.322434	UTI89_C0713	abrB	719053	720144	-1	1092	putative transport protein AbrB
378	11	506	16	1129	24	0.511283	0.251318	UTI89_C0714	ybgO	720251	720625	-1	375	hypothetical protein
270	17	126	14	102	10	-2.72816	1.17e-08	UTI89_C0725	UTI89_C0725	732756	733871	1	1116	hypothetical protein
100	4	151	5	331	9	0.266354	0.630872	UTI89_C0748	pnuC	746344	747063	1	720	PnuC NMN transporter
237	13	252	11	387	15	-0.704026	0.0869879	UTI89_C0749	UTI89_C0749	747060	748001	-1	942	putative transport system permease protein
85	5	140	6	249	7	0.451615	0.339192	UTI89_C0751	aroG	748811	749863	1	1053	3-deoxy-D-arabinoheptulosonate-7-phosphate synthase (DAHP synthetase
110	8	273	10	273	10	-0.0437659	0.936584	UTI89_C0753	galM	750985	752025	-1	1041	aldose 1-epimerase
84	7	116	8	235	9	0.182819	0.717558	UTI89_C0754	galK	752019	753167	-1	1149	galactokinase
77	9	164	12	294	11	0.89937	0.160645	UTI89_C0757	modF	755506	756990	-1	1485	putative molybdenum transport ATP-binding protein modF
125	8	231	8	337	9	-0.100661	0.804419	UTI89_C0758	modE	757046	757834	-1	789	transcriptional regulator ModE
22	3	49	2	102	2	0.956807	0.12508	UTI89_C0763	modC	759744	760802	1	1059	ATP-binding component of molybdate transport
337	20	340	25	544	18	-0.735706	0.0419956	UTI89_C0766	ybhD	762812	763828	-1	1017	hypothetical transcriptional regulator YbhD
387	21	192	14	213	18	-2.31074	7.39e-09	UTI89_C0767	ybhH	763949	765001	1	1053	hypothetical protein
386	24	318	17	377	21	-1.43263	9.69e-05	UTI89_C0768	ybhI	765077	766510	1	1434	hypothetical protein YbhI
245	19	334	20	363	24	-0.741204	0.0678099	UTI89_C0769	ybhJ	766669	768954	1	2286	hypothetical protein YbhJ
53	5	91	5	185	8	0.435643	0.453551	UTI89_C0770	ybhC	769095	770378	-1	1284	putative lipoprotein YbhC precursor
18	4	58	3	138	5	1.64929	0.0142477	UTI89_C0771	ybhB	770530	771006	-1	477	possible kinase regulator
28	6	33	6	81	11	0.396307	0.479302	UTI89_C0772	bioA	771065	772465	-1	1401	adenosylmethionine-8-amino-7-oxononanoate aminotransferase
68	8	199	11	300	12	0.799851	0.111266	UTI89_C0774	bioF	773478	774632	1	1155	8-amino-7-oxononanoate synthase
25	4	52	6	77	5	0.413266	0.486453	UTI89_C0777	uvrB	776623	778644	1	2022	excision nuclease subunit B
44	5	81	8	271	9	0.704174	0.333533	UTI89_C0778	ybhK	778682	779650	-1	969	hypothetical protein YbhK
143	8	87	10	194	12	-0.716691	0.162395	UTI89_C0786	ybhL	782827	783531	1	705	hypothetical protein
179	18	135	8	143	10	-1.71851	0.000251233	UTI89_C0788	ybhM	783710	784450	1	741	hypothetical protein YbhM
86	5	120	6	95	7	-1.14623	0.0327513	UTI89_C0789	ybhN	784486	785442	-1	957	hypothetical protein
19	2	40	3	75	3	0.734654	0.247057	UTI89_C0791	ybhP	786680	787441	-1	762	putative DNase
21	3	77	5	73	6	0.197597	0.91481	UTI89_C0793	ybhR	787946	789052	-1	1107	hypothetical protein
115	7	199	6	318	11	0.266872	0.550305	UTI89_C0794	ybhS	789063	790196	-1	1134	hypothetical protein
59	8	94	11	197	10	0.314198	0.59176	UTI89_C0795	ybhF	790189	791940	-1	1752	putative ABC-type transport protein YbhF
65	5	147	5	273	8	0.488924	0.41055	UTI89_C0796	ybhG	791918	792916	-1	999	hypothetical membrane protein YbhG
45	7	163	8	267	8	0.94414	0.146029	UTI89_C0798	rhlE	793816	795177	1	1362	putative ATP-dependent RNA helicase RhlE
44	4	125	5	187	8	0.827397	0.126831	UTI89_C0802	dinG	795714	797864	1	2151	probable ATP-dependent helicase DinG
75	6	184	8	177	6	-0.158745	0.753097	UTI89_C0803	ybiB	797892	798854	1	963	hypothetical protein YbiB
36	6	54	4	150	5	0.53856	0.460455	UTI89_C0804	ybiC	798995	800080	1	1086	hypothetical oxidoreductase YbiC
31	3	71	4	60	3	-0.234651	0.839077	UTI89_C0806	UTI89_C0806	800833	801099	-1	267	hypothetical protein YbiI
113	5	183	8	221	10	-0.23817	0.664406	UTI89_C0808	ybiL	802066	804348	-1	2283	probable tonB-dependent receptor YbiL precursor
49	4	39	2	79	7	-0.724525	0.204358	UTI89_C0809	ybiM	804613	805017	-1	405	hypothetical protein YbiM
66	5	72	4	187	7	0.0103714	0.979326	UTI89_C0810	ybiN	805059	806075	1	1017	hypothetical protein YbiN
45	5	76	5	82	9	-0.408655	0.582146	UTI89_C0811	ybiO	806072	808324	-1	2253	probable membrane protein YbiO
51	6	119	9	135	9	-0.164392	0.75966	UTI89_C0812	glnQ	808414	809136	-1	723	GlnQ protein
53	4	108	7	129	9	-0.336984	0.523565	UTI89_C0813	glnP	809133	809792	-1	660	glutamine transport system permease protein glnP
146	8	179	4	253	6	-0.387097	0.468786	UTI89_C0816	dps	811081	811677	-1	597	stationary phase nucleoid protein Dps
24	6	64	7	147	9	1.20425	0.0698424	UTI89_C0819	ybiP	813688	815271	-1	1584	hypothetical protein YbiP
81	7	143	6	336	11	0.615034	0.225495	UTI89_C0822	ybiR	816321	817439	1	1119	hypothetical protein YbiR
88	7	119	8	274	14	0.480141	0.368378	UTI89_C0823	ybiS	817497	818417	-1	921	protein YbiS precursor
24	4	44	3	53	7	-0.262058	0.722933	UTI89_C0824	ybiT	818636	820228	1	1593	hypothetical ABC transporter ATP-binding protein ybiT
35	4	63	6	149	4	0.550863	0.444034	UTI89_C0828	UTI89_C0828	824785	825519	1	735	transaldolase-like protein
58	4	90	6	128	6	-0.461937	0.415546	UTI89_C0829	moeB	825595	826344	-1	750	molybdopterin biosynthesis protein MoeB
60	5	49	3	103	5	-0.504309	0.387033	UTI89_C0831	ybiK	827783	828748	1	966	putative L-asparaginase precursor
128	9	263	11	470	13	0.439886	0.342461	UTI89_C0832	UTI89_C0832	828627	830606	1	1980	hypothetical ABC transporter ATP-binding protein in bcr 5'region
74	6	152	12	376	10	0.632925	0.301495	UTI89_C0833	UTI89_C0833	830368	832164	1	1797	Heme-binding protein precursor (hemin-binding lipoprotein)
83	11	88	10	172	12	-0.331669	0.509454	UTI89_C0835	UTI89_C0835	833105	834016	1	912	putative transport system permease protein
1034	45	502	34	414	31	-2.64944	1.47e-11	UTI89_C0836	yliE	834193	836541	1	2349	hypothetical protein YliE
518	27	560	25	639	34	-0.946696	0.0345198	UTI89_C0837	yliF	836549	837877	1	1329	hypothetical membrane protein YliF
54	3	47	2	113	9	-0.156974	0.857793	UTI89_C0838	yliG	837924	839249	-1	1326	hypothetical protein YliG
41	2	64	2	87	8	-0.0495597	1	UTI89_C0841	yliJ	841068	841700	-1	633	hypothetical GST-like protein YliJ
67	4	120	8	256	9	0.604093	0.248988	UTI89_C0842	dacC	841920	843143	1	1224	penicillin-binding protein 6 precursor
180	9	236	11	406	9	0.0207371	0.941615	UTI89_C0844	ybjG	844006	844602	-1	597	hypothetical protein YbjG
230	17	295	17	428	20	-0.103863	0.896506	UTI89_C0845	cmr	844857	846119	1	1263	MdfA/Cmr MFS multidrug transporter
110	6	141	8	270	9	0.173567	0.680289	UTI89_C0848	ybjJ	847326	848597	-1	1272	putative DEOR-type transcriptional regulator
317	12	619	18	919	27	0.136187	0.7219	UTI89_C0850	ybjL	849329	851014	-1	1686	putative transport protein
87	6	159	5	331	7	0.705882	0.133909	UTI89_C0852	grxA	851691	851963	-1	273	glutaredoxin 1
33	2	97	3	190	3	1.28204	0.0410294	UTI89_C0854	nfsA	852379	853101	1	723	subunit of oxygen-insensitive NADPH nitroreductase
98	5	118	5	282	6	0.36454	0.439017	UTI89_C0856	ybjN	854104	854628	1	525	putative sensory transduction regulator
223	8	406	9	436	13	-0.292287	0.502823	UTI89_C0857	potF	854834	856090	1	1257	putrescine-binding periplasmic protein precursor
91	2	255	6	438	6	0.97184	0.0895018	UTI89_C0859	potH	857328	858281	1	954	putrescine transport protein
22	3	42	3	90	3	0.592579	0.434291	UTI89_C0861	ybjO	859183	859671	1	489	putative membrane protein
42	4	107	5	139	10	0.452577	0.413405	UTI89_C0864	artM	861825	862493	-1	669	arginine 3rd transport system permease protein
21	4	66	4	258	7	2.4561	0.000254072	UTI89_C0867	artP	863965	864792	-1	828	arginine transport ATP-binding protein ArtP
30	4	104	7	142	5	0.913682	0.119841	UTI89_C0868	ybjP	864911	865450	-1	540	putative lipoprotein YbjP precursor
18	6	47	5	91	8	0.809593	0.319889	UTI89_C0870	ybjR	865872	866702	1	831	probable N-acetylmuramoyl-L-alanine amidase ybjR
50	3	118	5	204	5	0.431376	0.5124	UTI89_C0873	ybjU	869252	870253	-1	1002	low-specificity L-threonine aldolase
145	8	349	6	419	17	0.383916	0.381502	UTI89_C0874	poxB	870290	872008	-1	1719	pyruvate dehydrogenase
104	11	171	14	229	16	-0.202011	0.684265	UTI89_C0876	ybjW	873121	874779	-1	1659	putative prismane
70	5	62	9	82	10	-0.976869	0.109232	UTI89_C0877	ybjE	874917	875816	-1	900	hypothetical protein YbjE
57	5	69	3	111	4	-0.427014	0.484249	UTI89_C0878	aqpZ	876137	876838	-1	702	aquaporin Z
26	2	83	3	176	5	1.23836	0.0764619	UTI89_C0879	UTI89_C0879	877045	877200	-1	156	hypothetical protein
208	10	317	11	151	14	-1.55968	0.00272545	UTI89_C0880	ybjD	877258	878916	1	1659	conserved hypothetical protein
70	6	96	7	188	8	0.0331164	1	UTI89_C0881	ybjX	878913	879905	-1	993	hypothetical protein YbjX
51	2	121	3	208	3	0.431572	0.537278	UTI89_C0883	macA	879993	881135	1	1143	macrolide-specific efflux protein MacA precursor
85	3	126	4	436	5	1.2246	0.0287781	UTI89_C0885	cspD	883151	883405	-1	255	cold shock-like protein CspD
135	3	238	5	1050	9	1.82111	0.00044047	UTI89_C0886	UTI89_C0886	883249	883533	-1	285	hypothetical protein
70	6	77	9	127	7	-0.332285	0.600515	UTI89_C0890	UTI89_C0890	887218	888201	1	984	conserved hypothetical protein
137	12	262	13	438	20	0.32637	0.506402	UTI89_C0891	UTI89_C0891	888198	891431	1	3234	hypothetical protein
67	5	68	5	108	7	-0.613755	0.33138	UTI89_C0893	UTI89_C0893	893065	893280	1	216	conserved hypothetical protein
59	4	157	8	235	10	0.590849	0.358368	UTI89_C0895	UTI89_C0895	893999	895000	1	1002	conserved hypothetical protein
40	3	176	5	173	2	0.675168	0.276215	UTI89_C0896	UTI89_C0896	895011	895565	1	555	conserved hypothetical protein
43	2	100	2	200	3	0.915508	0.156521	UTI89_C0898	UTI89_C0898	896133	896453	1	321	hypothetical protein
59	8	109	12	184	8	0.151847	0.868494	UTI89_C0900	aat	897110	897814	-1	705	leucyl
57	2	122	3	80	6	-0.661543	0.335911	UTI89_C0903	trxB	901467	902552	-1	1086	thioredoxin reductase
36	7	85	9	123	12	0.275958	0.754067	UTI89_C0907	ycaJ	908429	909772	1	1344	putative polynucleotide enzyme
56	4	118	5	133	7	-0.275703	0.609209	UTI89_C0913	UTI89_C0913	912093	913202	-1	1110	putative bacteriophage late gene regulator
8	2	65	4	58	3	1.57589	0.0410394	UTI89_C0914	UTI89_C0914	913360	914544	1	1185	putative tail sheath protein of prophage CP-933T
40	3	105	5	147	6	0.403768	0.553816	UTI89_C0915	UTI89_C0915	914544	915056	1	513	putative tail fiber component of prophage CP-933T
83	11	134	16	354	16	0.864645	0.0667372	UTI89_C0918	UTI89_C0918	915637	918444	1	2808	putative phage tail protein
44	2	60	4	93	6	-0.434001	0.489905	UTI89_C0920	pin	918974	919573	-1	600	putative DNA-invertase
586	26	362	24	405	27	-1.89836	7.89e-07	UTI89_C0921	UTI89_C0921	919678	920514	1	837	probable tail fiber protein gpH
217	15	95	13	146	18	-2.06158	0.000312461	UTI89_C0922	UTI89_C0922	920518	921045	1	528	tail fiber assembly
144	10	85	5	130	9	-1.52176	0.00143499	UTI89_C0923	UTI89_C0923	921074	921607	-1	534	tail fiber assembly protein
588	31	254	17	588	17	-1.35766	0.000144638	UTI89_C0924	UTI89_C0924	921610	923595	-1	1986	putative phage protein gpH
104	10	242	16	435	12	0.410101	0.459093	UTI89_C0926	UTI89_C0926	924121	925017	-1	897	phage baseplate assembly protein
70	9	189	9	412	10	0.98649	0.0899652	UTI89_C0928	UTI89_C0928	925368	925949	-1	582	putative phage protein gp15
22	2	45	2	67	3	0.26203	0.718934	UTI89_C0929	UTI89_C0929	925946	926590	-1	645	predicted tail completion phage protein
35	3	29	2	80	3	0.182124	0.675904	UTI89_C0931	UTI89_C0931	927179	927730	-1	552	hypothetical protein
26	3	32	2	146	3	1.08567	0.0839057	UTI89_C0933	UTI89_C0933	927972	928295	-1	324	phage holin
41	3	95	3	174	3	0.391197	0.63258	UTI89_C0935	UTI89_C0935	928498	928992	-1	495	putative capsid completion protein
85	4	143	6	251	6	0.258078	0.603039	UTI89_C0936	UTI89_C0936	929094	929894	-1	801	putative phage protein
25	3	57	3	152	5	1.25793	0.0461073	UTI89_C0938	UTI89_C0938	931016	931852	-1	837	putative capsid scaffolding protein
90	5	185	12	333	9	0.616174	0.204331	UTI89_C0939	UTI89_C0939	932007	933758	1	1752	putative phage protein gpP
46	5	106	7	177	5	0.698491	0.194382	UTI89_C0940	UTI89_C0940	933758	934804	1	1047	putative phage protein
54	3	61	5	147	4	0.222876	0.692088	UTI89_C0945	UTI89_C0945	936325	936639	-1	315	hypothetical protein
18	5	30	3	70	4	0.530066	0.561536	UTI89_C0948	UTI89_C0948	937348	938307	-1	960	prophage CP-933T putative stability/partitioning protein
31	6	103	14	128	13	0.872276	0.139341	UTI89_C0949	UTI89_C0949	938384	941206	-1	2823	prophage CP-933T putative replication protein
162	13	198	13	537	17	0.382939	0.358471	UTI89_C0953	UTI89_C0953	942252	943076	-1	825	putative serine protease
199	14	61	7	157	10	-1.50499	0.00307478	UTI89_C0959	UTI89_C0959	944083	944493	-1	411	prophage CP-933T unknown protein
218	7	262	6	274	8	-0.735164	0.145218	UTI89_C0961	UTI89_C0961	944951	945238	-1	288	unknown protein encoded by prophage CP-933T
203	15	44	6	13	3	-5.25079	8.68e-16	UTI89_C0963	UTI89_C0963	945933	946355	-1	423	hypothetical protein
147	6	175	7	484	10	0.232856	0.644641	UTI89_C0964	UTI89_C0964	946360	946881	-1	522	hypothetical protein
79	10	118	11	173	14	-0.422793	0.381322	UTI89_C0967	dmsA	948688	951132	1	2445	anaerobic dimethyl sulfoxide reductase chain A precursor
53	7	166	11	206	9	0.55348	0.325188	UTI89_C0972	ycaD	953601	954749	1	1149	hypothetical protein YcaD
79	4	132	6	297	5	0.8125	0.102316	UTI89_C0973	pflA	954846	955613	-1	768	pyruvate formate lyase activating enzyme 1
158	13	321	9	464	18	0.0237053	1	UTI89_C0975	focA	958115	959311	-1	1197	FocA formate FNT transporter
263	12	290	9	593	23	-0.194549	0.604907	UTI89_C0976	ycaO	959378	961171	-1	1794	hypothetical protein YcaO
202	9	399	7	692	10	0.36785	0.343825	UTI89_C0977	ycaP	961268	961960	1	693	hypothetical protein YcaP
209	21	392	21	303	23	-0.889811	0.0354679	UTI89_C0979	aroA	963318	964601	1	1284	3-phosphoshikimate 1-carboxyvinyltransferase
29	4	87	7	139	5	0.0604061	0.98015	UTI89_C0980	ycaL	964762	965535	1	774	putative metalloprotease YcaL
197	13	371	17	624	21	0.264713	0.514394	UTI89_C0984	ycaI	968795	971089	1	2295	hypothetical protein YcaI
39	7	137	11	204	14	1.15293	0.0340155	UTI89_C0987	ycaQ	973894	975126	1	1233	hypothetical protein YcaQ
95	5	93	9	133	7	-0.722447	0.177496	UTI89_C0990	ycbJ	976257	977150	1	894	hypothetical protein YcbJ
81	4	168	9	209	6	-0.0797174	0.856872	UTI89_C0997	ycbB	985552	987399	1	1848	hypothetical protein YcbB
55	3	103	3	166	4	0.274291	0.645154	UTI89_C0998	ycbK	987571	988128	1	558	conserved hypothetical protein
151	13	308	13	355	20	-0.0585212	0.945136	UTI89_C1001	ompF	990227	991315	-1	1089	outer membrane protein F precursor
150	12	127	15	167	13	-1.21191	0.0103057	UTI89_C1004	pepN	994954	997566	1	2613	aminopeptidase N
10	2	37	2	87	3	1.84621	0.00919798	UTI89_C1005	ycbE	997761	998528	-1	768	putative aliphatic sulfonates transport ATP-binding protein ssuB
26	4	78	4	62	4	0.00521838	1	UTI89_C1008	ycbO	1000470	1001471	-1	1002	putative aliphatic sulfonates binding protein precursor
43	4	37	5	62	5	-0.732204	0.221992	UTI89_C1011	ycbW	1003382	1003960	1	579	hypothetical protein YcbW
158	12	176	11	325	15	-0.0464917	0.98756	UTI89_C1013	ycbY	1005164	1007272	1	2109	hypothetical protein YcbY
208	14	143	12	352	11	-0.430221	0.346847	UTI89_C1015	pqiA	1009321	1010574	1	1254	paraquat-inducible protein A
55	6	80	8	60	7	-1.23772	0.0303892	UTI89_C1016	pqiB	1010519	1012219	1	1701	paraquat-inducible protein B
262	11	294	13	520	13	-0.398403	0.297052	UTI89_C1022	ompA	1016335	1017462	-1	1128	outer membrane protein A precursor
46	4	22	3	70	3	-0.544117	0.454637	UTI89_C1024	sulA	1017731	1018246	-1	516	suppressor of lon
50	6	99	7	264	10	1.41527	0.039609	UTI89_C1025	yccR	1018459	1019088	1	630	hypothetical protein YccR
205	11	406	16	567	21	0.146302	0.7162	UTI89_C1026	yccS	1019051	1021213	-1	2163	hypothetical protein YccS
56	7	155	10	249	13	0.385563	0.588138	UTI89_C1028	helD	1021699	1023846	1	2148	DNA helicase IV
18	3	30	2	65	2	0.346004	0.794333	UTI89_C1029	mgsA	1023878	1024345	-1	468	methylglyoxal synthase
74	6	92	6	178	12	-0.101079	0.84098	UTI89_C1030	yccT	1024432	1025094	-1	663	hypothetical protein
7	2	24	2	49	5	1.47811	0.0658625	UTI89_C1031	UTI89_C1031	1025186	1025680	1	495	hypothetical protein
50	4	137	2	245	3	0.819532	0.141479	UTI89_C1032	UTI89_C1032	1025649	1026044	1	396	hypothetical protein
50	4	138	3	245	3	0.819566	0.141371	UTI89_C1033	yccV	1025725	1026093	-1	369	hypothetical protein
26	6	58	4	84	5	0.51527	0.351545	UTI89_C1034	yccW	1026100	1027290	-1	1191	hypothetical protein YccW
46	3	156	3	211	4	0.927399	0.0969985	UTI89_C1035	UTI89_C1035	1027265	1027663	1	399	putative acylphosphatase
17	4	85	6	114	6	1.12518	0.178999	UTI89_C1041	hyaB	1030576	1032369	1	1794	hydrogenase-1 large subunit
52	4	100	6	145	6	-0.0510986	0.872483	UTI89_C1042	hyaC	1032388	1033095	1	708	probable Ni/Fe-hydrogenase 1 B-type cytochrome subunit
87	9	108	9	165	12	-0.240933	0.714557	UTI89_C1046	appC	1035062	1036606	1	1545	probable third cytochrome oxidase
79	4	126	4	224	4	0.136361	0.815629	UTI89_C1052	sfa	1040088	1040351	1	264	Sfa protein
146	6	328	7	477	15	0.386153	0.363444	UTI89_C1055	yccM	1040563	1041636	-1	1074	putative electron transport protein YccM
190	12	398	19	517	15	0.216332	0.61008	UTI89_C1056	torS	1041719	1044451	-1	2733	sensor protein TorS
98	3	237	7	230	2	0.0569658	0.876549	UTI89_C1057	UTI89_C1057	1044231	1044500	-1	270	hypothetical protein
60	4	96	6	103	8	-0.525709	0.350833	UTI89_C1059	torR	1045535	1046227	-1	693	TorCAD operon transcriptional regulatory protein torR
78	12	192	13	339	23	0.754368	0.125681	UTI89_C1061	torA	1047539	1050085	1	2547	trimethylamine-N-oxide reductase 1 precursor
50	4	80	5	109	8	-0.368639	0.538637	UTI89_C1064	cbpA	1051342	1052262	-1	921	curved DNA-binding protein
61	2	56	2	123	3	-0.263325	0.654226	UTI89_C1068	UTI89_C1068	1055324	1055482	1	159	hypothetical protein
41	4	96	4	193	6	0.727191	0.261296	UTI89_C1073	ycdK	1058705	1059091	-1	387	hypothetical protein
71	6	113	5	277	8	0.308291	0.659377	UTI89_C1075	ycdM	1059795	1060976	-1	1182	putative monooxygenase YcdM
313	32	198	29	49	20	-3.95165	1.09e-15	UTI89_C1077	putA	1061851	1065879	-1	4029	delta-1-pyrroline-5-carboxylate dehydrogenase
14	2	25	3	68	7	0.855267	0.309383	UTI89_C1079	putP	1066236	1067744	1	1509	sodium/proline symporter
154	6	227	8	293	10	-0.22823	0.702162	UTI89_C1080	UTI89_C1080	1067955	1068794	1	840	hypothetical protein
166	8	204	8	493	8	0.456142	0.325509	UTI89_C1081	ycdO	1068852	1069979	1	1128	protein YcdO
28	2	96	6	96	3	0.389199	0.589055	UTI89_C1082	ycdB	1069985	1071256	1	1272	hypothetical protein YcdB precursor
51	7	104	8	85	6	-0.674303	0.238736	UTI89_C1084	ycdP	1072720	1073133	-1	414	hypothetical protein YcdP
278	30	86	15	163	22	-2.32579	3.05e-06	UTI89_C1085	ycdQ	1073135	1074460	-1	1326	hypothetical protein YcdQ
484	35	217	22	170	28	-2.85502	1.01e-11	UTI89_C1086	ycdR	1074453	1076471	-1	2019	hypothetical lipoprotein YcdR precursor
828	43	438	26	439	32	-2.08746	5.52e-08	UTI89_C1087	ycdS	1076480	1078903	-1	2424	hypothetical protein YcdS precursor
139	18	52	8	67	12	-2.84812	1.85e-05	UTI89_C1088	ycdT	1079368	1080858	1	1491	hypothetical protein YcdT
414	16	294	15	537	21	-0.861252	0.0233436	UTI89_C1089	UTI89_C1089	1081137	1082339	1	1203	putative P4-family integrase
88	5	91	5	65	7	-1.72821	0.00430568	UTI89_C1093	UTI89_C1093	1085457	1085753	1	297	possible prophage regulatory protein
576	30	163	11	21	7	-6.06091	1.43e-25	UTI89_C1094	yfjI	1086378	1087829	1	1452	hypothetical protein YfjI
661	22	647	23	843	27	-0.969189	0.00474496	UTI89_C1095	UTI89_C1095	1088785	1089378	1	594	conserved hypothetical protein
182	14	393	15	607	21	0.289347	0.498263	UTI89_C1098	UTI89_C1098	1089855	1091855	-1	2001	hypothetical protein
29	4	89	9	129	6	0.596761	0.431017	UTI89_C1099	UTI89_C1099	1091770	1092936	-1	1167	putative aminotransferase
48	3	50	2	94	3	-0.564594	0.315592	UTI89_C1100	UTI89_C1100	1093070	1093336	-1	267	tagatose-bisphosphate aldolase 2
99	10	131	10	235	9	0.00747511	0.980726	UTI89_C1104	UTI89_C1104	1096409	1096921	1	513	conserved hypothetical protein
31	1	22	3	53	3	-0.169085	1	UTI89_C1105	UTI89_C1105	1096433	1096609	-1	177	hypothetical protein
13	3	58	4	145	5	2.0214	0.0103553	UTI89_C1106	UTI89_C1106	1097163	1097732	1	570	conserved hypothetical protein
216	10	180	10	327	12	-0.848947	0.0426369	UTI89_C1107	sfaC	1098007	1098291	-1	285	putative S fimbrial switch regulatory protein
187	11	48	7	91	9	-2.38519	1.04e-05	UTI89_C1110	sfaD	1099958	1100506	1	549	S fimbriae minor subunit SfaD
253	22	27	7	17	8	-5.07841	1.4e-16	UTI89_C1111	sfaE	1100547	1101242	1	696	S fimbriae periplasmic chaperone SfaE
737	29	972	34	1452	44	-0.24726	0.490592	UTI89_C1112	sfaF	1101264	1103942	1	2679	S fimbriae outer membrane usher
314	21	307	12	448	17	-0.824962	0.0281586	UTI89_C1113	sfaG	1103955	1104482	1	528	S fimbriae minor subunit SfaG
439	26	148	13	80	10	-3.76724	6.86e-18	UTI89_C1114	sfaS	1104504	1104995	1	492	S fimbriae minor subunit SfaS
1093	55	290	22	271	25	-3.27843	1.77e-08	UTI89_C1115	sfaH	1104988	1105956	1	969	S fimbriae minor subunit SfaH
301	24	57	9	21	10	-5.09723	4.92e-20	UTI89_C1116	UTI89_C1116	1106260	1107000	1	741	hypothetical protein
149	11	52	6	130	9	-1.4533	0.00267199	UTI89_C1117	focX	1107147	1107698	1	552	putative regulatory protein
544	23	611	25	959	34	-0.491491	0.162902	UTI89_C1118	iroN	1108192	1110369	1	2178	IroN protein
70	5	85	8	148	6	-0.177543	0.77882	UTI89_C1120	iroD	1111455	1112684	-1	1230	IroD protein
28	5	33	8	69	10	-0.1039	0.868134	UTI89_C1121	iroC	1112788	1116573	-1	3786	IroC protein
202	4	311	4	264	5	-0.731965	0.276118	UTI89_C1124	UTI89_C1124	1118597	1118959	-1	363	putative conserved protein
211	11	83	4	98	8	-2.55579	2.2e-07	UTI89_C1125	UTI89_C1125	1119826	1120260	1	435	hypothetical protein
38	2	92	2	95	2	-0.0941833	0.889066	UTI89_C1126	UTI89_C1126	1120468	1120541	1	74
25	2	35	2	83	5	0.599642	0.296382	UTI89_C1127	UTI89_C1127	1120823	1121281	-1	459	putative transposase
35	2	39	4	100	3	0.190114	0.828546	UTI89_C1128	UTI89_C1128	1121293	1122186	-1	894	hypothetical protein
1031	48	1685	57	2449	65	-0.0520828	0.883485	UTI89_C1129	UTI89_C1129	1122532	1124502	1	1971	outer membrane heme/hemoglobin receptor
772	29	1371	38	2017	33	0.0566988	0.869549	UTI89_C1130	UTI89_C1130	1124521	1125312	1	792	hypothetical protein
348	28	130	12	217	18	-2.04752	2.46e-06	UTI89_C1131	UTI89_C1131	1125513	1126775	1	1263	hypothetical protein
724	30	730	22	1039	24	-0.703241	0.119205	UTI89_C1133	UTI89_C1133	1127725	1128861	1	1137	hypothetical protein
54	6	84	7	86	7	-0.86611	0.141965	UTI89_C1138	UTI89_C1138	1132408	1133280	1	873	hypothetical protein
91	7	187	11	321	15	0.475414	0.351903	UTI89_C1139	UTI89_C1139	1133653	1136499	1	2847	putative autotransporter
42	2	84	3	101	2	0.0290914	0.962512	UTI89_C1147	UTI89_C1147	1139258	1139902	1	645	hypothetical protein
39	3	44	2	125	4	0.0907607	1	UTI89_C1149	UTI89_C1149	1140376	1140750	1	375	unknown protein encoded within prophage CP-933L
69	2	86	2	156	3	-0.059043	0.95602	UTI89_C1151	UTI89_C1151	1141250	1141447	1	198	hypothetical protein
240	12	301	11	507	17	-0.199477	0.630869	UTI89_C1152	UTI89_C1152	1141540	1142382	1	843	conserved hypothetical protein
156	10	227	9	287	12	-0.348745	0.469268	UTI89_C1154	ycdW	1142814	1143791	1	978	putative dehydrogenase
46	2	67	3	59	5	-1.07313	0.072953	UTI89_C1155	ycdX	1143846	1144583	1	738	hypothetical protein
39	2	64	4	100	4	0.118924	0.843284	UTI89_C1156	ycdY	1144607	1145161	1	555	hypothetical protein YcdY
41	2	27	3	101	3	0.12076	0.811029	UTI89_C1157	ycdZ	1145215	1145754	1	540	hypothetical protein YcdZ
182	7	226	8	337	10	-0.398161	0.361761	UTI89_C1158	csgG	1145819	1146652	-1	834	curli production assembly/transport component CsgG precursor
83	12	34	3	63	6	-1.56064	0.00771393	UTI89_C1161	csgD	1147514	1148164	-1	651	putative 2-component transcriptional regulator for 2nd curli operon
134	12	12	4	35	8	-3.35372	3.62e-09	UTI89_C1164	csgB	1148890	1149372	1	483	minor curlin subunit precursor CsgB
129	12	111	9	299	12	-0.279362	0.622063	UTI89_C1165	csgA	1149413	1149868	1	456	curlin major subunit CsgA
86	4	59	4	189	10	-0.147052	0.805859	UTI89_C1169	ymdC	1151261	1152742	1	1482	putative synthase
269	13	142	7	195	13	-1.49421	0.00614541	UTI89_C1170	mdoC	1152750	1153907	-1	1158	glucans biosynthesis protein MdoC
148	2	324	2	384	3	0.232928	0.655098	UTI89_C1171	UTI89_C1171	1153952	1154095	-1	144	hypothetical protein
59	4	74	7	67	5	-1.12444	0.0487314	UTI89_C1172	mdoG	1154283	1155836	1	1554	periplasmic glucans biosynthesis protein MdoG precursor
249	10	333	14	286	13	-0.798335	0.202478	UTI89_C1173	mdoH	1155799	1158372	1	2574	periplasmic glucans biosynthesis protein MdoH
89	7	151	5	196	8	-0.305307	0.508889	UTI89_C1177	yceE	1159229	1160455	-1	1227	YceE/MdtG drug MFS transporter
63	5	107	5	166	9	0.147518	0.809531	UTI89_C1179	yceA	1161718	1162824	1	1107	hypothetical protein YceA
102	6	39	4	62	5	-1.86139	0.00161831	UTI89_C1180	yceI	1162866	1163441	-1	576	hypothetical protein
72	10	101	5	91	8	-1.19368	0.031478	UTI89_C1181	UTI89_C1181	1163445	1164023	-1	579	cytochrome b561-like protein 2
33	6	26	4	83	7	-0.133289	0.807236	UTI89_C1184	solA	1164433	1165551	-1	1119	N-methyl-L-tryptophan oxidase
99	8	116	10	181	12	-0.246831	0.695985	UTI89_C1190	yceL	1169086	1170324	-1	1239	hypothetical transport protein YceL
105	10	91	7	107	12	-1.3092	0.00978722	UTI89_C1191	rimJ	1170530	1171114	1	585	ribosomal-protein-alanine acetyltransferase
42	4	43	4	51	3	-0.774567	0.331684	UTI89_C1193	mviM	1171774	1172697	1	924	putative virulence factor
17	2	21	2	70	5	0.49265	0.639975	UTI89_C1199	flgC	1176406	1176810	1	405	flagellar biosynthesis
66	2	114	3	251	8	0.396931	0.506852	UTI89_C1202	flgF	1178767	1179522	1	756	flagellar basal-body rod protein FlgF
65	5	122	4	190	7	0.155017	0.79455	UTI89_C1203	flgG	1179694	1180476	1	783	flagellar basal body rod protein FlgG
94	7	221	10	267	16	0.0502674	0.966996	UTI89_C1204	flgH	1180514	1181227	1	714	flagellar basal body L-ring protein precursor
45	5	155	7	184	8	0.346998	0.664902	UTI89_C1207	flgK	1183343	1184986	1	1644	hook-filament junction protein 1
18	4	16	3	65	8	0.600956	0.347449	UTI89_C1208	flgL	1184998	1185951	1	954	flagellar hook-associated protein 3
154	7	147	7	66	7	-2.61218	1.17e-06	UTI89_C1211	yceC	1189904	1190863	1	960	hypothetical protein
58	3	77	5	105	9	-0.166548	0.908203	UTI89_C1212	yceF	1190975	1191598	-1	624	hypothetical protein
48	3	93	3	96	3	-0.0967274	1	UTI89_C1224	yceG	1199075	1200097	1	1023	putative thymidylate kinase
66	8	95	10	108	7	-0.424116	0.541678	UTI89_C1228	UTI89_C1228	1202832	1204265	1	1434	PTS system
32	3	63	4	63	3	-0.417285	0.483725	UTI89_C1232	ycfL	1207210	1207587	1	378	hypothetical protein YcfL
28	2	46	2	107	3	0.60614	0.319507	UTI89_C1233	UTI89_C1233	1207598	1208242	1	645	fibronectin-binding protein B
19	2	83	4	83	6	0.884966	0.149664	UTI89_C1234	ycfN	1208223	1209047	1	825	hypothetical protein YcfN
155	7	207	10	240	10	-0.502621	0.34434	UTI89_C1235	ycfO	1209058	1210083	1	1026	conserved hypothetical protein
78	5	104	8	198	6	-0.364425	0.488475	UTI89_C1238	ycfJ	1212539	1213117	1	579	hypothetical protein YcfJ
200	16	150	14	205	17	-1.47168	0.00139322	UTI89_C1242	mfd	1215498	1219007	-1	3510	transcription-repair coupling factor; mutation frequency decline
27	2	53	2	68	5	0.0103756	1	UTI89_C1264	rluE	1239278	1239931	-1	654	23S rRNA pseudouridine synthase
430	19	183	15	191	18	-2.42843	1.37e-07	UTI89_C1267	UTI89_C1267	1241467	1242609	-1	1143	prophage lambda integrase
89	10	84	8	112	8	-1.03	0.0464514	UTI89_C1270	UTI89_C1270	1243132	1243596	1	465	hypothetical protein
30	5	34	4	53	5	-0.593089	0.343942	UTI89_C1271	UTI89_C1271	1243198	1243527	-1	330	hypothetical protein
76	5	111	8	164	4	-0.259099	0.612139	UTI89_C1272	UTI89_C1272	1243524	1243745	-1	222	putative C4-type zinc finger protein
101	7	133	7	221	6	-0.240703	0.618061	UTI89_C1276	bet	1245152	1245937	-1	786	putative recombination protein Bet of prophage
99	3	117	2	91	5	-1.65683	0.00174727	UTI89_C1277	gamW	1245943	1246239	-1	297	putative host-nuclease inhibitor protein Gam of bacteriphage
45	4	98	7	132	4	-0.365284	0.54892	UTI89_C1284	UTI89_C1284	1248227	1248571	-1	345	N protein
262	9	240	11	285	10	-1.06367	0.0289231	UTI89_C1287	UTI89_C1287	1249685	1250242	-1	558	hypothetical protein
144	2	296	3	320	5	-0.0388228	0.986004	UTI89_C1289	UTI89_C1289	1251410	1251706	1	297	putative regulatory protein CII of bacteriophage
64	4	146	9	154	10	-0.145243	0.798237	UTI89_C1290	UTI89_C1290	1251739	1252638	1	900	putative replication protein O of bacteriophage
59	4	102	4	169	4	0.00949703	0.97604	UTI89_C1291	UTI89_C1291	1252635	1253336	1	702	putative replication protein P of bacteriophage
244	15	244	8	209	7	-1.37094	0.00385773	UTI89_C1296	UTI89_C1296	1254837	1255178	1	342	hypothetical protein
45	4	45	5	76	3	-0.664946	0.259446	UTI89_C1297	UTI89_C1297	1255171	1255365	1	195	hypothetical protein
110	6	54	2	176	7	-1.02109	0.0563337	UTI89_C1300	ybcQ1	1255955	1256353	1	399	lambdoid prophage DLP12 antitermination protein Q-like protein
677	22	936	19	856	24	-0.945951	0.0126722	UTI89_C1301	nmpC	1256542	1257684	-1	1143	outer membrane porin protein NmpC precursor
308	9	539	8	605	10	-0.0447471	0.971321	UTI89_C1302	ybcR1	1258213	1258428	1	216	hypothetical protein
108	8	117	10	159	10	-0.745412	0.121674	UTI89_C1303	ybcS1	1258428	1258925	1	498	probable lysozyme from lambdoid prophage DLP12
259	11	290	9	606	9	0.162862	0.701599	UTI89_C1305	ybcU	1259415	1259756	-1	342	lambdoid prophage DLP12 precursor Bor-like protein
143	10	156	10	265	11	-0.450136	0.32627	UTI89_C1306	UTI89_C1306	1260135	1260515	1	381	TonB-like membrane protein encoded within prophage
29	2	18	3	57	2	-0.60707	0.31305	UTI89_C1307	UTI89_C1307	1260163	1260315	-1	153	hypothetical protein
37	4	42	6	57	5	-0.767437	0.196843	UTI89_C1311	nohA1	1261468	1262016	1	549	Qin prophage packaging protein NU1-like protein
81	10	158	11	154	10	-0.340333	0.586299	UTI89_C1312	UTI89_C1312	1261964	1263916	1	1953	putative DNA packaging protein of prophage; terminase large subunit
13	2	76	10	134	8	1.82197	0.0166973	UTI89_C1314	UTI89_C1314	1264103	1265695	1	1593	putative capsid protein of prophage
82	7	156	8	278	18	0.24553	0.673174	UTI89_C1315	UTI89_C1315	1265685	1267190	1	1506	head-tail preconnector protein gp5 of bacteriophage
25	2	41	3	60	3	0.0796204	0.882328	UTI89_C1316	UTI89_C1316	1267227	1267574	1	348	putative capsid protein small subunit of bacteriophage
52	3	86	3	88	2	-0.503255	0.418611	UTI89_C1318	UTI89_C1318	1268664	1269086	1	423	hypothetical protein
70	5	127	5	163	6	-0.060533	0.930722	UTI89_C1322	UTI89_C1322	1270392	1271162	1	771	putative tail component of prophage CP-933X
50	4	54	3	62	4	-0.99111	0.100724	UTI89_C1323	UTI89_C1323	1271178	1271600	1	423	putative tail component of prophage
15	3	67	4	97	6	1.24883	0.0883948	UTI89_C1324	UTI89_C1324	1271582	1272016	1	435	putative tail component of prophage
68	7	171	8	277	15	0.578942	0.298791	UTI89_C1325	UTI89_C1325	1272009	1274570	1	2562	putative tail component of prophage
27	4	47	5	69	5	0.0709934	0.946283	UTI89_C1326	UTI89_C1326	1274567	1274896	1	330	minor tail protein
47	6	83	8	165	9	0.403121	0.538631	UTI89_C1327	UTI89_C1327	1274800	1275450	-1	651	hypothetical protein
47	6	83	8	165	9	0.403066	0.538923	UTI89_C1328	UTI89_C1328	1274896	1275594	1	699	putative tail component of prophage
53	4	116	6	180	6	0.396747	0.485575	UTI89_C1329	UTI89_C1329	1275600	1276343	1	744	putative tail component of prophage
254	22	462	28	816	36	0.249268	0.528978	UTI89_C1331	UTI89_C1331	1276973	1280455	1	3483	putative tail component of prophage
477	23	483	25	469	27	-1.23677	0.00221734	UTI89_C1332	UTI89_C1332	1280508	1282574	1	2067	hypothetical protein
171	5	228	5	346	6	-0.221799	0.645787	UTI89_C1333	UTI89_C1333	1282571	1282849	1	279	hypothetical protein
99	5	86	4	87	9	-1.35261	0.016904	UTI89_C1334	UTI89_C1334	1282862	1283155	1	294	hypothetical protein
123	8	111	6	266	9	-0.297918	0.63656	UTI89_C1340	UTI89_C1340	1286975	1287259	1	285	hypothetical protein
346	18	75	4	54	8	-3.97215	3.88e-14	UTI89_C1346	ycgF	1290600	1291889	-1	1290	hypothetical protein YcgF
201	5	242	6	549	10	0.276692	0.55579	UTI89_C1347	ycgZ	1292125	1292361	1	237	hypothetical protein YcgZ
87	8	104	9	81	13	-1.05393	0.184103	UTI89_C1350	UTI89_C1350	1292715	1293218	-1	504	hypothetical protein
85	4	98	3	93	6	-1.0434	0.0819549	UTI89_C1352	UTI89_C1352	1293507	1293761	1	255	hypothetical protein
29	3	42	3	54	6	-0.314982	0.76887	UTI89_C1354	ymgD	1295736	1296071	-1	336	hypothetical protein
126	11	131	7	122	10	-1.39054	0.00425722	UTI89_C1355	UTI89_C1355	1296075	1296419	-1	345	conserved hypothetical protein
158	10	132	8	140	7	-1.51297	0.00389768	UTI89_C1357	UTI89_C1357	1297012	1297338	1	327	putative conserved protein
268	3	395	2	365	2	-0.706645	0.120114	UTI89_C1362	UTI89_C1362	1299652	1299879	1	228	hypothetical protein
341	7	191	10	126	8	-2.47594	2.18e-06	UTI89_C1364	ycgK	1300520	1300921	-1	402	protein YcgK precursor
40	6	50	6	93	7	0.0314658	0.959959	UTI89_C1367	ycgN	1302249	1302725	1	477	hypothetical protein YcgN
150	3	170	3	173	5	-0.913057	0.104744	UTI89_C1368	UTI89_C1368	1302996	1303214	-1	219	putative conserved protein
24	4	63	4	78	5	0.314257	0.702997	UTI89_C1370	umuC	1303938	1305206	1	1269	UmuC protein
31	5	24	6	94	8	0.303248	0.666159	UTI89_C1372	nhaB	1305927	1307522	-1	1596	Na(+)/H(+) antiporter 2
62	8	39	6	97	8	-0.546391	0.372023	UTI89_C1373	fadR	1307690	1308409	1	720	negative regulator for fad regulon
154	5	172	5	448	5	0.383143	0.366419	UTI89_C1377	ycgO	1312869	1314605	-1	1737	putative Na(+)/H(+) exchanger; CPA1 transporter ygoO
45	2	40	2	72	4	-0.627833	0.304265	UTI89_C1382	ymgE	1317229	1317516	1	288	transglycosylase associated protein
26	4	46	6	67	8	0.106351	0.898789	UTI89_C1383	prrA	1317566	1319557	-1	1992	putative outer membrane receptor
121	6	113	5	77	7	-1.73086	0.00307307	UTI89_C1384	modD	1319562	1320416	-1	855	putative pyrophosphorylase ModD
66	4	74	4	106	4	-0.524211	0.394023	UTI89_C1387	UTI89_C1387	1321990	1322970	-1	981	putative iron compound ABC transporter
111	4	117	5	203	5	-0.427245	0.374881	UTI89_C1388	UTI89_C1388	1322970	1323992	-1	1023	conserved hypothetical protein
154	15	103	16	147	15	-1.32183	0.00859854	UTI89_C1389	treA	1324329	1326026	-1	1698	periplasmic trehalase precursor (alpha
96	7	48	5	125	10	-0.639844	0.32812	UTI89_C1391	ycgC	1326345	1327769	-1	1425	hypothetical protein YcgC
31	4	68	3	92	4	-0.155342	0.767427	UTI89_C1395	UTI89_C1395	1331644	1331829	1	186	hypothetical protein
32	5	68	3	92	4	-0.179836	0.739119	UTI89_C1396	UTI89_C1396	1331672	1331902	-1	231	hypothetical protein
48	11	54	9	130	9	-0.113536	0.844138	UTI89_C1400	ychM	1334441	1336120	-1	1680	putative sulfate transporter YchM
123	4	147	4	154	9	-0.712433	0.234689	UTI89_C1404	hemA	1338833	1340287	1	1455	glutamyl-tRNA reductase
112	8	171	8	301	9	0.219086	0.663642	UTI89_C1411	chaA	1344997	1346184	-1	1188	calcium/proton antiporter
47	5	60	3	71	5	-0.634061	0.320765	UTI89_C1414	chaC	1346719	1347450	1	732	cation transport protein ChaC
41	2	69	4	76	6	-0.292384	0.744195	UTI89_C1416	ychP	1348032	1349426	1	1395	hypothetical protein YchO
50	8	72	6	147	6	0.212962	0.759302	UTI89_C1417	narL	1349427	1350143	-1	717	NarL transcriptional dual regulator
93	4	108	7	115	9	-1.22649	0.0221046	UTI89_C1418	narX	1350070	1351866	-1	1797	nitrate/nitrite sensor protein NarX
160	9	292	10	391	18	-0.0396921	0.956154	UTI89_C1421	narG	1353989	1357732	1	3744	respiratory nitrate reductase 1 alpha chain
61	9	132	6	279	8	0.396021	0.593409	UTI89_C1422	narH	1357729	1359267	1	1539	respiratory nitrate reductase 1 beta chain
29	3	54	5	104	2	0.00688551	0.944248	UTI89_C1424	narI	1359974	1360651	1	678	nitrate reductase 1
197	6	382	6	531	8	0.0572004	0.908026	UTI89_C1425	UTI89_C1425	1360704	1361933	-1	1230	Tpn1330-like protein
174	8	269	7	353	18	-0.340281	0.458277	UTI89_C1428	purU	1362696	1363538	-1	843	formyltetrahydrofolate deformylase
216	12	214	10	349	9	-1.04006	0.0447698	UTI89_C1429	ychJ	1363588	1364067	-1	480	hypothetical protein YchJ
59	4	163	6	205	12	0.30492	0.63838	UTI89_C1430	ychK	1364120	1365064	1	945	hypothetical protein
226	6	326	7	430	10	-0.118731	0.8858	UTI89_C1436	tdk	1368440	1369057	1	618	thymidine kinase
88	6	223	7	338	10	0.708148	0.159873	UTI89_C1437	UTI89_C1437	1369184	1370389	-1	1206	transposase InsG for insertion sequence element IS4
134	10	134	12	249	20	-0.281263	0.623081	UTI89_C1438	adhE	1370515	1373190	-1	2676	CoA-linked acetaldehyde dehydrogenase
167	6	168	5	198	7	-1.01701	0.0290372	UTI89_C1439	ychE	1373667	1374314	1	648	putative channel protein
384	12	386	15	25	12	-5.06252	3.14e-19	UTI89_C1441	oppA	1374980	1376683	1	1704	periplasmic oligopeptide-binding protein precursor
106	8	63	8	3	3	-6.36927	6.9e-15	UTI89_C1445	oppF	1379634	1380638	1	1005	oligopeptide transport ATP-binding protein OppF
427	18	485	19	683	18	-0.467863	0.276931	UTI89_C1449	kch	1382886	1384157	-1	1272	putative potassium channel protein
57	6	128	8	260	8	0.880945	0.0826393	UTI89_C1453	yciA	1385715	1386113	-1	399	putative acyl-CoA thioester hydrolase YciA
64	4	104	4	196	5	0.423229	0.397086	UTI89_C1456	ompW	1387809	1388525	1	717	outer membrane protein W precursor
100	7	63	5	171	13	-0.290739	0.68771	UTI89_C1457	intO	1388571	1389701	-1	1131	putative integrase for prophage CP-933O
220	17	235	19	477	26	-0.209154	0.612902	UTI89_C1459	exoO	1389992	1392463	-1	2472	putative exonuclease VIII
258	6	349	6	318	5	-0.902295	0.045758	UTI89_C1463	ydfC	1393498	1393719	-1	222	hypothetical protein
770	36	968	31	1251	38	-0.570827	0.104935	UTI89_C1471	UTI89_C1471	1397376	1398467	1	1092	hypothetical protein
611	41	386	16	179	15	-3.13821	1.05e-13	UTI89_C1472	UTI89_C1472	1398483	1399484	1	1002	hypothetical protein
116	5	208	8	203	6	-0.549878	0.264402	UTI89_C1479	UTI89_C1479	1402135	1402956	1	822	cryptic prophage CP-933M antitermination protein Q-like protein
75	6	147	6	289	6	0.401293	0.628693	UTI89_C1483	UTI89_C1483	1404801	1404874	1	74
109	9	158	11	168	10	-0.802125	0.0896844	UTI89_C1497	UTI89_C1497	1410445	1412397	1	1953	putative DNA packaging protein of prophage; terminase large subunit
54	7	125	7	160	5	0.25564	0.679118	UTI89_C1502	UTI89_C1502	1416113	1417141	1	1029	putative capsid protein of prophage
7	2	33	2	67	3	1.91989	0.0106031	UTI89_C1508	UTI89_C1508	1419637	1420068	1	432	putative tail component of prophage
75	6	113	9	188	11	0.0183562	0.977022	UTI89_C1510	UTI89_C1510	1420489	1423062	1	2574	putative tail component of prophage CP-933O
32	3	46	5	68	5	-0.191958	0.803915	UTI89_C1511	UTI89_C1511	1423059	1423388	1	330	minor tail protein
47	5	158	9	198	7	0.458694	0.494012	UTI89_C1512	UTI89_C1512	1423292	1424092	-1	801	hypothetical protein
47	5	157	8	197	6	0.451889	0.509667	UTI89_C1513	UTI89_C1513	1423388	1424086	1	699	minor tail protein
131	17	241	20	396	32	0.0644628	0.940258	UTI89_C1517	UTI89_C1517	1425852	1429331	1	3480	putative tail component of prophage
197	13	339	17	598	18	0.417724	0.320848	UTI89_C1519	UTI89_C1519	1430150	1433257	1	3108	putative tail fiber protein
40	9	108	5	193	13	0.84832	0.139802	UTI89_C1522	UTI89_C1522	1433896	1434561	-1	666	unknown protein encoded by prophage CP-933X
100	10	0	0	4	3	-6.24061	1.22e-12	UTI89_C1526	yciE	1435663	1436169	-1	507	hypothetical protein
38	3	56	7	62	4	-0.553286	0.387463	UTI89_C1530	trpB	1438167	1439360	-1	1194	tryptophan synthase beta chain
134	3	257	6	347	6	0.0728279	0.87137	UTI89_C1532	trpD	1440734	1442329	-1	1596	anthranilate synthase component II
151	12	333	12	446	11	0.377072	0.413804	UTI89_C1534	trpH	1444165	1445046	1	882	putative enzyme
84	4	213	4	236	7	0.388066	0.41579	UTI89_C1535	yciO	1445007	1445663	1	657	hypothetical protein
144	12	251	10	301	20	-0.405222	0.350705	UTI89_C1536	yciQ	1445688	1447586	1	1899	hypothetical protein YciQ
130	5	313	6	438	4	0.471966	0.27565	UTI89_C1546	UTI89_C1546	1456217	1456405	1	189	conserved hypothetical protein
28	2	122	5	111	3	0.583399	0.369379	UTI89_C1553	yciH	1463588	1463914	1	327	putative translation initiation factor
206	16	215	14	326	19	-0.742299	0.0762995	UTI89_C1558	yciR	1465687	1467672	-1	1986	hypothetical protein YciR
84	8	62	7	211	8	0.15601	0.729434	UTI89_C1560	yciW	1469908	1471113	-1	1206	hypothetical protein YciW
279	14	351	15	278	17	-1.18884	0.00640574	UTI89_C1563	UTI89_C1563	1473128	1474282	1	1155	acriflavine resistance protein A precursor
79	9	105	14	200	23	-0.231106	0.625497	UTI89_C1564	UTI89_C1564	1474282	1477389	1	3108	acriflavine resistance protein B
107	3	194	7	331	7	0.411849	0.391359	UTI89_C1566	UTI89_C1566	1478775	1479938	1	1164	putative membrane transport protein
91	7	16	6	22	5	-3.51369	2.25e-07	UTI89_C1571	sapA	1483625	1485268	-1	1644	peptide transport periplasmic protein SapA precursor
116	5	187	5	190	4	-0.706167	0.132097	UTI89_C1572	ymjA	1485581	1485826	-1	246	hypothetical protein
5	2	63	2	142	4	3.27995	0.000508989	UTI89_C1573	pspF	1486253	1487245	-1	993	psp operon transcriptional activator
294	6	401	5	716	9	-0.226969	0.538903	UTI89_C1578	pspE	1489006	1489320	1	315	phage shock protein E precursor
27	5	51	4	103	7	0.571753	0.433181	UTI89_C1581	ycjN	1491223	1492515	1	1293	putative ABC transporter periplasmic binding protein ycjN precursor
29	2	40	3	113	3	0.6561	0.276407	UTI89_C1582	ycjO	1492536	1493417	1	882	putative binding-protein dependent transport protein
58	11	117	11	200	10	0.0532811	1	UTI89_C1583	ycjP	1493404	1494246	1	843	hypothetical ABC transporter permease protein ycjP
65	2	110	4	199	7	0.214735	0.729736	UTI89_C1584	ycjQ	1494277	1495329	1	1053	hypothetical zinc-type alcohol dehydrogenase-like protein ycjQ
106	4	95	5	183	6	-0.56602	0.235327	UTI89_C1585	ycjR	1495339	1496136	1	798	putative transient receptor potential locus
45	7	57	7	81	7	-0.411428	0.547433	UTI89_C1586	ycjS	1496146	1497201	1	1056	hypothetical oxidoreductase YcjS
38	6	130	10	168	9	0.695507	0.285774	UTI89_C1587	ycjT	1497198	1499465	1	2268	hypothetical transport protein YcjT
466	30	141	15	104	16	-3.36679	8.95e-14	UTI89_C1590	ompG	1501211	1502167	1	957	outer membrane protein G precursor
255	22	186	14	159	13	-2.095	6.1e-05	UTI89_C1591	ycjW	1502218	1503216	-1	999	hypothetical transcriptional regulator YcjW
95	13	176	11	345	15	0.213415	0.738917	UTI89_C1593	ycjF	1504766	1505827	1	1062	hypothetical protein
151	5	340	6	639	11	0.673444	0.0994508	UTI89_C1595	tpx	1507560	1508066	-1	507	thiol peroxidase
50	4	65	5	93	9	-0.398709	0.52159	UTI89_C1596	ycjG	1508185	1509150	1	966	hypothetical protein YcjG
41	6	57	5	75	7	-0.516045	0.38062	UTI89_C1597	ycjI	1509125	1509913	-1	789	putative lysine carboxypeptidase
349	12	386	13	303	12	-1.39324	0.000985066	UTI89_C1598	UTI89_C1598	1510144	1510782	-1	639	conserved hypothetical protein
69	7	70	11	88	10	-1.34237	0.0269161	UTI89_C1599	UTI89_C1599	1510853	1511785	-1	933	hypothetical protein YcjY
294	8	405	11	515	9	-0.454997	0.249931	UTI89_C1600	UTI89_C1600	1511911	1512810	1	900	hypothetical transcriptional regulator YcjZ
70	6	94	9	113	8	-0.721976	0.197906	UTI89_C1601	mppA	1513126	1514760	1	1635	periplasmic murein peptide-binding protein precursor
521	16	125	11	117	11	-3.3635	1.63e-15	UTI89_C1602	ynaI	1514811	1515842	-1	1032	hypothetical protein YnaI
25	5	64	6	116	6	0.625211	0.461524	UTI89_C1604	ydaA	1516393	1517343	-1	951	hypothetical protein
49	11	29	6	88	12	-0.961771	0.126714	UTI89_C1608	UTI89_C1608	1519489	1520304	-1	816	hypothetical protein
492	27	223	17	203	21	-2.53293	8.9e-11	UTI89_C1609	UTI89_C1609	1520401	1521429	1	1029	putative secretion protein
305	23	13	6	15	10	-5.81186	9.33e-23	UTI89_C1610	UTI89_C1610	1521426	1522940	1	1515	probable transporter
62	8	138	5	101	8	-0.824005	0.167922	UTI89_C1612	ydaM	1523719	1525011	-1	1293	hypothetical protein YdaM
387	11	390	10	479	15	-0.895346	0.021166	UTI89_C1613	ydaN	1525206	1526189	1	984	hypothetical protein
161	6	111	4	173	4	-1.02988	0.0593785	UTI89_C1614	dbpA	1526667	1528040	1	1374	ATP-independent RNA helicase DbpA
16	2	32	3	55	4	0.136135	1	UTI89_C1615	ydaO	1528169	1529104	-1	936	hypothetical protein YdaO
178	6	200	6	84	6	-2.51578	2.24e-05	UTI89_C1617	ynaF	1531431	1531937	-1	507	hypothetical protein
262	18	90	12	86	18	-2.76491	9.56e-07	UTI89_C1618	ompN	1532006	1533139	-1	1134	outer membrane protein N precursor
107	6	115	12	263	14	-0.169172	0.724616	UTI89_C1619	ydbK	1533505	1537029	-1	3525	probable pyruvate-flavodoxin oxidoreductase
109	10	86	11	126	11	-1.32822	0.012773	UTI89_C1624	ydbH	1539296	1541935	1	2640	hypothetical protein YdbH
98	3	67	3	119	2	-0.800532	0.272826	UTI89_C1626	ydbL	1542092	1542451	1	360	hypothetical protein YdbL precursor
1813	98	865	80	1319	84	-1.69377	1.14e-05	UTI89_C1627	entS	1542827	1551142	1	8316	EntS/YbdA MFS transporter
213	5	120	6	70	5	-2.6688	3.17e-06	UTI89_C1628	UTI89_C1628	1551362	1552222	1	861	putative dehydrogenase
110	7	6	3	3	2	-6.42739	3.8e-15	UTI89_C1631	ynbB	1553126	1554022	1	897	putative phosphatidate cytidiltransferase
85	8	71	11	86	10	-1.47924	0.00787954	UTI89_C1632	ynbC	1554038	1555795	1	1758	putative methylase
60	7	141	8	145	15	-0.0536791	0.973337	UTI89_C1633	ynbD	1555710	1557101	1	1392	putative enzyme YnbD
98	4	178	5	210	6	-0.253786	0.61775	UTI89_C1636	ydcF	1562136	1562936	1	801	hypothetical protein YdcF
86	7	137	8	217	12	-0.0328719	0.960318	UTI89_C1637	aldA	1563133	1564572	1	1440	aldehyde dehydrogenase A
8	2	44	2	54	8	1.16671	0.316694	UTI89_C1638	UTI89_C1638	1564614	1565615	-1	1002	glyceraldehyde 3-phosphate dehydrogenase A
98	4	96	4	150	5	-0.738624	0.140783	UTI89_C1639	cybB	1565768	1566334	1	567	cytochrome b561
131	3	368	4	352	4	0.157852	0.761311	UTI89_C1643	ydcI	1567418	1568482	-1	1065	hypothetical transcriptional regulator YdcI
117	10	152	8	213	11	-0.318015	0.57667	UTI89_C1644	ydcJ	1568558	1569901	1	1344	hypothetical protein YdcJ
265	18	654	24	817	32	0.207573	0.599127	UTI89_C1645	ydcG	1570126	1571781	1	1656	protein YdcG precursor
23	5	42	5	108	6	1.01951	0.080363	UTI89_C1649	tehA	1573735	1574835	1	1101	tellurite resistance protein TehA
147	4	194	3	215	6	-0.882128	0.132864	UTI89_C1650	tehB	1574832	1575425	1	594	tellurite resistance protein TehB
153	8	235	8	525	14	0.327455	0.477175	UTI89_C1651	UTI89_C1651	1575728	1576396	1	669	hypothetical protein
77	5	135	6	135	7	-0.597599	0.330322	UTI89_C1652	ydcO	1576431	1577726	-1	1296	hypothetical protein YdcO
24	2	53	3	116	4	0.991999	0.137297	UTI89_C1655	yncJ	1580357	1580587	-1	231	hypothetical protein YncJ precursor
63	4	145	4	123	2	-0.0629296	1	UTI89_C1657	UTI89_C1657	1580799	1581002	1	204	hypothetical protein
52	8	140	8	107	11	-0.36653	0.513828	UTI89_C1659	ydcS	1582732	1583877	1	1146	putative ABC transporter periplasmic binding protein ydcS precursor
73	4	44	3	75	5	-1.04562	0.10411	UTI89_C1669	UTI89_C1669	1590131	1590367	1	237	putative conserved protein
134	10	177	10	170	11	-0.982599	0.0384264	UTI89_C1670	yncD	1590405	1592507	-1	2103	probable tonB-dependent receptor YncD precursor
68	7	126	5	97	12	-0.660841	0.281131	UTI89_C1676	UTI89_C1676	1597133	1599538	1	2406	conserved hypothetical protein
79	4	88	7	180	7	-0.00480693	0.977613	UTI89_C1685	narY	1606023	1607567	-1	1545	cryptic nitrate reductase 2
75	10	109	11	129	17	-0.688942	0.197431	UTI89_C1686	narZ	1607564	1611427	-1	3864	respiratory nitrate reductase 2 alpha chain
59	8	88	11	132	8	-0.466214	0.412268	UTI89_C1687	narU	1611399	1612787	-1	1389	nitrite extrusion protein 2
224	13	140	15	192	12	-1.53484	0.00132587	UTI89_C1688	yddG	1613060	1613941	-1	882	hypothetical protein YddG
137	12	126	11	226	14	-0.714703	0.165336	UTI89_C1689	fdnG	1614173	1617220	1	3048	FdnG
223	13	355	13	628	21	0.226338	0.560114	UTI89_C1697	sfcA	1620884	1622608	-1	1725	NAD-dependent malic enzyme
63	2	72	6	57	5	-1.55145	0.00631685	UTI89_C1699	bdm	1622976	1623254	-1	279	hypothetical protein
85	3	114	4	87	3	-1.32393	0.0149358	UTI89_C1700	UTI89_C1700	1623358	1623498	1	141	hypothetical protein
107	9	197	11	268	10	-0.0195885	0.983355	UTI89_C1701	osmC	1623536	1623967	1	432	osmotically inducible protein OsmC
108	10	111	10	185	19	-0.542906	0.274467	UTI89_C1702	UTI89_C1702	1624157	1626580	-1	2424	hypothetical protein
89	6	30	3	1	1	-7.57465	1.48e-13	UTI89_C1703	UTI89_C1703	1626581	1626799	-1	219	putative conserved protein
89	6	29	2	0	0	-9.49151	1.71e-13	UTI89_C1704	UTI89_C1704	1626652	1626825	-1	174	hypothetical protein
120	10	76	12	99	14	-1.85028	0.000404353	UTI89_C1705	yddW	1627123	1628442	-1	1320	hypothetical lipoprotein YddW precursor
322	14	452	14	176	15	-2.30518	1.23e-07	UTI89_C1706	xasA	1628573	1630108	-1	1536	amino acid antiporter
111	21	212	18	278	24	-0.231637	0.618201	UTI89_C1707	gadB	1630264	1631733	-1	1470	glutamate decarboxylase beta
356	23	158	21	214	25	-2.2184	1.71e-05	UTI89_C1708	pqqL	1632025	1634820	-1	2796	probable zinc protease PqqL
1057	39	714	35	626	40	-2.03808	2.47e-07	UTI89_C1709	yddB	1634865	1637237	-1	2373	hypothetical protein YddB
1016	44	220	22	104	20	-4.4549	1.16e-16	UTI89_C1710	yddA	1637275	1638960	-1	1686	hypothetical ABC transporter ATP-binding protein yddA
452	37	58	18	8	5	-7.00571	1.13e-29	UTI89_C1712	ydeN	1640460	1642175	-1	1716	putative sulfatase YdeN precursor
566	26	54	10	22	12	-5.90502	6.69e-32	UTI89_C1717	fmlC	1647682	1649232	-1	1551	putative outer membrane usher FmlC protein
203	12	146	8	207	12	-1.44414	0.0259124	UTI89_C1718	fmlB	1649274	1649984	-1	711	periplasmic chaperone FmlB protein
387	17	196	11	376	13	-1.38168	0.00041761	UTI89_C1719	fmlA	1650346	1650957	-1	612	putative Fml fimbriae subunit
106	7	72	4	72	5	-1.77633	0.00161933	UTI89_C1721	UTI89_C1721	1651685	1652467	-1	783	hypothetical protein
205	11	234	11	204	22	-1.19479	0.0220868	UTI89_C1725	UTI89_C1725	1653886	1655130	-1	1245	putative phage-related secreted protein
70	10	12	7	19	9	-3.68322	4.17e-06	UTI89_C1726	UTI89_C1726	1655130	1656155	-1	1026	putative phage-related membrane protein
86	16	12	8	19	18	-3.82007	1.52e-07	UTI89_C1729	UTI89_C1729	1656459	1658171	-1	1713	phage hypothetical protein
309	9	477	13	563	14	-0.252131	0.660725	UTI89_C1734	UTI89_C1734	1660335	1660757	1	423	phage hypothetical protein
77	4	219	8	387	10	0.930476	0.138864	UTI89_C1735	UTI89_C1735	1660857	1661279	1	423	hypothetical protein
70	2	76	3	198	4	-0.0962701	0.82474	UTI89_C1738	tam	1664576	1665334	1	759	putative trans-aconitate 2-methyltransferase
33	4	42	2	101	8	0.143108	0.925095	UTI89_C1739	yneE	1665338	1666303	-1	966	hypothetical protein
104	7	148	7	204	9	-0.0672904	1	UTI89_C1740	uxaB	1666449	1667900	-1	1452	altronate oxidoreductase
415	15	579	18	819	22	-0.348527	0.350603	UTI89_C1741	yneF	1668127	1669545	-1	1419	hypothetical protein YneF
430	6	471	5	474	7	-0.862259	0.108271	UTI89_C1742	yneG	1669684	1670043	-1	360	hypothetical protein YneG
34	5	173	8	142	5	0.665524	0.284772	UTI89_C1743	yneH	1670043	1670969	-1	927	putative glutaminase
99	6	91	6	173	15	-0.282931	0.677945	UTI89_C1747	sotB	1673742	1674932	1	1191	sugar efflux transporter
65	2	107	2	155	5	-0.161388	0.734893	UTI89_C1748	marC	1674957	1675622	-1	666	multiple antibiotic resistance protein MarC
167	6	195	6	375	9	-0.211127	0.657	UTI89_C1750	marA	1676283	1676672	1	390	multiple antibiotic resistance protein MarA
358	20	209	11	280	20	-1.7842	3.06e-05	UTI89_C1752	UTI89_C1752	1676979	1678424	-1	1446	6-phospho-beta-glucosidase BglA
218	21	42	7	25	9	-4.38998	1.53e-13	UTI89_C1753	UTI89_C1753	1678442	1680115	-1	1674	putative outer membrane protein YieC precursor
141	20	69	5	22	10	-3.94675	7.9e-11	UTI89_C1755	UTI89_C1755	1680509	1681870	-1	1362	putative conserved protein
174	10	35	6	80	7	-2.66592	9.53e-07	UTI89_C1757	UTI89_C1757	1682456	1683154	1	699	putative conserved protein
204	15	161	9	169	13	-1.60548	0.000481735	UTI89_C1759	ydeF	1684293	1685480	1	1188	hypothetical protein YdeE
162	16	176	11	162	12	-1.42269	0.0120164	UTI89_C1761	dcp	1687319	1689430	-1	2112	peptidyl-dipeptidase dcp
56	5	74	8	143	14	-0.0933457	0.848572	UTI89_C1762	ydfG	1689486	1690247	1	762	probable oxidoreductase YdfG
56	7	43	5	131	7	-0.290028	0.617026	UTI89_C1764	UTI89_C1764	1691157	1691429	-1	273	hypothetical protein
56	7	43	5	131	7	-0.29	0.616926	UTI89_C1765	ydfZ	1691199	1691402	1	204	hypothetical protein
120	10	82	9	147	14	-0.96394	0.0502676	UTI89_C1766	ydfI	1691438	1692898	-1	1461	hypothetical oxidoreductase YdfI
88	5	103	5	85	6	-1.24692	0.0267107	UTI89_C1767	rspB	1693399	1694442	-1	1044	starvation sensing protein RspB
125	6	246	9	253	7	-0.228777	0.676438	UTI89_C1770	ynfB	1696311	1696652	1	342	hypothetical protein YnfB precursor
63	4	135	5	168	5	0.375409	0.576373	UTI89_C1771	speG	1696687	1697247	1	561	spermidine N(1)-acetyltransferase
32	5	21	4	89	6	0.215237	0.697148	UTI89_C1772	ynfC	1697250	1697996	-1	747	hypothetical protein YnfC
175	12	250	16	323	23	-0.460881	0.273446	UTI89_C1774	ynfE	1698572	1700998	1	2427	putative dimethyl sulfoxide reductase chain YnfE precursor
73	6	145	9	244	16	0.602992	0.272286	UTI89_C1775	ynfF	1701056	1703482	1	2427	probable dimethyl sulfoxide reductase chain YnfF precursor
57	6	105	7	134	9	-0.094044	0.893075	UTI89_C1779	ynfJ	1705760	1707001	1	1242	putative chloride channel protein EriC-like
77	5	227	6	430	8	1.22276	0.0195474	UTI89_C1782	ynfL	1709129	1710022	-1	894	hypothetical transcriptional regulator YnfL
71	9	122	9	180	10	-0.237425	0.617219	UTI89_C1783	ynfM	1710129	1711382	1	1254	hypothetical transport protein YnfM
37	4	43	3	81	6	-0.942872	0.23531	UTI89_C1784	UTI89_C1784	1711780	1712115	1	336	hypothetical protein
43	7	45	4	56	6	-0.841716	0.200824	UTI89_C1786	UTI89_C1786	1712391	1713212	1	822	conserved hypothetical protein
167	10	42	4	13	5	-4.97022	5.28e-14	UTI89_C1788	ydgF	1713567	1713932	-1	366	YdgF SMR protein
105	6	102	8	148	7	-1.36906	0.0278336	UTI89_C1791	pntA	1716801	1718387	-1	1587	NAD(P) transhydrogenase subunit alpha
62	2	61	6	74	11	-1.1189	0.0462323	UTI89_C1792	UTI89_C1792	1718857	1719801	1	945	hypothetical protein
43	6	77	7	185	11	0.580036	0.390549	UTI89_C1793	ydgI	1719987	1721369	1	1383	putative arginine/ornithine antiporter
106	5	191	6	291	8	-0.00927381	0.953878	UTI89_C1798	tus	1724677	1725618	1	942	DNA replication terminus site-binding protein
47	5	84	5	56	10	-1.21838	0.0419407	UTI89_C1799	fumC	1725615	1727018	-1	1404	fumarate hydratase class II
64	3	124	3	60	6	-1.30706	0.0286462	UTI89_C1801	manA	1729006	1730181	1	1176	mannose-6-phosphate isomerase
86	10	91	10	93	7	-1.1831	0.0290189	UTI89_C1804	uidB	1733139	1734512	-1	1374	glucuronide carrier protein
52	6	80	7	128	14	-0.272077	0.61762	UTI89_C1805	uidA	1734509	1736320	-1	1812	beta-glucuronidase
319	11	477	14	640	13	-0.285811	0.472341	UTI89_C1807	hdhA	1737529	1738296	-1	768	7-alpha-hydroxysteroid dehydrogenase
40	4	51	3	51	3	-0.962858	0.105294	UTI89_C1808	malI	1738408	1739436	-1	1029	maltose regulon regulatory protein MalI
164	5	81	4	63	4	-2.63659	0.000155281	UTI89_C1813	UTI89_C1813	1744809	1744934	1	126	putative beta-lactam resistance protein
141	8	106	6	136	6	-1.07017	0.0803722	UTI89_C1814	UTI89_C1814	1745023	1745286	1	264	hypothetical protein
172	9	303	14	426	12	0.151274	0.721701	UTI89_C1816	ydgK	1745484	1745948	1	465	hypothetical protein YdgK
131	4	11	2	8	6	-5.46075	6.17e-15	UTI89_C1820	ydgO	1749304	1750362	1	1059	hypothetical protein
149	3	294	7	627	15	1.04103	0.074014	UTI89_C1825	ydgR	1752931	1754433	1	1503	hypothetical transporter YdgR
28	2	78	3	106	3	0.643202	0.284678	UTI89_C1830	ydhA	1758227	1758556	-1	330	hypothetical protein YdhA
31	5	65	5	99	7	0.303797	0.680576	UTI89_C1835	ydhJ	1761383	1762282	1	900	hypothetical protein YdhJ
53	3	67	3	154	7	0.222717	0.723937	UTI89_C1836	ydhK	1762282	1764294	1	2013	hypothetical protein YdhK
151	7	262	8	369	9	-0.144111	0.724508	UTI89_C1838	ydhF	1764897	1765793	-1	897	hypothetical oxidoreductase YdhF
36	4	24	3	46	5	-1.34325	0.0347068	UTI89_C1839	ydhL	1765842	1766219	-1	378	hypothetical protein YdhL precursor
7	4	45	6	67	7	1.623	0.111164	UTI89_C1841	nemA	1766820	1767917	1	1098	N-ethylmaleimide reductase
84	6	128	5	100	8	-1.15732	0.0321483	UTI89_C1842	gloA	1767998	1768405	1	408	lactoylglutathione lyase
19	2	48	3	68	2	0.0990142	1	UTI89_C1846	ydhO	1770209	1771024	1	816	putative lipoprotein
115	7	141	8	253	10	-0.617645	0.230275	UTI89_C1851	ydhC	1775669	1776880	1	1212	hypothetical transport protein YdhC
73	4	84	8	256	13	0.718147	0.166658	UTI89_C1852	cfa	1777171	1778319	1	1149	cyclopropane fatty acyl phospholipid synthase
143	12	150	11	179	11	-0.820859	0.164719	UTI89_C1860	ydhS	1782890	1784494	1	1605	hypothetical protein YdhS
115	6	65	6	155	9	-0.653432	0.247469	UTI89_C1862	ydhU	1785322	1786107	-1	786	YdhU (PhsC)-like protein
73	10	216	11	191	11	-0.046876	0.93523	UTI89_C1863	UTI89_C1863	1786104	1786823	-1	720	putative oxidoreductase Fe-S subunit
375	21	317	17	370	21	-1.11407	0.0108887	UTI89_C1865	ydhV	1787487	1789673	-1	2187	hypothetical protein YdhV
221	16	77	7	28	3	-4.57839	1.07e-10	UTI89_C1866	ydhY	1789610	1790236	-1	627	putative ferredoxin-like protein YdhY
125	7	76	6	129	13	-1.37889	0.00478452	UTI89_C1868	pykF	1791242	1792870	1	1629	pyruvate kinase I
33	4	32	3	114	5	0.358063	0.611209	UTI89_C1870	ynhG	1793480	1794484	-1	1005	hypothetical protein YnhG precursor
36	2	64	4	93	5	-0.205637	0.726317	UTI89_C1872	sufS	1795062	1796282	-1	1221	subunit of selenocysteine lyase
87	6	107	7	184	8	0.018647	0.916904	UTI89_C1875	sufB	1798281	1799807	-1	1527	component of SufB-SufC-SufD cysteine desulfurase (SufS) activator complex
174	12	249	14	171	17	-1.36963	0.00290562	UTI89_C1879	ydiJ	1801389	1804445	-1	3057	hypothetical protein YdiJ
523	38	43	9	66	12	-4.1954	1.38e-11	UTI89_C1882	ydiM	1806656	1807870	1	1215	hypothetical transport protein YdiM
177	17	33	5	26	10	-3.99351	2.02e-08	UTI89_C1883	ydiN	1808091	1809362	1	1272	hypothetical transport protein YdiN
102	6	45	7	49	7	-2.47788	1.17e-05	UTI89_C1884	ydiB	1809374	1810240	1	867	putative oxidoreductase
249	16	109	4	146	11	-1.95308	3.29e-05	UTI89_C1886	ydiF	1811175	1812770	1	1596	hypothetical protein YdiF
88	14	59	10	38	7	-2.68938	1.34e-05	UTI89_C1888	ydiP	1813978	1814889	-1	912	hypothetical transcriptional regulator YdiP
48	6	87	9	144	10	0.0519242	1	UTI89_C1890	ydiQ	1815184	1815969	1	786	putative electron transfer flavoprotein subunit ydiQ
33	2	63	2	57	4	-0.321562	0.741013	UTI89_C1891	ydiR	1815989	1816927	1	939	putative electron transfer flavoprotein subunit ydiR
46	5	95	6	101	7	-0.0500307	1	UTI89_C1892	ydiS	1816982	1818271	1	1290	probable electron transfer flavoprotein-quinone oxidoreductase ydiS
190	8	213	11	305	18	-0.73873	0.083068	UTI89_C1894	ydiD	1818564	1820264	1	1701	hypothetical protein YdiD
111	10	110	10	150	15	-0.775648	0.1476	UTI89_C1895	ppsA	1820321	1822699	-1	2379	phosphoenolpyruvate synthase
46	6	78	5	72	7	-0.398864	0.667627	UTI89_C1896	ydiA	1823032	1823865	1	834	hypothetical protein
81	7	77	11	191	13	-0.197583	0.673166	UTI89_C1899	ydiU	1825395	1826831	-1	1437	hypothetical protein YdiU
74	4	119	6	247	5	0.157507	0.847659	UTI89_C1901	nlpC	1827854	1828318	-1	465	probable lipoprotein NlpC precursor
166	7	99	6	205	4	-1.1918	0.0162923	UTI89_C1904	btuC	1829758	1830738	-1	981	vitamin B12 transport permease protein
216	14	154	12	176	14	-1.54968	0.00131988	UTI89_C1915	ydiY	1840040	1840798	-1	759	hypothetical protein
70	6	18	4	109	7	-0.760336	0.147128	UTI89_C1916	pfkB	1841081	1842013	1	933	6-phosphofructokinase II
128	7	166	6	270	9	-0.231167	0.63159	UTI89_C1920	yniB	1843411	1843947	-1	537	hypothetical protein YniB
267	12	571	14	866	17	0.52727	0.199579	UTI89_C1923	ydjN	1845649	1847040	1	1392	hypothetical symporter YdjN
20	4	64	4	58	8	0.172813	0.874489	UTI89_C1924	cedA	1847087	1847350	-1	264	cell division regulatory protein CedA
74	9	152	13	167	15	-0.0679671	0.951028	UTI89_C1925	katE	1847533	1849794	1	2262	catalase HPII
238	15	72	9	147	9	-2.04504	1.02e-05	UTI89_C1928	celD	1852067	1852909	-1	843	CelD transcriptional regulator
68	3	66	2	84	4	-0.65428	0.463225	UTI89_C1929	celC	1852917	1853267	-1	351	CelC subunit of N
170	23	120	12	109	14	-1.9887	0.000114863	UTI89_C1930	celB	1853318	1854676	-1	1359	CelB subunit of N
193	6	222	10	188	7	-1.46304	0.00239362	UTI89_C1931	celA	1854761	1855081	-1	321	CelA subunit of N
118	2	72	5	86	4	-1.632	0.00619723	UTI89_C1932	UTI89_C1932	1855102	1855362	-1	261	hypothetical protein
58	6	96	7	111	7	-0.741496	0.215181	UTI89_C1936	ydjR	1857824	1858462	-1	639	hypothetical protein YdjR
44	3	105	2	133	5	0.0332676	1	UTI89_C1937	UTI89_C1937	1858590	1859078	1	489	hypothetical protein
44	3	105	2	134	6	0.0435987	1	UTI89_C1938	spy	1858602	1859087	-1	486	spheroplast protein Y precursor
20	4	45	3	75	4	0.743439	0.200038	UTI89_C1945	xthA	1865878	1866696	1	819	exodeoxyribonuclease III
60	6	165	6	199	7	0.225712	0.738844	UTI89_C1950	ynjB	1869534	1870700	1	1167	hypothetical protein YnjB
76	7	109	9	210	6	0.200199	0.675809	UTI89_C1953	UTI89_C1953	1872913	1874235	1	1323	putative thiosulfate sulfurtransferase YnjE precursor
56	4	107	6	150	6	0.115162	0.867396	UTI89_C1955	ynjG	1874951	1875358	1	408	CTP pyrophosphohydrolase
36	3	42	3	80	4	-0.430092	0.439216	UTI89_C1956	ynjH	1875324	1875596	-1	273	hypothetical protein YnjH precursor
37	4	92	5	128	7	0.0799094	1	UTI89_C1957	gdhA	1875832	1877175	1	1344	NADP-specific glutamate dehydrogenase
69	7	115	6	142	9	-0.458937	0.379123	UTI89_C1959	selD	1879212	1880261	-1	1050	selenophosphate synthase
49	4	88	5	113	8	0.1209	0.772276	UTI89_C1962	sppA	1881084	1882940	1	1857	protease IV
192	14	166	15	189	19	-1.36843	0.0020578	UTI89_C1963	ansA	1883107	1884123	1	1017	L-asparaginase I
265	11	158	11	155	10	-2.15201	1.03e-06	UTI89_C1965	ydjE	1884868	1886295	-1	1428	hypothetical metabolite transport protein YdjE
153	15	288	12	467	18	0.119091	0.828049	UTI89_C1966	ydjF	1886344	1887102	-1	759	putative DEOR-type transcriptional regulator
39	4	38	5	70	7	-0.693506	0.236524	UTI89_C1967	ydjG	1887239	1888219	-1	981	hypothetical oxidoreductase YdjG
137	12	26	5	3	3	-6.6353	2.65e-16	UTI89_C1968	ydjH	1888229	1889197	-1	969	hypothetical sugar kinase YdjH
277	24	295	19	353	25	-1.07546	0.0102263	UTI89_C1971	ydjK	1891098	1892477	-1	1380	hypothetical metabolite transport protein YdjK
60	7	92	4	157	6	-0.06846	0.876658	UTI89_C1972	ydjL	1892504	1893580	-1	1077	putative oxidoreductase
51	2	53	2	147	3	0.144912	0.832144	UTI89_C1974	msrB	1894264	1894707	-1	444	methionine sulfoxide reductase B; protein-methionine-S-oxide reductase
61	5	187	5	294	10	0.734292	0.198996	UTI89_C1976	yeaD	1896077	1896982	1	906	conserved protein YeaD
108	7	124	8	130	8	-0.981112	0.0560153	UTI89_C1978	yeaF	1897977	1898723	-1	747	hypothetical protein
191	7	205	6	101	9	-2.07266	0.000110316	UTI89_C1979	yeaG	1899159	1901093	1	1935	hypothetical protein
269	19	40	10	16	6	-5.20742	3.26e-16	UTI89_C1981	yeaI	1902636	1904111	1	1476	hypothetical protein YeaI
491	34	515	32	540	29	-1.25556	0.000575644	UTI89_C1982	yeaJ	1904112	1905782	1	1671	hypothetical protein YeaJ
48	2	68	2	131	4	-0.234377	0.669699	UTI89_C1988	yeaO	1909160	1909507	1	348	hypothetical protein
167	8	102	7	101	9	-1.80175	0.00100725	UTI89_C1991	yeaP	1909837	1910991	1	1155	hypothetical protein YeaP
76	4	140	4	222	4	0.262179	0.626969	UTI89_C1992	yeaQ	1911258	1911506	-1	249	hypothetical protein YeaQ
59	3	24	4	57	6	-1.29908	0.0327812	UTI89_C1996	yeaS	1912372	1913010	-1	639	hypothetical protein YeaS
152	11	63	10	124	18	-1.45763	0.00374121	UTI89_C1999	fadD	1914750	1916501	-1	1752	long chain fatty acid CoA-ligase
113	9	170	10	331	15	0.165578	0.755962	UTI89_C2002	UTI89_C2002	1918014	1919924	-1	1911	putative enzyme
24	2	49	3	99	3	0.788135	0.181234	UTI89_C2003	UTI89_C2003	1919957	1920319	-1	363	hypothetical protein
29	5	51	6	117	16	0.649987	0.313265	UTI89_C2008	pabB	1921494	1922855	1	1362	para-aminobenzoate synthase component I
60	3	61	2	150	5	0.0644738	0.920716	UTI89_C2009	yeaB	1922859	1923437	1	579	hypothetical protein
37	3	45	7	67	2	-0.463875	0.482233	UTI89_C2011	UTI89_C2011	1925086	1926714	1	1629	hypothetical protein
14	2	97	6	162	6	2.27416	0.000696758	UTI89_C2015	manY	1929771	1930571	1	801	PTS enzyme IIC
9	2	27	1	68	5	1.64904	0.0271921	UTI89_C2017	manZ	1930575	1931435	1	861	PTS enzyme IID
20	4	36	3	93	2	0.715263	0.354646	UTI89_C2018	yobD	1931490	1931948	1	459	hypothetical protein
48	7	66	7	97	9	-0.431809	0.454003	UTI89_C2020	yebH	1932940	1933749	-1	810	ribosomal RNA large subunit methyltransferase A
71	4	107	5	152	3	-0.44556	0.375893	UTI89_C2022	yobF	1934137	1934280	-1	144	hypothetical protein
33	5	39	3	91	10	0.459155	0.40412	UTI89_C2035	yebT	1944158	1946833	1	2676	hypothetical protein YebT
44	3	63	2	85	7	-0.304212	0.686426	UTI89_C2036	yebU	1946907	1948352	1	1446	hypothetical protein YebU
140	4	258	5	233	8	-0.40584	0.471994	UTI89_C2039	pphA	1949003	1949662	-1	660	serine/threonine protein phosphatase 1
43	6	55	4	79	4	-0.48014	0.4181	UTI89_C2041	yebY	1950054	1950395	-1	342	hypothetical protein YebY precursor
20	2	51	3	115	4	1.29253	0.0320623	UTI89_C2044	holE	1951710	1952027	1	318	DNA polymerase III theta subunit
51	2	78	4	157	2	-0.0850617	0.823194	UTI89_C2046	exoX	1952808	1953470	1	663	exodeoxyribonuclease X
64	6	66	5	125	7	-0.249115	0.706841	UTI89_C2048	UTI89_C2048	1955613	1956215	1	603	hypothetical protein
133	16	201	23	233	15	-0.556972	0.245876	UTI89_C2054	edd	1959481	1961358	-1	1878	phosphogluconate dehydratase
47	6	138	7	245	9	0.883432	0.134769	UTI89_C2060	yebA	1967001	1968323	-1	1323	conserved hypothetical protein
70	5	209	6	225	7	0.354174	0.494709	UTI89_C2062	znuC	1969350	1970105	1	756	ZnuC subunit of ZnuA/ZnuB/ZnuC ABC transporter
43	4	99	6	153	5	0.384999	0.586935	UTI89_C2071	yecD	1977451	1978032	1	582	hypothetical protein
79	7	91	11	216	11	-0.140237	0.766737	UTI89_C2072	yecE	1978029	1978847	1	819	hypothetical protein YecE
171	7	182	8	280	11	-0.415001	0.434963	UTI89_C2073	yecN	1978870	1979295	1	426	hypothetical protein
322	13	549	18	560	17	-0.601168	0.0951153	UTI89_C2076	bisZ	1981212	1983659	-1	2448	trimethylamine-N-oxide reductase 2 precursor
76	6	81	7	165	10	-0.563958	0.286397	UTI89_C2077	yecK	1983666	1984766	-1	1101	cytochrome c-type protein TorY
41	3	93	2	145	3	0.307216	0.701737	UTI89_C2078	UTI89_C2078	1985154	1985900	-1	747	putative conserved protein
75	4	130	5	152	5	-0.388368	0.445982	UTI89_C2079	yecM	1985914	1986486	-1	573	YecM conserved hypothetical protein with structural similarity to metal binding isomerases and oxygenases
90	8	150	9	209	9	-0.100956	0.855661	UTI89_C2082	flhA	1988874	1991027	-1	2154	flagellar biosynthesis protein FlhA
38	7	56	5	66	5	-0.513391	0.438444	UTI89_C2089	tar	1995564	1997246	-1	1683	methyl-accepting chemotaxis protein II
69	8	119	10	178	13	0.162734	0.743709	UTI89_C2091	cheA	1997894	1999912	-1	2019	chemotaxis protein CheA
32	2	36	6	90	4	0.201446	0.742275	UTI89_C2092	motB	1999863	2000789	-1	927	chemotaxis MotB protein
124	3	186	6	337	6	0.351758	0.459596	UTI89_C2093	motA	2000786	2001673	-1	888	chemotaxis MotA protein
18	3	42	3	79	2	0.78214	0.280574	UTI89_C2095	flhD	2002381	2002740	-1	360	flagellar transcriptional activator FlhD
32	5	152	6	266	14	1.42491	0.0285364	UTI89_C2100	araG	2007313	2008872	-1	1560	L-arabinose transport ATP-binding protein AraG
106	5	166	10	236	7	-0.258613	0.582703	UTI89_C2101	araF	2008897	2009937	-1	1041	L-arabinose-binding periplasmic protein precursor
263	20	259	17	271	18	-1.52083	0.00052887	UTI89_C2106	ftnA	2012460	2012972	1	513	cytoplasmic ferritin (an iron storage protein)
30	7	42	9	62	9	-0.376738	0.566573	UTI89_C2114	uvrC	2016621	2018453	-1	1833	excinuclease ABC subunit C
64	4	83	7	104	4	-1.00127	0.0973485	UTI89_C2115	uvrY	2018450	2019106	-1	657	putative 2-component transcriptional regulator
132	8	122	5	97	5	-1.53897	0.00678092	UTI89_C2116	yecF	2019565	2019789	1	225	hypothetical protein
35	3	105	3	172	5	0.961184	0.0920024	UTI89_C2117	sdiA	2019857	2020591	-1	735	regulatory protein SdiA
16	4	28	6	97	10	1.0569	0.198517	UTI89_C2118	yecC	2020809	2021561	-1	753	putative amino acid ABC transporter ATP-binding protein yecC
41	3	65	4	213	4	1.04082	0.0634403	UTI89_C2120	UTI89_C2120	2022241	2023227	-1	987	probable 1-aminocyclopropane-1-carboxylate deaminase
107	5	164	6	382	8	0.634625	0.164004	UTI89_C2121	fliY	2023332	2024189	-1	858	cystine-binding periplasmic protein precursor
51	2	115	4	135	4	0.0991043	0.849659	UTI89_C2123	fliA	2024817	2025536	-1	720	flagellar biosynthesis; alternative sigma factor 28; regulation of flagellar operons
303	17	373	11	410	17	-0.882343	0.0212346	UTI89_C2124	fliC	2025856	2027613	-1	1758	flagellin
88	12	37	10	70	8	-1.81094	0.00145092	UTI89_C2125	fliD	2027879	2029285	1	1407	flagellar hook-associated protein 2
69	4	120	4	251	7	0.455456	0.380854	UTI89_C2127	fliT	2029720	2030085	1	366	flagellar biosynthesis; repressor of class 3a and 3b operons (RflA activity)
118	8	135	6	322	9	0.0727869	0.910073	UTI89_C2128	amyA	2030163	2031650	1	1488	cytoplasmic alpha-amylase
12	2	25	3	54	4	0.933784	0.182817	UTI89_C2130	yedE	2032284	2033489	1	1206	hypothetical protein YedE
324	18	438	14	648	15	-0.101304	0.859311	UTI89_C2133	UTI89_C2133	2035063	2036091	1	1029	outer membrane porin protein NmpC precursor
355	10	322	7	242	12	-1.57948	0.00478422	UTI89_C2134	ybcM	2036593	2037390	-1	798	hypothetical transcriptional regulator YbcM
430	24	230	17	247	15	-1.99155	4.42e-06	UTI89_C2135	ybcL	2037400	2037951	-1	552	conserved hypothetical protein
375	19	590	18	519	17	-0.843581	0.051928	UTI89_C2136	emrE	2038120	2038632	-1	513	EmrE SMR transporter
67	7	63	7	115	8	-0.60322	0.316369	UTI89_C2140	fliH	2041944	2042651	1	708	flagellar assembly protein FliH
14	2	29	3	46	3	0.207287	0.928346	UTI89_C2147	fliO	2047598	2047966	1	369	flagellar assembly protein FliO
32	5	59	5	99	6	-0.0805948	0.840891	UTI89_C2149	fliQ	2048713	2048982	1	270	flagellar biosynthetic protein FliQ
76	9	49	4	72	7	-1.86224	0.0233897	UTI89_C2151	rcsA	2050066	2050689	1	624	positive DNA-binding transcriptional regulator of capsular polysaccharide synthesis
93	4	102	7	179	7	-0.323884	0.575719	UTI89_C2156	UTI89_C2156	2051609	2052424	1	816	hypothetical protein
121	7	323	9	379	9	0.506337	0.379891	UTI89_C2157	UTI89_C2157	2052421	2054130	-1	1710	hypothetical protein
84	8	184	10	214	10	-0.263608	0.57918	UTI89_C2162	dcm	2056997	2058415	-1	1419	DNA cytosine methylase
182	6	456	9	766	10	0.825413	0.0436174	UTI89_C2164	UTI89_C2164	2059217	2059600	-1	384	hypothetical protein
89	4	110	8	242	11	0.234848	0.660552	UTI89_C2165	UTI89_C2165	2060118	2061263	1	1146	outer membrane protein N precursor
129	10	208	8	235	13	-0.456912	0.324358	UTI89_C2166	hchA	2061860	2062711	1	852	heat shock protein (Hsp) 31
495	22	211	15	104	16	-3.38457	1.32e-13	UTI89_C2167	yedV	2062818	2064176	-1	1359	putative 2-component sensor protein
446	24	197	16	201	15	-2.44152	1.17e-07	UTI89_C2168	yedW	2064176	2064958	-1	783	putative 2-component transcriptional regulator yedW
76	7	92	9	203	9	-0.112547	0.801553	UTI89_C2171	yedZ	2066507	2067142	1	636	putative inner membrane protein YedZ
222	14	105	11	166	14	-1.64243	0.00053924	UTI89_C2172	yodA	2067399	2068049	1	651	conserved hypothetical protein
70	4	114	4	205	6	0.162739	0.803421	UTI89_C2173	UTI89_C2173	2068085	2068414	1	330	hypothetical protein
95	8	132	8	185	10	-0.274055	0.61918	UTI89_C2177	UTI89_C2177	2070256	2071218	1	963	putative integrase
75	5	190	6	320	9	0.577487	0.306868	UTI89_C2179	ybtX	2072825	2074228	-1	1404	hypothetical protein
49	4	68	6	102	5	-0.0608831	1	UTI89_C2181	ybtP	2075887	2077689	-1	1803	putative inner membrane ABC-transporter
139	20	258	23	414	26	0.285493	0.530678	UTI89_C2183	irp2	2078988	2085113	1	6126	putative peptide synthetase-like protein
203	23	319	26	570	35	0.0949655	0.850307	UTI89_C2184	irp1	2085201	2094692	1	9492	HMWP1 nonribosomal peptide/polyketide synthase
77	9	147	8	280	12	0.300592	0.616522	UTI89_C2185	ybtU	2094689	2095789	1	1101	thiazolinyl-S-HMWP1 reductase
25	3	42	5	115	10	0.875755	0.156006	UTI89_C2188	fyuA	2098302	2100323	1	2022	putative pesticin receptor precursor
216	12	122	11	161	13	-1.77758	0.000650596	UTI89_C2189	UTI89_C2189	2100917	2101723	1	807	hypothetical protein
149	7	193	7	277	18	-0.302812	0.54909	UTI89_C2191	UTI89_C2191	2101856	2103325	1	1470	hypothetical protein
269	12	326	15	449	15	-0.605441	0.159915	UTI89_C2192	UTI89_C2192	2103338	2103814	1	477	hypothetical protein
426	26	142	10	83	9	-3.54609	2.96e-13	UTI89_C2193	UTI89_C2193	2103942	2104994	-1	1053	hypothetical protein
112	9	101	11	144	10	-0.74096	0.285848	UTI89_C2194	shiA	2105309	2106625	1	1317	shikimate transporter
361	19	345	18	397	18	-1.07248	0.0104782	UTI89_C2195	amn	2106571	2108181	1	1611	AMP nucleosidase
181	12	149	10	154	11	-1.4763	0.00190298	UTI89_C2196	yeeN	2108524	2109240	1	717	hypothetical protein
68	3	64	4	69	8	-0.820742	0.351334	UTI89_C2199	yeeO	2109870	2111507	-1	1638	hypothetical protein YeeO
156	13	257	15	368	17	-0.206271	0.614697	UTI89_C2201	cbl	2111628	2112578	-1	951	transcriptional activator cbl
109	7	156	8	230	7	-0.411297	0.392599	UTI89_C2204	UTI89_C2204	2114161	2115432	1	1272	prophage P4 integrase
129	4	285	8	358	7	0.0439008	0.958725	UTI89_C2206	UTI89_C2206	2115712	2116224	-1	513	hypothetical protein
521	23	508	15	656	16	-1.04849	0.00393541	UTI89_C2207	UTI89_C2207	2116259	2116981	-1	723	putative thioesterase
106	9	260	13	425	14	0.531602	0.268836	UTI89_C2209	UTI89_C2209	2118501	2120960	-1	2460	putative polyketide synthase
207	14	339	18	564	26	0.0697831	0.873151	UTI89_C2210	UTI89_C2210	2120991	2125445	-1	4455	putative peptide synthetase
41	3	72	6	128	10	0.417367	0.464925	UTI89_C2211	UTI89_C2211	2125355	2126794	-1	1440	hypothetical protein
82	4	236	7	282	14	0.274516	0.63358	UTI89_C2212	UTI89_C2212	2126856	2128343	-1	1488	putative amidase
221	21	373	26	661	47	0.219698	0.569214	UTI89_C2213	UTI89_C2213	2128312	2134776	-1	6465	putative peptide synthetase
462	43	833	49	1442	65	0.287249	0.414565	UTI89_C2214	UTI89_C2214	2134787	2141287	-1	6501	putative peptide synthetase
67	8	195	11	370	11	1.25531	0.0142388	UTI89_C2215	UTI89_C2215	2141331	2144363	-1	3033	putative polyketide synthase
293	22	526	34	830	40	-0.0828548	0.821572	UTI89_C2216	UTI89_C2216	2144413	2149224	-1	4812	hypothetical protein
62	6	131	6	250	8	0.724977	0.146992	UTI89_C2217	UTI89_C2217	2149257	2150525	-1	1269	putative transacylase
75	8	119	12	207	14	0.154161	0.800419	UTI89_C2218	UTI89_C2218	2150522	2151550	-1	1029	putative acyl-CoA dehydrogenase
619	32	372	27	427	22	-1.91428	3.23e-07	UTI89_C2220	UTI89_C2220	2151934	2152803	-1	870	putative 3-hydroxyacyl-CoA dehydrogenase
34	5	54	8	95	10	0.187858	0.754396	UTI89_C2221	UTI89_C2221	2152813	2155422	-1	2610	putative polyketide synthase
1266	77	1835	77	2738	112	-0.22801	0.48424	UTI89_C2222	UTI89_C2222	2155454	2165083	-1	9630	putative peptide/polyketide synthase
185	11	234	8	283	8	-0.888416	0.0754854	UTI89_C2227	UTI89_C2227	2167727	2168152	-1	426	hypothetical protein
171	8	222	8	415	10	-0.147171	0.705529	UTI89_C2228	erfK	2168444	2169379	-1	936	hypothetical protein
137	4	117	5	184	7	-0.77633	0.11619	UTI89_C2233	UTI89_C2233	2172282	2172446	-1	165	hypothetical protein
527	30	512	29	543	35	-1.30133	0.00313041	UTI89_C2234	UTI89_C2234	2173489	2175636	1	2148	putative outer membrane receptor for iron compound or colicin
441	21	229	18	321	21	-1.64776	5.33e-05	UTI89_C2238	ibrA	2176636	2177925	-1	1290	hypothetical protein YbdN
485	33	291	31	380	34	-1.77417	2.17e-06	UTI89_C2240	UTI89_C2240	2179574	2180770	1	1197	polysaccharide metabolism
482	25	111	20	151	14	-2.83854	3.35e-10	UTI89_C2242	UTI89_C2242	2181283	2182104	1	822	hypothetical protein YaiO
611	48	828	43	1303	51	-0.20948	0.620896	UTI89_C2244	UTI89_C2244	2183044	2184177	-1	1134	hypothetical protein
296	15	47	7	27	8	-4.65749	5.53e-15	UTI89_C2245	UTI89_C2245	2185780	2186538	1	759	hypothetical protein
93	9	123	10	211	13	-0.380253	0.458731	UTI89_C2246	UTI89_C2246	2187560	2188594	1	1035	putative phosphotriesterase-related protein
30	3	26	4	74	5	0.0654268	0.904115	UTI89_C2254	UTI89_C2254	2195343	2195621	1	279	hypothetical protein
126	11	299	16	420	20	0.242897	0.644586	UTI89_C2257	UTI89_C2257	2197343	2198125	-1	783	insertion sequence ATP-binding protein
181	12	263	14	635	20	0.569547	0.151489	UTI89_C2258	UTI89_C2258	2198122	2199144	-1	1023	putative transposase
56	2	77	3	113	3	-0.547698	0.310287	UTI89_C2260	UTI89_C2260	2199695	2200072	-1	378	hypothetical protein
8	3	29	3	80	3	1.70207	0.0744147	UTI89_C2263	UTI89_C2263	2202655	2203422	-1	768	putative ABC transporter
63	11	155	11	336	15	1.07051	0.0578433	UTI89_C2266	UTI89_C2266	2205496	2207661	-1	2166	putative TonB dependent receptor
82	14	227	14	308	17	0.434304	0.434008	UTI89_C2268	UTI89_C2268	2208742	2211126	1	2385	conserved hypothetical protein
58	4	128	5	293	11	0.984414	0.0658583	UTI89_C2270	UTI89_C2270	2212025	2213095	1	1071	conserved hypothetical protein
103	6	40	8	72	8	-2.08299	0.000490256	UTI89_C2271	UTI89_C2271	2213123	2213908	1	786	hypothetical protein
226	9	109	6	162	9	-1.63386	0.00317441	UTI89_C2272	UTI89_C2272	2213924	2214334	1	411	hypothetical protein
44	5	53	6	100	8	-0.244451	0.658645	UTI89_C2273	yafZ2	2214555	2215376	1	822	hypothetical protein YafZ
73	8	79	8	148	10	-0.399924	0.440039	UTI89_C2274	UTI89_C2274	2214561	2215469	-1	909	hypothetical protein
34	2	66	2	49	5	-1.59134	0.0493571	UTI89_C2278	yeeU1	2216967	2217335	1	369	hypothetical protein YeeU
102	4	78	2	162	6	-0.468118	0.516685	UTI89_C2283	yeeA	2219388	2220446	-1	1059	Hypothetical protein YeeA
54	3	63	4	121	7	0.305228	0.627448	UTI89_C2284	sbmC	2220644	2221117	-1	474	DNA gyrase inhibitory protein
126	7	216	9	272	12	-0.149286	0.799005	UTI89_C2285	sbcB	2222562	2224037	1	1476	exodeoxyribonuclease I
136	7	56	6	237	9	-0.448774	0.389883	UTI89_C2286	yeeF	2224111	2225475	-1	1365	hypothetical transport protein YeeF
52	6	110	9	98	4	-0.423125	0.445924	UTI89_C2288	yeeY	2225736	2226686	-1	951	hypothetical transcriptional regulator YeeY
51	5	92	5	178	7	0.663158	0.218477	UTI89_C2289	UTI89_C2289	2226711	2227535	-1	825	protein YeeZ precursor
71	2	134	3	249	6	0.561819	0.289547	UTI89_C2290	UTI89_C2290	2227618	2227872	-1	255	hypothetical protein
74	2	67	4	150	6	-0.0245611	0.978439	UTI89_C2291	yefM	2227869	2228147	-1	279	hypothetical protein YefM
101	7	5	2	125	7	-0.861614	0.132212	UTI89_C2292	hisG	2228599	2229498	1	900	ATP phosphoribosyltransferase
49	7	72	7	137	7	0.000260035	0.971993	UTI89_C2295	hisB	2231872	2232942	1	1071	histidine biosynthesis bifunctional protein hisB
104	2	177	2	275	5	0.0858969	0.885444	UTI89_C2299	hisI	2235021	2235632	1	612	histidine biosynthesis bifunctional protein hisIE
77	8	101	11	352	15	1.11061	0.0398758	UTI89_C2300	cld	2235818	2236831	-1	1014	regulator of length of O-antigen component of lipopolysaccharide chains
521	24	402	30	704	29	-0.918953	0.0189581	UTI89_C2301	ugd	2236941	2238107	-1	1167	UDP-glucose 6-dehydrogenase
219	16	180	14	159	17	-1.73811	0.000197715	UTI89_C2302	gnd	2238354	2239760	-1	1407	6-phosphogluconate dehydrogenase
146	11	83	9	156	11	-1.26821	0.00737639	UTI89_C2303	wbgM	2239903	2241006	-1	1104	putative galactosyltransferase WbgM
79	8	42	6	58	2	-1.86259	0.00110108	UTI89_C2305	UTI89_C2305	2242451	2243239	-1	789	putative glycosyltransferase
506	38	454	25	1394	36	0.133889	0.756941	UTI89_C2310	rfbA	2247209	2248084	-1	876	glucose-1-phosphate thymidylyltransferase
516	21	487	16	1859	28	0.498614	0.16707	UTI89_C2312	rfbB	2249041	2250126	-1	1086	RfbB
115	6	260	9	836	15	1.35854	0.00332333	UTI89_C2313	UTI89_C2313	2250199	2250444	1	246	hypothetical protein
117	10	196	10	230	10	-0.55045	0.245003	UTI89_C2314	galF	2250499	2251404	-1	906	putative UTP--glucose-1-phosphate uridylyltransferase
238	20	398	20	574	30	-0.143666	0.696794	UTI89_C2315	wcaM	2251567	2252961	-1	1395	putative colanic acid biosynthetic protein WcaM
97	8	159	14	281	15	-0.0435704	0.897208	UTI89_C2320	wcaJ	2257612	2259006	-1	1395	putative colanic acid biosynthsis UDP-glucose lipid carrier transferase
24	2	70	3	77	4	0.0735144	1	UTI89_C2326	wcaG	2263764	2264729	-1	966	GDP-fucose synthetase chain A
28	3	68	2	84	3	-0.21297	0.736264	UTI89_C2327	gmd	2264732	2265853	-1	1122	subunit of GDP-mannose 4
156	13	89	7	181	7	-1.10308	0.036028	UTI89_C2328	wcaF	2265880	2266428	-1	549	putative colanic acid biosynthesis acetyltransferase wcaF
94	19	43	7	22	7	-3.75677	2.59e-08	UTI89_C2329	wcaE	2266444	2267190	-1	747	putative colanic acid biosynthesis glycosyl transferase
164	11	147	7	135	12	-1.71242	0.00130658	UTI89_C2330	wcaD	2267271	2268563	-1	1293	putative colanic acid polymerase
28	4	94	4	173	9	1.19017	0.0501079	UTI89_C2333	wcaA	2270171	2271010	-1	840	putative colanic acid biosynthesis glycosyltransferase wcaA
62	9	182	7	256	8	0.518547	0.370703	UTI89_C2334	UTI89_C2334	2271139	2273337	-1	2199	probable ATPase
132	8	264	10	366	7	-0.106206	0.820851	UTI89_C2336	wza	2273753	2274892	-1	1140	putative polysaccharide export protein
105	15	350	18	848	23	1.53005	0.00105184	UTI89_C2337	UTI89_C2337	2275484	2277133	1	1650	putative transport protein
13	4	32	3	53	4	0.567664	0.535715	UTI89_C2339	UTI89_C2339	2277536	2277826	1	291	hypothetical protein
138	12	227	15	299	21	-0.410567	0.35597	UTI89_C2343	yegE	2281386	2284703	1	3318	putative sensor-type protein
40	7	85	6	139	8	0.382455	0.553109	UTI89_C2344	alkA	2284814	2285662	-1	849	3-methyl-adenine DNA glycosylase II
9	3	96	5	109	8	2.17005	0.00665551	UTI89_C2345	yegD	2285733	2287148	1	1416	hypothetical chaperone protein YegD
115	9	268	16	395	19	0.341877	0.471013	UTI89_C2346	yegI	2287161	2289110	-1	1950	hypothetical protein YegI
126	4	218	3	335	4	0.380304	0.440757	UTI89_C2347	yegK	2289098	2289859	-1	762	hypothetical protein YegK
11	2	31	4	79	7	1.50226	0.0395886	UTI89_C2348	yegL	2289856	2290515	-1	660	hypothetical protein YegL
42	7	64	6	98	9	-0.319948	0.567037	UTI89_C2349	yegM	2291249	2292643	1	1395	hypothetical protein YegM precursor
110	9	144	8	257	16	0.0976879	0.801839	UTI89_C2350	yegN	2292643	2295765	1	3123	hypothetical protein YegN
125	9	268	9	459	15	0.592733	0.179416	UTI89_C2351	yegO	2295766	2298843	1	3078	hypothetical protein YegO
125	5	247	6	334	6	0.152059	0.721018	UTI89_C2353	baeS	2300256	2301659	1	1404	sensor protein BaeS
156	5	197	7	384	8	0.0273983	0.955472	UTI89_C2355	yegP	2302519	2302890	1	372	hypothetical protein YegP
437	28	80	14	143	16	-2.86927	1.99e-08	UTI89_C2357	UTI89_C2357	2303681	2305828	-1	2148	hypothetical protein
312	22	91	9	74	10	-3.39442	4.13e-11	UTI89_C2358	UTI89_C2358	2305800	2306516	-1	717	hypothetical protein
129	15	81	12	47	8	-2.86734	1.84e-06	UTI89_C2362	UTI89_C2362	2310812	2311711	1	900	hypothetical protein
314	19	576	16	5	5	-7.41243	4.57e-28	UTI89_C2363	UTI89_C2363	2311793	2312572	-1	780	hypothetical protein
206	15	69	6	62	7	-2.87179	1.3e-07	UTI89_C2364	gatD	2312672	2313712	-1	1041	galactitol-1-phosphate dehydrogenase
251	16	19	3	0	0	-10.5058	3.47e-18	UTI89_C2367	gatA	2315434	2315886	-1	453	galactitol-specific enzyme IIA of phosphotransferase system
357	20	296	17	404	21	-1.34218	0.000488857	UTI89_C2368	gatZ	2315896	2317158	-1	1263	putative tagatose 6-phosphate kinase GatZ
59	3	96	4	99	6	-0.663203	0.270011	UTI89_C2371	UTI89_C2371	2318270	2319394	-1	1125	hypothetical protein
75	4	98	4	217	8	0.293983	0.541862	UTI89_C2372	yegT	2319579	2320856	1	1278	putative nucleoside transporter YegT
30	3	34	5	49	5	-0.655341	0.272104	UTI89_C2373	UTI89_C2373	2320853	2321857	1	1005	hypothetical protein
37	6	56	5	137	8	0.166682	0.898419	UTI89_C2374	yegV	2321854	2322819	1	966	hypothetical sugar kinase YegV
63	6	115	6	130	10	-0.0822083	1	UTI89_C2381	yohN	2327538	2328056	1	519	hypothetical protein YohN precursor
1339	86	1060	71	1147	70	-1.50367	1.51e-05	UTI89_C2383	yehB	2329188	2331683	-1	2496	putative outer membrane usher protein YehB precursor
148	4	288	3	238	5	-0.50359	0.471851	UTI89_C2386	yehE	2333274	2333555	-1	282	hypothetical protein YehE precursor
787	40	856	42	1327	46	-0.572717	0.123257	UTI89_C2389	UTI89_C2389	2337233	2341021	1	3789	putative conserved protein
186	17	212	18	419	20	-0.061153	0.918266	UTI89_C2390	yehI	2341031	2344663	1	3633	hypothetical protein YehI
155	8	127	4	229	5	-0.614129	0.286726	UTI89_C2391	UTI89_C2391	2344724	2344909	1	186	hypothetical protein
22	6	74	6	68	7	-0.0254688	0.869411	UTI89_C2393	yehP	2349121	2350320	1	1200	conserved hypothetical protein
80	10	241	17	316	16	0.568251	0.269997	UTI89_C2394	yehQ	2350317	2352320	1	2004	hypothetical protein YehQ
182	8	282	10	350	10	-0.291706	0.568716	UTI89_C2395	yehR	2352433	2352906	1	474	hypothetical lipoprotein YehR precursor
84	13	220	12	528	15	1.0127	0.0514234	UTI89_C2398	yehU	2354180	2355880	-1	1701	putative 2-component sensor protein
24	2	83	3	108	6	0.8684	0.161092	UTI89_C2401	yehW	2356966	2357697	-1	732	putative transport system permease protein
17	3	41	4	65	4	0.541011	0.538184	UTI89_C2402	yehX	2357702	2358628	-1	927	hypothetical ABC transporter ATP-binding protein yehX
134	11	138	9	163	10	-1.20329	0.0148397	UTI89_C2403	yehY	2358621	2359778	-1	1158	hypothetical ABC transporter permease protein yehY
33	3	40	4	110	5	0.378545	0.585498	UTI89_C2404	yehZ	2359785	2360702	-1	918	hypothetical protein YehZ precursor
113	9	180	8	353	11	0.152649	0.795889	UTI89_C2406	bglX	2360892	2363189	-1	2298	beta-D-glucoside glucohydrolase
80	7	182	9	174	8	-0.136162	0.830193	UTI89_C2407	dld	2363352	2365100	1	1749	D-lactate dehydrogenase
41	5	54	3	156	6	0.78219	0.159321	UTI89_C2408	pbpG	2365139	2366080	-1	942	penicillin-binding protein 7 precursor (D-alanyl-D-alanine-endopeptidase) (DD-endopeptidase)
19	2	30	4	66	3	0.307469	0.789106	UTI89_C2410	yohD	2366966	2367580	1	615	hypothetical protein YohD
246	27	345	28	743	40	0.240546	0.52298	UTI89_C2412	yohG	2368514	2370040	-1	1527	putative channel/filament proteins
75	7	94	6	115	8	-0.543736	0.372884	UTI89_C2413	yohI	2370645	2371661	-1	1017	hypothetical protein YohI
66	3	197	6	219	6	0.459372	0.392407	UTI89_C2415	yohK	2372229	2372924	1	696	putative transporter
58	5	63	4	148	9	-0.0817528	0.873361	UTI89_C2416	cdd	2373054	2373938	1	885	cytidine deaminase
205	20	127	12	149	11	-1.80846	0.0001314	UTI89_C2417	sanA	2374088	2374807	1	720	SanA protein
55	5	76	5	156	5	0.121503	0.872159	UTI89_C2418	UTI89_C2418	2374810	2375049	1	240	hypothetical protein
59	7	87	5	88	7	-0.804697	0.137703	UTI89_C2419	yeiT	2375243	2376481	1	1239	hypothetical oxidoreductase YeiT
707	43	452	27	398	28	-2.12873	1.31e-06	UTI89_C2422	mglA	2378979	2380499	-1	1521	galactoside transport ATP-binding protein MglA
32	3	25	2	147	3	1.03706	0.0776726	UTI89_C2424	galS	2381838	2382884	-1	1047	GalS transcriptional repressor
52	4	132	6	161	11	0.394695	0.466497	UTI89_C2426	UTI89_C2426	2383020	2384177	-1	1158	hypothetical protein
65	9	87	8	221	9	0.484448	0.330611	UTI89_C2429	cirA	2385988	2388060	-1	2073	colicin I receptor precursor
93	6	140	8	164	12	-0.556953	0.274064	UTI89_C2432	yeiE	2389945	2390826	-1	882	putative transcriptional regulator LYSR-type
11	2	23	4	70	5	1.26481	0.111407	UTI89_C2433	yeiH	2390925	2391974	1	1050	putative membrane protein
186	15	290	11	51	6	-3.09776	6.37e-09	UTI89_C2434	nfo	2392048	2392905	1	858	endonuclease IV
263	14	455	14	638	14	-0.151228	0.683004	UTI89_C2436	yeiK	2394265	2395206	-1	942	hypothetical protein YeiK
194	15	121	11	229	8	-0.813377	0.127539	UTI89_C2437	yeiL	2395336	2396034	1	699	regulatory protein YeiL
385	12	679	19	1237	22	0.436357	0.222842	UTI89_C2438	yeiM	2396101	2397351	-1	1251	hypothetical transport protein YeiM
158	8	262	7	926	10	1.38163	0.000856744	UTI89_C2439	yeiN	2397445	2398383	-1	939	hypothetical protein
232	10	337	7	345	8	-0.641267	0.140798	UTI89_C2440	yeiC	2398371	2399426	-1	1056	hypothetical sugar kinase YeiC
119	5	90	4	105	7	-1.21539	0.0406334	UTI89_C2441	UTI89_C2441	2399528	2399950	1	423	hypothetical protein
102	11	162	12	510	15	1.0078	0.0329836	UTI89_C2442	fruA	2399768	2401459	-1	1692	PTS system
58	5	119	4	277	10	0.798713	0.152156	UTI89_C2444	UTI89_C2444	2402414	2403544	-1	1131	fructose-specific PTS system IIA component
63	5	95	7	99	7	-0.846273	0.13087	UTI89_C2449	yeiQ	2406284	2407759	1	1476	hypothetical oxidoreductase YeiQ
60	7	133	8	192	10	0.361345	0.51454	UTI89_C2450	yeiR	2407877	2408863	1	987	hypothetical protein YeiR
69	6	83	6	160	7	0.0277528	0.931087	UTI89_C2451	UTI89_C2451	2408866	2409615	1	750	hypothetical protein
92	5	50	6	105	7	-1.3295	0.0117117	UTI89_C2452	spr	2410027	2410593	1	567	putative lipoprotein
89	4	85	3	172	4	-0.495575	0.34574	UTI89_C2453	rtn	2410774	2412330	1	1557	hypothetical protein
15	4	37	8	108	10	1.52015	0.0383646	UTI89_C2454	yejA	2412406	2414226	1	1821	hypothetical protein YejA precursor
70	8	85	8	111	10	-0.827239	0.142164	UTI89_C2456	yejE	2415321	2416346	1	1026	putative transport system permease protein
148	9	213	13	292	9	-0.0274828	1	UTI89_C2457	yejF	2416348	2417937	1	1590	hypothetical ABC transporter ATP-binding protein yejF
37	2	80	2	85	4	-0.259847	0.656353	UTI89_C2458	yejG	2417941	2418285	-1	345	hypothetical protein
81	7	181	10	374	12	0.57823	0.315133	UTI89_C2459	bcr	2418619	2419809	-1	1191	bicyclomycin resistance protein; transmembrane protein
66	8	188	11	275	12	0.322576	0.659236	UTI89_C2461	yejH	2420682	2422442	1	1761	hypothetical protein YejH
40	4	72	6	168	4	0.787206	0.20926	UTI89_C2464	yejK	2422990	2423997	-1	1008	nucleoid component YejK
32	3	33	3	94	5	0.0293986	1	UTI89_C2468	UTI89_C2468	2426439	2426594	-1	156	hypothetical protein
77	7	177	10	230	11	0.202925	0.718061	UTI89_C2474	ccmF	2429841	2431784	-1	1944	cytochrome c-type biogenesis protein CcmF
21	4	40	4	90	5	0.699924	0.30616	UTI89_C2475	ccmE	2431781	2432260	-1	480	cytochrome c biogenesis
43	4	84	4	151	5	0.0120567	0.981169	UTI89_C2476	ccmD	2432257	2432466	-1	210	heme exporter protein C
53	3	77	2	143	4	0.165534	0.781577	UTI89_C2477	ccmC	2432463	2433224	-1	762	heme exporter protein C
33	7	64	4	151	7	0.720796	0.263638	UTI89_C2478	ccmB	2433242	2433904	-1	663	heme exporter protein B
35	5	103	7	209	5	1.10958	0.0632823	UTI89_C2482	napH	2435595	2436458	-1	864	ferredoxin-type protein
39	2	66	2	165	5	0.441272	0.583696	UTI89_C2483	napG	2436445	2437140	-1	696	ferredoxin-type protein
96	12	301	16	476	17	1.09461	0.0135024	UTI89_C2484	napA	2437147	2439633	-1	2487	periplasmic nitrate reductase precursor
48	4	89	7	112	4	0.108079	0.80486	UTI89_C2486	napF	2439883	2440377	-1	495	ferredoxin-type protein: electron transfer
107	9	120	8	193	11	-0.289243	0.658709	UTI89_C2491	yojI	2443287	2444930	-1	1644	hypothetical ABC transporter ATP-binding protein yojI
42	4	85	6	161	5	0.399177	0.607043	UTI89_C2493	ada	2445656	2446720	-1	1065	Ada transcriptional dual regulator / O-6-methylguanine-DNA methyltransferase
74	7	149	15	154	13	-0.230086	0.694179	UTI89_C2497	ompC	2447961	2449052	-1	1092	outer membrane protein 1b (Ib;c)
100	8	199	5	491	14	1.11463	0.0131626	UTI89_C2498	yojN	2449791	2452463	1	2673	putative sensor-like histidine kinase YojN
55	12	171	9	278	19	0.923848	0.0781588	UTI89_C2500	rcsC	2453330	2456179	-1	2850	sensor protein RcsC
39	8	89	10	121	14	0.385677	0.499122	UTI89_C2501	atoS	2456334	2458172	1	1839	sensor protein AtoS
52	4	15	4	91	8	-0.509712	0.398621	UTI89_C2503	atoD	2459750	2460412	1	663	acetate CoA-transferase alpha subunit
78	7	194	12	380	12	0.735293	0.169445	UTI89_C2504	atoA	2460412	2461062	1	651	acetate CoA-transferase beta subunit
21	4	64	6	148	8	1.6668	0.00586476	UTI89_C2505	atoE	2461059	2462381	1	1323	short-chain fatty acids transporter
107	10	155	8	213	10	-0.300775	0.549256	UTI89_C2506	atoB	2462412	2463596	1	1185	acetyl-CoA acetyltransferase
39	6	57	7	115	10	0.120398	0.936547	UTI89_C2508	yfaQ	2464451	2466100	-1	1650	hypothetical protein YfaQ precursor
184	13	260	15	492	21	0.0208711	0.97844	UTI89_C2509	UTI89_C2509	2466101	2470630	-1	4530	putative membrane protein
32	2	84	6	127	11	0.735555	0.188922	UTI89_C2511	yfaA	2471259	2472995	-1	1737	hypothetical protein YfaA
266	27	238	26	327	27	-0.89642	0.0399637	UTI89_C2514	yfaL	2476732	2480496	-1	3765	hypothetical protein YfaL precursor
134	10	113	11	200	16	-0.700408	0.163672	UTI89_C2519	glpQ	2485895	2486971	-1	1077	glycerophosphodiester phosphodiesterase
151	8	142	8	273	13	-0.568627	0.200184	UTI89_C2520	glpT	2486976	2488334	-1	1359	glycerol-3-phosphate transporter
84	5	129	8	222	9	0.0592272	0.918121	UTI89_C2521	glpA	2488607	2490235	1	1629	anaerobic glycerol-3-phosphate dehydrogenase subunit A
61	4	114	6	108	7	-0.301246	0.678224	UTI89_C2522	glpB	2490153	2491484	1	1332	anaerobic glycerol-3-phosphate dehydrogenase subunit B
59	7	99	7	116	8	0.0184008	0.889593	UTI89_C2523	glpC	2491406	2492671	1	1266	anaerobic glycerol-3-phosphate dehydrogenase subunit C
64	3	114	3	173	2	-0.16924	0.736164	UTI89_C2524	UTI89_C2524	2492696	2492821	1	126	hypothetical protein
54	4	87	6	166	11	0.192704	0.8045	UTI89_C2527	yfaU	2494062	2494865	-1	804	hypothetical protein YfaU
60	10	124	7	194	12	0.401896	0.447414	UTI89_C2528	yfaV	2494883	2496211	-1	1329	hypothetical transport protein YfaV
129	9	214	7	537	15	0.316868	0.60079	UTI89_C2529	yfaW	2496229	2497446	-1	1218	hypothetical protein YfaW
60	8	113	12	175	14	-0.0118869	0.933479	UTI89_C2531	UTI89_C2531	2498451	2499653	-1	1203	CinA-like protein
169	9	295	14	413	13	0.073306	0.8555	UTI89_C2532	yfaZ	2499753	2500316	-1	564	hypothetical protein YfaZ precursor
263	12	416	13	701	14	0.0230953	0.968293	UTI89_C2533	yfaO	2500574	2500999	1	426	putative Nudix hydrolase YfaO
195	16	163	13	251	13	-1.06507	0.0141843	UTI89_C2535	yfbE	2501915	2503087	1	1173	putative glutamine-scyllo-inositol transaminase
86	15	117	14	285	18	0.379606	0.463427	UTI89_C2536	UTI89_C2536	2503091	2504059	1	969	putative glycosyl transferase YfbF
97	10	80	14	221	15	-0.181625	0.709006	UTI89_C2537	yfbG	2504059	2506041	1	1983	hypothetical protein YfbG
148	5	123	4	292	8	-0.310906	0.573931	UTI89_C2538	yfbH	2506038	2506928	1	891	hypothetical protein YfbH
95	3	216	5	323	14	0.423607	0.383935	UTI89_C2539	yfbI	2506928	2508580	1	1653	putative dolichyl-phosphate beta-D-mannosyltransferase yfbI
95	4	149	5	325	7	0.371853	0.458098	UTI89_C2540	UTI89_C2540	2508577	2508912	1	336	conserved hypothetical protein
21	2	49	5	143	5	1.39825	0.031072	UTI89_C2541	yfbJ	2508630	2509298	1	669	hypothetical protein YfbJ
50	8	100	7	184	8	-0.0794091	0.883229	UTI89_C2543	menE	2509668	2511023	-1	1356	O-succinylbenzoic acid--CoA ligase
44	4	42	3	69	4	-0.6638	0.291396	UTI89_C2545	menB	2511982	2512839	-1	858	dihydroxynaphtoic acid synthetase
28	4	56	3	92	4	0.23501	0.801103	UTI89_C2547	yfbB	2512854	2513612	-1	759	putative dihydrolipoyllysine-residue acetyltransferase yfbB
17	2	65	2	51	5	0.267895	0.725983	UTI89_C2549	menF	2515368	2516663	-1	1296	menaquinone-specific isochorismate synthase
17	3	62	2	116	4	1.55263	0.0150063	UTI89_C2550	elaB	2516742	2517047	-1	306	hypothetical protein
58	5	112	8	78	5	-1.47589	0.0272736	UTI89_C2552	elaC	2517628	2518545	1	918	protein ElaC
196	9	307	17	321	15	-0.392069	0.520149	UTI89_C2553	yfbK	2518666	2520408	-1	1743	hypothetical protein YfbK
136	17	63	11	55	18	-2.69908	4.05e-07	UTI89_C2554	yfbL	2520540	2521517	1	978	putative aminopeptidase
247	14	232	14	160	12	-2.02757	0.000391277	UTI89_C2570	lrhA	2537844	2538782	-1	939	probable transcriptional regulator LrhA
238	14	292	12	279	12	-1.12358	0.0090945	UTI89_C2571	UTI89_C2571	2539022	2539276	1	255	hypothetical protein
248	18	414	15	819	21	0.298775	0.443399	UTI89_C2572	UTI89_C2572	2539702	2540919	1	1218	putative aminotransferase
74	8	89	13	176	10	-0.328252	0.50117	UTI89_C2574	yfbS	2541661	2543493	-1	1833	putative transport protein
72	4	151	5	252	5	0.525898	0.29148	UTI89_C2575	yfbT	2543580	2544230	-1	651	protein YfbT
186	8	242	7	559	12	0.359388	0.424876	UTI89_C2576	UTI89_C2576	2544241	2544753	-1	513	protein YfbU
10	4	28	4	90	5	1.64829	0.0536876	UTI89_C2577	yfbV	2544818	2545273	-1	456	hypothetical protein
114	3	266	6	374	6	0.552371	0.229467	UTI89_C2586	yfcG	2552762	2553409	1	648	putative S-transferase
118	5	155	7	314	9	-0.353944	0.494723	UTI89_C2587	folX	2553466	2553828	1	363	D-erythro-7
266	16	148	12	135	11	-2.2673	1.58e-06	UTI89_C2589	yfcI	2554790	2555680	-1	891	hypothetical protein
44	4	116	4	219	5	1.03562	0.0607743	UTI89_C2593	hisJ	2558146	2558928	-1	783	histidine-binding periplasmic protein of high-affinity histidine transport system
36	2	105	4	239	5	1.21174	0.0538302	UTI89_C2598	UTI89_C2598	2563005	2563175	1	171	conserved hypothetical protein
27	2	53	3	100	5	0.921989	0.143298	UTI89_C2599	dedD	2563435	2564115	-1	681	putative lipoprotein
50	2	98	4	145	7	-0.10298	0.848729	UTI89_C2602	dedA	2566495	2567154	-1	660	hypothetical protein
37	4	97	7	256	11	1.3591	0.0149305	UTI89_C2605	pdxB	2569128	2570264	-1	1137	erythronate-4-phosphate dehydrogenase
47	9	89	8	213	13	0.56322	0.397938	UTI89_C2607	yfcJ	2571355	2572533	-1	1179	putative transport protein
99	18	229	16	295	17	0.202545	0.694404	UTI89_C2609	yfcK	2574117	2576183	1	2067	hypothetical protein YfcK
13	2	30	5	60	3	0.966425	0.148146	UTI89_C2611	yfcM	2576616	2577164	-1	549	hypothetical protein YfcM
34	4	81	7	130	6	0.763666	0.219148	UTI89_C2614	aroC	2578801	2579889	-1	1089	chorismate synthase
64	6	105	5	216	8	0.543771	0.327029	UTI89_C2615	prmB	2579921	2581186	-1	1266	protein-(glutamine-N5) methyltransferase
45	2	91	3	172	3	0.750793	0.215303	UTI89_C2616	yfcN	2581019	2581570	1	552	hypothetical protein
69	2	85	6	229	6	0.683577	0.187129	UTI89_C2617	yfcO	2581890	2582747	-1	858	putative fimbrial adhesin YfcO precursor
52	5	141	6	118	8	-0.178563	0.781358	UTI89_C2621	yfcS	2584254	2585006	-1	753	putative periplasmic chaperone YfcS precursor
460	29	654	35	1038	40	-0.25714	0.458675	UTI89_C2622	yfcU	2585026	2587680	-1	2655	putative outer membrane usher YfcU precursor
383	12	248	10	375	13	-1.32753	0.000392834	UTI89_C2623	yfcV	2587548	2588297	-1	750	putative Yfc fimbriae subunit YfcV precursor
219	17	254	16	525	23	-0.182967	0.630972	UTI89_C2625	UTI89_C2625	2589551	2591695	-1	2145	putative enzyme
25	2	31	3	69	4	0.138628	0.840674	UTI89_C2627	yfcZ	2593186	2593494	-1	309	hypothetical protein
75	6	61	9	130	14	-0.726766	0.158237	UTI89_C2629	fadL	2593836	2595182	1	1347	bifunctional long-chain fatty acids transporter
42	7	79	4	242	10	1.12321	0.07675	UTI89_C2632	yfdC	2596289	2597221	1	933	putative transport
44	4	47	5	179	10	0.618927	0.294537	UTI89_C2634	intC	2597497	2598690	1	1194	possible prophage integrase
306	9	37	6	78	9	-3.03294	2.09e-08	UTI89_C2635	UTI89_C2635	2598930	2599265	-1	336	hypothetical protein
4005	141	3820	137	4754	144	-1.02592	0.00751109	UTI89_C2636	sia	2599874	2602819	-1	2946	endo-alpha-sialidase
561	23	851	22	1153	26	-0.307313	0.390373	UTI89_C2637	ant	2602920	2603843	-1	924	antirepressor protein
69	4	81	6	170	5	0.0402505	0.934185	UTI89_C2639	mnt	2604634	2604882	1	249	regulatory protein
19	3	71	4	56	8	0.173958	0.873014	UTI89_C2640	UTI89_C2640	2604925	2605524	1	600	hypothetical protein
337	15	735	17	799	19	0.0547536	0.889033	UTI89_C2641	UTI89_C2641	2605509	2605928	1	420	hypothetical protein
196	8	445	7	406	5	-0.31335	0.461115	UTI89_C2642	hkcB	2605951	2606274	1	324	hypothetical protein HkcB
125	12	307	14	576	22	0.849644	0.071017	UTI89_C2643	UTI89_C2643	2606275	2608434	-1	2160	DNA transfer protein
127	9	273	11	555	16	0.641476	0.158474	UTI89_C2644	UTI89_C2644	2608434	2609783	-1	1350	DNA transfer protein
170	7	274	10	398	8	-0.0499229	0.92711	UTI89_C2645	UTI89_C2645	2609794	2610486	-1	693	DNA transfer protein
109	5	174	4	273	13	-0.0368854	0.933372	UTI89_C2647	UTI89_C2647	2610944	2611645	-1	702	DNA stabilization protein
576	19	945	22	1858	28	0.480032	0.216895	UTI89_C2648	UTI89_C2648	2611645	2613063	-1	1419	DNA stabilization protein
277	11	528	15	733	19	0.21861	0.567379	UTI89_C2651	UTI89_C2651	2613745	2614998	-1	1254	hypothetical protein
230	9	519	18	649	22	0.279482	0.474529	UTI89_C2653	UTI89_C2653	2616001	2618199	-1	2199	portal protein
217	21	468	22	743	20	0.262741	0.534903	UTI89_C2654	UTI89_C2654	2618201	2619616	-1	1416	terminase large subunit
103	5	202	6	438	6	0.848123	0.0548022	UTI89_C2657	UTI89_C2657	2620526	2621137	-1	612	hypothetical protein
208	11	754	16	3555	20	2.65522	2.89e-10	UTI89_C2663	UTI89_C2663	2623228	2623746	-1	519	bacteriophage ST64T antitermination protein gp23
23	1	78	2	153	6	1.69889	0.0192052	UTI89_C2665	rus	2623928	2624290	-1	363	holiday-junction resolvase
286	6	368	14	680	15	0.109394	0.765886	UTI89_C2668	UTI89_C2668	2625461	2625808	-1	348	hypothetical protein
73	2	99	3	173	2	-0.044026	0.97626	UTI89_C2669	ninE2	2625811	2625987	-1	177	bacteriophage lambda nin 60-like protein
73	5	157	5	176	10	-0.562454	0.320813	UTI89_C2670	ninB2	2625984	2626424	-1	441	hypothetical protein
43	3	57	3	104	8	-0.061724	0.966423	UTI89_C2672	UTI89_C2672	2626699	2628075	-1	1377	bacteriophage Nil2 gene P DnaB analogue
75	9	76	10	102	10	-0.858471	0.114457	UTI89_C2678	UTI89_C2678	2630756	2631145	-1	390	hypothetical protein
250	9	453	12	764	15	0.360655	0.319024	UTI89_C2679	UTI89_C2679	2631157	2631456	1	300	probable phage regulatory protein N
115	4	233	4	298	5	0.192233	0.665579	UTI89_C2680	ral	2631535	2631735	1	201	bacteriophage lambda restriction inhibitor protein ral
162	9	73	7	35	7	-3.54202	1.66e-09	UTI89_C2684	UTI89_C2684	2633665	2633823	1	159	enterobacteria phage Sf6 gene 30 protein
127	9	40	5	28	4	-3.49751	1.05e-07	UTI89_C2685	UTI89_C2685	2633744	2633914	1	171	enterobacteria phage Sf6 gene 29 protein
437	26	253	21	401	23	-1.50477	0.000239909	UTI89_C2687	UTI89_C2687	2634530	2634913	1	384	bacteriophage HK97 gp40
234	14	238	10	387	11	-0.58278	0.152057	UTI89_C2689	hkaH	2635310	2635846	1	537	hypothetical protein
94	3	211	3	436	7	0.859978	0.110641	UTI89_C2690	UTI89_C2690	2636144	2636716	1	573	hypothetical protein
147	3	228	3	362	6	-0.0565915	0.944594	UTI89_C2694	hkaC	2637575	2637775	1	201	hypothetical protein
27	6	41	5	137	6	1.0111	0.0952168	UTI89_C2695	dsdC	2637962	2638903	-1	942	D-serine deaminase activator
80	9	196	11	278	12	0.47694	0.327895	UTI89_C2696	UTI89_C2696	2639115	2640452	1	1338	hypothetical protein
108	9	232	12	317	15	0.159872	0.772943	UTI89_C2697	dsdA	2640470	2641798	1	1329	D-serine dehydratase
546	35	150	16	104	19	-3.61831	8e-12	UTI89_C2698	emrY	2641906	2643444	-1	1539	multidrug resistance protein Y
711	26	313	23	247	24	-2.78146	1.25e-12	UTI89_C2700	emrK	2643444	2644607	-1	1164	multidrug resistance protein K
122	9	17	8	9	7	-5.14399	1.29e-12	UTI89_C2701	evgA	2645023	2645637	1	615	putative positive transcription regulator
1207	88	371	33	449	42	-2.69937	5.64e-12	UTI89_C2702	evgS	2645642	2649235	1	3594	sensor protein EvgS precursor
815	49	297	27	336	27	-2.50771	4.17e-10	UTI89_C2703	yfdE	2649291	2650475	-1	1185	hypothetical protein YfdE
386	28	109	15	128	11	-2.71801	6.81e-06	UTI89_C2704	yfdV	2650510	2651454	-1	945	auxin efflux transporter type protein
402	30	300	23	441	32	-1.43708	0.00034998	UTI89_C2705	UTI89_C2705	2651524	2653218	-1	1695	putative enzyme
338	32	205	20	245	21	-1.85553	1.03e-05	UTI89_C2706	yfdW	2653272	2654522	-1	1251	formyl-coenzyme A transferase monomer
259	14	81	7	22	7	-4.74741	1.55e-13	UTI89_C2707	yfdX	2655034	2655669	-1	636	hypothetical protein YfdX
142	6	283	7	345	9	-0.0938283	0.850753	UTI89_C2708	ypdI	2655965	2656240	1	276	hypothetical protein YpdI
131	10	75	9	226	17	-0.614732	0.190915	UTI89_C2710	ddg	2656846	2657832	1	987	DDG protein
13	4	50	6	64	7	0.911353	0.238394	UTI89_C2711	UTI89_C2711	2658324	2659562	-1	1239	putative aminotransferase
26	7	64	6	102	9	0.548824	0.42905	UTI89_C2712	ypdA	2659939	2661636	1	1698	hypothetical protein YpdA
87	9	173	8	392	11	0.844961	0.0995122	UTI89_C2717	UTI89_C2717	2666818	2667903	-1	1086	putative peptidase YpdF
23	3	44	7	87	6	0.490064	0.525694	UTI89_C2721	yfeO	2670902	2672158	1	1257	hypothetical protein YfeO
66	7	84	9	115	15	-0.509126	0.436822	UTI89_C2724	mntH	2672740	2673978	-1	1239	high affinity NRAMP family manganese transporter
239	10	194	6	124	10	-2.16971	0.000349682	UTI89_C2725	nupC	2674275	2675516	1	1242	Nucleoside permease NupC
245	19	474	23	675	25	0.12326	0.755337	UTI89_C2726	yfeA	2675566	2677815	-1	2250	hypothetical protein YfeA
103	8	47	5	102	10	-1.28485	0.0160955	UTI89_C2738	xapB	2682495	2683751	-1	1257	xanthosine permease
115	5	245	9	323	13	-0.174367	0.697477	UTI89_C2739	xapA	2683812	2684645	-1	834	xanthosine phosphorylase
56	4	53	5	95	5	-0.220081	0.873356	UTI89_C2746	cysZ	2691242	2692003	1	762	required for sulfate transport
69	5	80	5	178	6	0.00535283	1	UTI89_C2759	ucpA	2702507	2703364	-1	858	oxidoreductase UcpA
43	6	124	10	177	9	0.243027	0.816285	UTI89_C2761	UTI89_C2761	2704478	2705902	1	1425	putative PTS system IIBC component YfeV
95	9	122	9	344	9	0.589955	0.201665	UTI89_C2769	hemF	2709656	2710558	1	903	coproporphyrinogen III oxidase
75	7	112	6	207	7	-0.0128536	0.963838	UTI89_C2770	yfeG	2710564	2711616	-1	1053	putative ARAC-type regulatory protein
64	4	160	5	343	4	0.662203	0.312927	UTI89_C2771	eutK	2711662	2712168	-1	507	ethanolamine utilization protein EutK
16	3	42	4	81	6	1.01412	0.145341	UTI89_C2774	eutB	2713752	2715113	-1	1362	probable regulatory subunit of ethanolamine ammonia-lyase
68	7	167	8	382	10	1.04565	0.0479164	UTI89_C2775	eutA	2715125	2716528	-1	1404	ethanolamine utilization protein EutA
11	3	21	3	54	5	0.871256	0.34869	UTI89_C2777	eutG	2717968	2719182	-1	1215	ethanolamine utilization protein EutG iron-containing alcohol dehydrogenase
22	4	63	6	130	8	0.907519	0.246856	UTI89_C2779	eutE	2719992	2721395	-1	1404	ethanolamine utilization protein EutE acetaldehyde dehydrogenase
22	3	98	6	149	6	0.855485	0.332416	UTI89_C2781	eutM	2721801	2722136	-1	336	detox protein
98	3	318	5	466	5	0.717996	0.160922	UTI89_C2783	eutT	2723146	2723949	-1	804	ethanolamine utilization cobalamin adenosyltransferase
115	9	185	8	251	8	-0.411986	0.381131	UTI89_C2785	eutP	2724622	2725101	-1	480	ethanolamine utilization protein EutP
67	7	131	8	289	16	0.433836	0.507273	UTI89_C2787	maeB	2725742	2728021	-1	2280	NADP-dependent malate dehydrogenase
76	2	84	3	145	4	-0.421094	0.432362	UTI89_C2788	talA	2728310	2729260	1	951	transaldolase A
17	6	21	4	45	5	0.147368	0.846514	UTI89_C2789	tktB	2729217	2731283	1	2067	transketolase II
27	2	45	4	102	3	0.497968	0.545373	UTI89_C2790	ypfG	2731360	2732403	-1	1044	hypothetical protein YpfG precursor
162	12	328	16	520	16	0.0801453	0.90611	UTI89_C2794	aegA	2733172	2735151	-1	1980	putative oxidoreductase Fe-S subunit
134	9	343	8	420	12	0.326575	0.457601	UTI89_C2795	narQ	2735342	2737057	1	1716	nitrate/nitrite sensor protein NarQ
219	12	532	17	873	24	0.589602	0.116721	UTI89_C2796	acrD	2737221	2740334	1	3114	probable aminoglycoside efflux pump
252	7	57	5	63	3	-3.0906	5.72e-06	UTI89_C2797	yffB	2740873	2741229	1	357	conserved thioredoxin-like protein
33	3	56	5	67	8	-0.326962	0.621924	UTI89_C2801	ypfI	2743441	2745456	-1	2016	hypothetical protein YpfI
133	11	176	12	358	14	0.0874846	0.860175	UTI89_C2808	perM	2750644	2751705	-1	1062	putative permease PerM
6	2	13	4	65	5	2.18491	0.00225254	UTI89_C2810	yfgC	2751918	2753381	1	1464	hypothetical protein YfgC precursor
40	5	58	5	106	10	-0.243364	0.646915	UTI89_C2813	uraA	2754695	2756026	-1	1332	uracil permease
48	2	90	2	180	3	0.603728	0.31957	UTI89_C2816	purN	2758057	2758695	1	639	phosphoribosylglycinamide formyltransferase
502	30	519	29	1033	36	-0.331695	0.373564	UTI89_C2819	yfgF	2762518	2764761	-1	2244	hypothetical protein YfgF
131	5	410	9	469	10	0.690504	0.138777	UTI89_C2824	yfgI	2766149	2766688	1	540	putative membrane protein
117	10	294	12	307	14	0.348016	0.465206	UTI89_C2827	xseA	2770056	2771432	1	1377	exodeoxyribonuclease VII large subunit
817	63	1499	68	2597	73	0.399391	0.256512	UTI89_C2828	UTI89_C2828	2771501	2779552	-1	8052	RatA-like protein
128	6	301	10	502	9	0.453831	0.340562	UTI89_C2829	sinI	2779673	2780650	-1	978	SinI-like protein
349	32	398	24	661	30	-0.411443	0.294331	UTI89_C2830	UTI89_C2830	2780705	2782939	-1	2235	SinH-like protein
224	7	382	8	756	12	0.323632	0.439697	UTI89_C2831	yfgJ	2783118	2783333	-1	216	hypothetical protein YfgJ
57	4	72	4	223	5	0.642973	0.24944	UTI89_C2837	yfgA	2789343	2790350	-1	1008	hypothetical protein YfgA
95	4	98	4	153	13	-0.5532	0.294985	UTI89_C2838	yfgB	2790635	2791789	-1	1155	hypothetical protein
15	3	30	5	141	8	1.32309	0.162391	UTI89_C2841	pbpC	2792519	2794831	-1	2313	penicillin-binding protein 1C
276	27	584	31	1034	51	0.473351	0.208633	UTI89_C2842	yfhM	2794832	2799793	-1	4962	hypothetical lipoprotein YfhM precursor
163	8	350	8	479	10	0.383502	0.355101	UTI89_C2843	sseA	2799841	2800845	1	1005	3-mercaptopyruvate:cyanide sulfurtransferase
250	11	300	11	368	14	-0.781483	0.0528422	UTI89_C2844	sseB	2801338	2802123	-1	786	enhanced serine sensitivity
42	3	56	3	52	5	-0.757497	0.334029	UTI89_C2845	pepB	2802256	2803539	-1	1284	aminopeptidase B
64	4	90	5	204	6	0.436338	0.400002	UTI89_C2856	UTI89_C2856	2811243	2812124	1	882	hypothetical protein
112	6	257	9	450	11	0.704687	0.108468	UTI89_C2857	csiE	2812294	2813595	1	1302	stationary phase inducible protein CsiE
18	3	34	5	87	5	1.08857	0.077347	UTI89_C2858	hcaT	2813587	2814726	-1	1140	putative 3-phenylpropionate transporter
33	2	106	2	97	2	0.0346359	1	UTI89_C2860	UTI89_C2860	2814946	2815098	1	153	hypothetical protein
90	6	123	8	229	6	-0.139068	0.778211	UTI89_C2861	yphA	2815050	2815517	1	468	conserved hypothetical protein
95	5	116	5	226	6	-0.242845	0.604616	UTI89_C2862	UTI89_C2862	2815305	2815613	-1	309	hypothetical protein
90	7	272	6	447	11	0.959868	0.0445634	UTI89_C2866	yphE	2818711	2820222	-1	1512	hypothetical ABC transporter ATP-binding protein yphE
337	23	192	14	168	12	-2.27669	9.5e-08	UTI89_C2867	yphF	2820245	2821228	-1	984	ABC transporter Periplasmic binding protein YphF precursor
184	17	237	15	346	21	-0.568785	0.178861	UTI89_C2868	yphG	2821325	2824699	-1	3375	hypothetical protein YphG
8	2	56	5	62	8	1.5675	0.0558082	UTI89_C2869	yphH	2824724	2825917	1	1194	hypothetical protein YphH
65	8	151	8	299	8	0.826398	0.126598	UTI89_C2871	hmpA	2827563	2828753	1	1191	dihydropteridine reductase
46	7	152	8	458	17	1.81891	0.000691696	UTI89_C2873	yfhA	2829197	2830570	-1	1374	hypothetical protein YfhA
95	4	211	4	611	4	1.13574	0.0220845	UTI89_C2874	yfhG	2830521	2831240	-1	720	hypothetical protein YfhG
26	7	39	8	117	7	0.904444	0.146408	UTI89_C2876	yfhK	2831399	2832889	-1	1491	putative sensor-like histidine kinase YfhK
123	22	238	28	136	17	-1.21074	0.0112273	UTI89_C2877	purL	2833402	2837445	-1	4044	phosphoribosylformyl-glycineamide synthetase
237	9	536	12	876	17	0.580448	0.13804	UTI89_C2878	yfhD	2837548	2839104	1	1557	putative periplasmic binding transport protein
57	6	81	7	75	7	-0.750387	0.251723	UTI89_C2881	yfhH	2840434	2841354	1	921	hypothetical protein
237	13	439	11	614	17	0.189237	0.67317	UTI89_C2882	yfhL	2841410	2841670	1	261	putative ferredoxin-like protein YfhL
175	5	130	3	251	5	-0.619079	0.296203	UTI89_C2883	UTI89_C2883	2841941	2842093	-1	153	hypothetical protein
121	5	145	4	153	6	-0.933667	0.0508046	UTI89_C2893	rseB	2849540	2850496	-1	957	sigma-E factor regulatory protein RseB precursor
35	5	36	8	118	12	0.474096	0.422265	UTI89_C2896	nadB	2852162	2853784	1	1623	L-aspartate oxidase
167	20	367	23	639	24	0.25626	0.621037	UTI89_C2897	yfiC	2853769	2854626	-1	858	hypothetical protein YfiC
23	2	75	4	82	6	0.410978	0.640214	UTI89_C2899	yfiE	2856005	2856931	-1	927	hypothetical transcriptional regulator YfiE
31	6	80	5	174	7	1.10068	0.0722158	UTI89_C2900	yfiK	2856989	2857576	1	588	hypothetical protein YfiK
22	3	69	5	153	8	1.56737	0.00800522	UTI89_C2903	yfiF	2859057	2860169	-1	1113	hypothetical tRNA/rRNA methyltransferase YfiF
168	9	267	12	430	16	0.018014	0.97592	UTI89_C2907	yfiQ	2861519	2864179	1	2661	hypothetical protein YfiQ
151	8	488	10	541	12	0.731787	0.136822	UTI89_C2910	kgtP	2866014	2867405	-1	1392	alpha-ketoglutarate permease
42	4	85	6	150	8	0.654218	0.26354	UTI89_C2912	UTI89_C2912	2867822	2868346	1	525	hypothetical protein
103	3	198	7	348	7	0.545095	0.23294	UTI89_C2913	UTI89_C2913	2868217	2868621	-1	405	transposase
37	2	125	3	172	5	0.76453	0.213073	UTI89_C2914	UTI89_C2914	2868472	2868840	1	369	hypothetical protein
100	3	136	4	320	5	0.51856	0.284106	UTI89_C2915	UTI89_C2915	2868865	2869587	-1	723	putative transposase InsK for insertion sequence element IS150
78	21	76	20	85	35	-1.17461	0.0466854	UTI89_C2918	rrlG	2870559	2873462	-1	2904
116	22	124	22	90	20	-1.64944	0.00170257	UTI89_C2922	rrsG	2873817	2875358	-1	1542
301	25	299	23	539	28	-0.562824	0.123885	UTI89_C2925	clpB	2875801	2878386	-1	2586	heat shock protein
220	16	554	20	920	17	0.667771	0.0718567	UTI89_C2926	yfiH	2878504	2879235	-1	732	hypothetical protein YfiH
171	7	320	7	1180	18	1.37027	0.00208949	UTI89_C2930	UTI89_C2930	2881273	2881809	-1	537	hypothetical protein
135	5	299	6	1061	14	1.47638	0.00275724	UTI89_C2931	UTI89_C2931	2881354	2881695	1	342	putative YhbH sigma 54 modulator
30	4	64	8	81	12	-0.0253836	0.956365	UTI89_C2932	pheA	2881945	2883105	1	1161	bifunctional chorismate mutase/prephenate dehydratase
45	7	80	9	133	8	0.194481	0.751158	UTI89_C2933	tyrA	2883148	2884269	-1	1122	bifunctional chorismate mutase/prephenate dehydratase
92	7	262	10	513	14	1.20075	0.0144486	UTI89_C2934	aroF	2884280	2885419	-1	1140	phospho-2-dehydro-3-deoxyheptonate aldolase
42	5	65	5	166	6	0.834037	0.170254	UTI89_C2935	yfiL	2885542	2885925	1	384	hypothetical protein
471	25	847	26	1496	31	0.330126	0.394082	UTI89_C2936	yfiR	2886074	2886592	1	519	hypothetical protein YfiR precursor
34	3	117	3	219	7	1.29737	0.0381307	UTI89_C2937	yfiN	2886582	2887808	1	1227	hypothetical protein YfiN
248	15	302	14	290	16	-1.12162	0.00765911	UTI89_C2944	ypjD	2891975	2892841	1	867	hypothetical protein
49	4	67	6	205	11	0.642269	0.299497	UTI89_C2945	yfjD	2892886	2894148	1	1263	hypothetical protein
26	4	36	7	98	6	0.534783	0.421631	UTI89_C2950	recN	2895883	2897544	1	1662	DNA repair protein RecN
225	16	329	13	503	14	-0.0214383	1	UTI89_C2956	UTI89_C2956	2900429	2900626	1	198	hypothetical protein
659	15	976	15	1109	15	-0.492571	0.167272	UTI89_C2957	UTI89_C2957	2900623	2901411	1	789	hypothetical protein
607	25	842	22	1464	32	-0.0167079	0.976832	UTI89_C2959	UTI89_C2959	2902003	2902776	-1	774	prophage CP-933H unknown protein
1832	84	1564	74	1899	88	-1.24539	0.0024792	UTI89_C2960	UTI89_C2960	2903828	2905717	1	1890	conserved hypothetical protein
183	14	445	15	613	19	0.403712	0.307369	UTI89_C2961	yfdK	2906465	2906908	1	444	hypothetical protein
692	31	944	31	1515	31	-0.188965	0.617611	UTI89_C2962	tfaE	2906880	2907482	-1	603	lambdoid prophage e14 tail fiber assembly protein-like protein
78	9	81	7	98	10	-0.975409	0.0737593	UTI89_C2963	ycfK	2907482	2908225	-1	744	hypothetical protein
60	7	191	7	305	13	0.981579	0.0517104	UTI89_C2965	UTI89_C2965	2908804	2909862	-1	1059	bacteriophage V tail protein
16	3	37	7	97	10	1.04076	0.196229	UTI89_C2968	UTI89_C2968	2910822	2911901	-1	1080	bacteriophage V tail protein
64	9	126	13	163	14	0.000792491	1	UTI89_C2969	UTI89_C2969	2911898	2913253	-1	1356	bacteriophage V tail/DNA circulation protein
98	8	217	9	307	15	0.376899	0.423027	UTI89_C2970	UTI89_C2970	2913287	2915122	-1	1836	bacteriophage V tail protein
50	2	74	2	156	10	0.0606066	1	UTI89_C2973	UTI89_C2973	2915889	2917385	-1	1497	bacteriophage V tail sheath protein
67	4	135	5	323	7	0.613035	0.406152	UTI89_C2975	UTI89_C2975	2917548	2918108	-1	561	hypothetical protein
27	2	40	5	74	2	0.100601	0.91563	UTI89_C2976	UTI89_C2976	2918105	2918611	-1	507	hypothetical protein
31	2	24	2	109	3	0.160841	0.934417	UTI89_C2979	UTI89_C2979	2918993	2919316	-1	324	hypothetical protein
87	11	145	10	319	11	0.674957	0.162625	UTI89_C2982	UTI89_C2982	2920789	2921475	-1	687	pro-head protease
58	5	63	6	105	8	-0.50172	0.360027	UTI89_C2983	UTI89_C2983	2921417	2922658	-1	1242	portal protein
160	11	258	16	405	14	-0.0932846	0.810553	UTI89_C2985	UTI89_C2985	2922852	2924585	-1	1734	bacteriophage V large terminase subunit
23	2	34	3	71	6	0.213103	0.866482	UTI89_C2986	UTI89_C2986	2924582	2925076	-1	495	bacteriophage V small terminase subunit
113	11	32	5	83	9	-1.61863	0.0102564	UTI89_C2989	UTI89_C2989	2926523	2926960	-1	438	enterobacteria phage Sf6 gene 63 protein
142	6	37	5	42	6	-3.18433	3.39e-08	UTI89_C2990	UTI89_C2990	2926957	2927433	-1	477	putative endolysin of prophage CP-933X
104	10	107	8	70	3	-1.97938	0.00055724	UTI89_C2991	UTI89_C2991	2927420	2927725	-1	306	putative holin protein of prophage CP-933X
157	10	267	11	502	12	0.188284	0.737719	UTI89_C2992	UTI89_C2992	2927877	2928212	-1	336	hypothetical protein
305	10	547	10	867	15	0.246164	0.566964	UTI89_C2993	UTI89_C2993	2928398	2929180	-1	783	lambdoid prophage Qin antitermination protein Q-like protein
192	12	386	13	550	18	0.239829	0.563568	UTI89_C2994	ydfU1	2929164	2930159	-1	996	hypothetical protein YdfU
61	7	176	8	357	11	1.45128	0.00490369	UTI89_C2995	UTI89_C2995	2930161	2930958	-1	798	hypothetical protein
34	4	54	4	122	4	0.672929	0.225184	UTI89_C3000	UTI89_C3000	2932831	2933772	-1	942	hypothetical protein
186	12	348	14	555	12	0.380311	0.353586	UTI89_C3002	ymfL	2934117	2934680	-1	564	hypothetical protein YmfL
128	8	233	7	297	14	-0.0532155	0.938691	UTI89_C3005	UTI89_C3005	2935880	2936392	-1	513	hypothetical protein
393	23	223	17	307	18	-1.51109	0.00504621	UTI89_C3006	yfdQ1	2937289	2938113	1	825	hypothetical protein YfdQ
231	15	348	15	553	18	0.157801	0.753704	UTI89_C3009	UTI89_C3009	2939949	2941121	1	1173	hypothetical protein
347	10	556	13	1162	13	0.757352	0.144861	UTI89_C3010	UTI89_C3010	2941113	2941712	-1	600	hypothetical protein
367	22	551	24	884	36	0.0693253	0.829104	UTI89_C3012	UTI89_C3012	2942072	2942983	-1	912	hypothetical protein
188	7	250	6	404	10	-0.190138	0.653234	UTI89_C3013	UTI89_C3013	2942958	2943212	1	255	hypothetical protein
35	4	73	4	109	6	-0.394831	0.557038	UTI89_C3014	ygaT	2943844	2944821	1	978	hypothetical protein YgaT
35	5	58	4	107	5	0.490441	0.361737	UTI89_C3016	gabD	2946132	2947580	1	1449	[NADP+] succinate-semialdehyde dehydrogenase
44	3	66	4	96	7	-0.58881	0.329994	UTI89_C3017	gabT	2947588	2948874	1	1287	4-aminobutyrate aminotransferase
413	23	641	24	1086	32	0.103352	0.768444	UTI89_C3018	gabP	2949049	2950512	1	1464	GABA permease
33	3	42	4	139	6	0.786402	0.170719	UTI89_C3019	ygaE	2950515	2951195	1	681	hypothetical transcriptional regulator YgaE
67	5	100	6	152	4	-0.20214	0.702326	UTI89_C3023	ygaV	2952070	2952369	1	300	hypothetical transcriptional regulator protein
386	11	426	11	706	15	-0.361447	0.401582	UTI89_C3024	ygaP	2952379	2952903	1	525	hypothetical protein
274	18	543	19	732	25	0.330603	0.438742	UTI89_C3025	stpA	2952950	2953354	-1	405	DNA-binding protein StpA
236	15	423	16	651	15	0.194098	0.602365	UTI89_C3027	ygaW	2954022	2954471	1	450	hypothetical protein
134	9	240	10	204	9	-0.817968	0.0973954	UTI89_C3028	ygaC	2954508	2954852	-1	345	hypothetical protein
41	2	71	3	120	2	0.272576	0.656792	UTI89_C3029	ygaM	2954992	2955333	1	342	hypothetical protein
30	5	129	3	100	9	0.36333	0.6017	UTI89_C3030	UTI89_C3030	2955390	2956724	-1	1335	conserved hypothetical protein
97	8	160	6	392	8	0.512242	0.312784	UTI89_C3034	UTI89_C3034	2957694	2958104	1	411	hypothetical protein
356	14	903	19	1218	27	0.715057	0.161421	UTI89_C3035	nrdE	2958077	2960221	1	2145	ribonucleoside-diphosphate reductase 2 alpha chain
88	7	57	4	84	9	-1.35172	0.0239824	UTI89_C3036	nrdF	2960231	2961190	1	960	ribonucleoside-diphosphate reductase 2 beta chain
1320	74	2073	81	2653	81	-0.281667	0.393223	UTI89_C3037	proV	2961546	2962748	1	1203	glycine betaine/L-proline transport ATP-binding protein proV
33	3	20	2	47	4	-0.917762	0.133576	UTI89_C3038	proW	2962741	2963805	1	1065	high-affinity transport system for glycine betaine and proline
58	7	87	5	232	6	0.620193	0.293514	UTI89_C3039	proX	2963821	2964855	1	1035	high-affinity glycine betaine-proline transport system protein
19	3	80	6	131	7	1.4158	0.030735	UTI89_C3041	ygaY	2965047	2966231	1	1185	putative transport protein
8	3	29	6	87	6	1.84986	0.0480462	UTI89_C3042	ygaZ	2966355	2967092	1	738	hypothetical protein
57	5	60	4	163	11	-0.00882478	0.951681	UTI89_C3043	ygaH	2967082	2967417	1	336	hypothetical protein
113	8	165	11	226	10	-0.480912	0.326388	UTI89_C3045	emrA	2968153	2969337	1	1185	multidrug resistance protein A
25	7	33	3	56	9	-0.0645381	1	UTI89_C3046	emrB	2969345	2970892	1	1548	multidrug resistance protein B
57	4	92	4	155	7	0.401456	0.431894	UTI89_C3048	UTI89_C3048	2971854	2972966	1	1113	hypothetical protein
75	6	177	8	285	7	0.382773	0.521884	UTI89_C3052	yqaB	2975737	2976303	-1	567	putative phosphatase
30	7	72	8	86	7	0.200269	0.771373	UTI89_C3063	mltB	2982883	2984073	-1	1191	membrane-bound lytic murein transglycosylase B precursor
49	5	120	5	203	6	0.506012	0.44066	UTI89_C3064	srlA	2984225	2984788	1	564	PTS system
144	7	212	8	408	10	0.0544705	0.944191	UTI89_C3065	srlE	2984785	2985744	1	960	PTS system
64	3	93	4	202	6	0.125166	0.889648	UTI89_C3068	gutM	2987015	2987374	1	360	glucitol operon activator protein
44	4	141	7	71	11	-0.927522	0.138976	UTI89_C3069	srlR	2987441	2988214	1	774	glucitol operon repressor
75	8	140	7	370	11	0.84644	0.107216	UTI89_C3070	gutQ	2988207	2989172	1	966	GutQ protein
120	14	182	15	382	20	0.402538	0.3599	UTI89_C3071	ygaA	2989169	2990683	-1	1515	hypothetical sigma-54-dependent transcriptional regulator ygaA
99	16	234	19	403	18	0.675521	0.169905	UTI89_C3074	hypF	2993663	2995987	-1	2325	hydrogenase maturation protein HypF
108	16	312	16	401	18	0.382401	0.444673	UTI89_C3076	ascG	2996744	2997796	-1	1053	ascBF operon repressor
30	5	70	8	84	9	0.197842	0.779485	UTI89_C3077	ascF	2998014	2999471	1	1458	PTS enzyme II-asc
66	5	111	4	250	6	0.562223	0.275381	UTI89_C3078	ascB	2999480	3000904	1	1425	6-phospho-beta-glucosidase
76	4	169	5	343	8	0.237289	0.770113	UTI89_C3082	hycG	3002536	3003303	-1	768	formate hydrogenlyase subunit 7
21	2	21	3	56	3	0.248786	0.630171	UTI89_C3083	hycF	3003303	3003845	-1	543	formate hydrogenlyase subunit 6
116	11	198	17	450	17	0.504507	0.282402	UTI89_C3084	hycE	3003855	3005564	-1	1710	formate hydrogenlyase subunit 5 precursor
66	9	123	9	365	13	1.15275	0.0224574	UTI89_C3085	hycD	3005582	3006505	-1	924	membrane-spanning protein of formate hydrogenase
123	7	229	6	451	7	0.329345	0.519997	UTI89_C3086	hycC	3006508	3008334	-1	1827	formate hydrogenlyase subunit 3
20	3	31	2	57	2	0.0429114	1	UTI89_C3087	hycB	3008331	3008942	-1	612	formate hydrogenlyase subunit 2
71	7	210	10	440	15	1.0381	0.0625209	UTI89_C3090	hypB	3010094	3010966	1	873	hydrogenase isoenzymes nickel incorporation protein hypB
210	15	522	15	671	19	0.440739	0.247022	UTI89_C3092	hypD	3011229	3012350	1	1122	hydrogenase isoenzymes formation protein HypD
38	7	71	5	135	5	0.563929	0.324715	UTI89_C3093	hypE	3012347	3013357	1	1011	hydrogenase isoenzymes formation protein HypE
299	13	575	15	911	25	0.369558	0.346733	UTI89_C3094	fhlA	3013395	3015509	1	2115	formate hydrogenlyase transcriptional activator
37	4	101	4	153	4	0.484303	0.526938	UTI89_C3095	UTI89_C3095	3015515	3015982	1	468	potential molybdenum-pterin-binding-protein
71	14	158	17	140	18	-0.415911	0.424256	UTI89_C3098	mutS	3016651	3019212	1	2562	DNA mismatch repair protein MutS
98	8	97	9	82	9	-1.17535	0.128006	UTI89_C3099	insBcp5	3019477	3019980	-1	504	InsBcp5 protein
48	3	85	3	139	5	0.295917	0.557753	UTI89_C3101	ygbI	3020604	3021401	-1	798	hypothetical transcriptional regulator YgbI
128	11	283	12	377	12	0.268708	0.550398	UTI89_C3102	ygbJ	3021567	3022475	1	909	hypothetical oxidoreductase YgbJ
66	2	88	4	157	6	0.286896	0.588415	UTI89_C3103	ygbK	3022472	3023734	1	1263	hypothetical protein YgbK
57	3	87	4	164	5	-0.0544385	0.888525	UTI89_C3104	ygbL	3023731	3024369	1	639	hypothetical aldolase class II protein YgbL
64	7	112	5	166	4	0.16719	0.747889	UTI89_C3106	ygbN	3025239	3026603	1	1365	hypothetical permease YgbN
410	19	473	13	942	18	-0.210468	0.549166	UTI89_C3109	UTI89_C3109	3028014	3028565	1	552	hypothetical protein
27	9	68	7	148	9	0.971763	0.219897	UTI89_C3112	nlpD	3029798	3030937	-1	1140	lipoprotein NlpD precursor
86	4	226	3	389	4	0.800308	0.118709	UTI89_C3120	ygbE	3035197	3035520	-1	324	hypothetical protein YgbE
101	11	120	11	247	10	-0.268211	0.569815	UTI89_C3122	cysN	3036175	3037602	-1	1428	sulfate adenylyltransferase subunit 1
75	11	141	12	234	14	0.334055	0.492569	UTI89_C3123	cysD	3037604	3038512	-1	909	sulfate adenylyltransferase subunit 2
133	13	212	16	392	22	0.0407601	0.9755	UTI89_C3124	iap	3038764	3039801	1	1038	alkaline phosphatase isozyme conversion protein precursor
152	9	320	11	468	14	0.348487	0.451941	UTI89_C3125	UTI89_C3125	3039926	3040078	-1	153	hypothetical protein
26	6	58	4	60	9	-0.233531	0.706605	UTI89_C3127	cysI	3041151	3042863	-1	1713	sulfite reductase
99	5	110	2	271	7	-0.107661	0.79613	UTI89_C3129	ygcM	3044894	3045343	1	450	putative 6-pyruvoyl tetrahydrobiopterin synthase
37	3	34	3	74	6	-0.347966	0.535573	UTI89_C3130	ygcN	3045391	3046692	1	1302	probable electron transfer flavoprotein-quinone oxidoreductase ygcN
76	6	122	7	156	8	-0.439156	0.422843	UTI89_C3132	ygcP	3046960	3047535	1	576	putative anti-terminator regulatory protein
26	5	49	4	87	6	0.481472	0.472777	UTI89_C3134	ygcR	3048540	3049325	-1	786	putative transport protein
192	23	306	23	497	24	-0.122556	0.792935	UTI89_C3136	UTI89_C3136	3050728	3052182	-1	1455	hypothetical protein
129	9	52	5	50	5	-2.67719	9.3e-07	UTI89_C3137	ygcW	3052252	3053112	-1	861	hypothetical oxidoreductase YgcW
177	13	103	10	196	8	-1.06912	0.0254342	UTI89_C3138	yqcE	3053356	3054633	1	1278	hypothetical protein YqcE
86	8	211	11	442	12	0.935735	0.0484644	UTI89_C3139	ygcE	3054660	3056138	1	1479	hypothetical sugar kinase YgcE
185	16	173	14	258	16	-0.880389	0.0612636	UTI89_C3140	ygcF	3056612	3057283	-1	672	hypothetical protein YgcF
195	11	104	9	79	9	-2.66228	2.5e-07	UTI89_C3142	UTI89_C3142	3057456	3058070	1	615	hypothetical protein
290	17	268	17	505	21	-0.486871	0.201488	UTI89_C3143	UTI89_C3143	3058054	3058977	1	924	hypothetical protein
353	24	485	22	668	27	-0.422777	0.256561	UTI89_C3145	UTI89_C3145	3058992	3060140	1	1149	hypothetical protein
26	2	59	3	88	3	0.268684	0.787692	UTI89_C3146	UTI89_C3146	3059519	3059686	1	168	hypothetical protein
413	19	443	21	637	29	-0.613006	0.107046	UTI89_C3147	UTI89_C3147	3060134	3061039	1	906	hypothetical protein
35	5	134	8	241	7	1.33216	0.0216227	UTI89_C3150	mazG	3064350	3065141	-1	792	hypothetical protein
96	2	249	2	493	4	1.2005	0.0227302	UTI89_C3152	UTI89_C3152	3065465	3065827	1	363	hypothetical protein
145	10	246	13	256	20	-0.406761	0.428587	UTI89_C3154	relA	3065874	3068108	-1	2235	GTP pyrophosphokinase
74	7	99	8	156	9	-0.108901	0.926043	UTI89_C3155	ygcA	3068156	3069457	-1	1302	23S rRNA (uracil-5-)-methyltransferase RumA
1055	53	2234	66	3672	83	0.444531	0.176309	UTI89_C3156	barA	3069514	3072270	1	2757	sensor-regulator
129	12	172	10	438	15	0.183342	0.755484	UTI89_C3157	gudD	3072501	3073841	-1	1341	glucarate dehydratase
167	11	361	10	655	16	0.808349	0.0492203	UTI89_C3158	ygcY	3073862	3075202	-1	1341	glucarate dehydratase related protein
36	3	62	2	117	4	0.652582	0.273857	UTI89_C3161	truC	3077457	3078239	-1	783	hypothetical protein
123	8	280	9	383	12	0.200985	0.705601	UTI89_C3163	syd	3079190	3079735	-1	546	Syd
160	12	58	8	2	2	-7.51961	3.52e-19	UTI89_C3165	ygdH	3080763	3082127	1	1365	hypothetical protein
274	12	621	18	942	25	0.523097	0.147771	UTI89_C3166	UTI89_C3166	3082657	3084084	-1	1428	hypothetical protein
229	10	601	20	883	24	0.552021	0.160682	UTI89_C3167	sdaC	3082684	3083973	1	1290	probable serine transporter
113	10	327	10	597	15	0.946016	0.0350688	UTI89_C3168	sdaB	3084031	3085398	1	1368	L-serine dehydratase (deaminase)
34	6	106	6	152	8	0.789637	0.17916	UTI89_C3169	exo	3085420	3086265	1	846	exodeoxyribonuclease IX
47	5	82	4	161	7	0.567114	0.296173	UTI89_C3170	fucO	3086370	3087521	-1	1152	lactaldehyde reductase
215	13	337	19	429	17	-0.523625	0.19609	UTI89_C3171	fucA	3087546	3088193	-1	648	L-fuculose phosphate aldolase
216	18	425	13	558	18	0.00146438	1	UTI89_C3173	fucP	3088740	3090056	1	1317	L-fucose permease
119	8	184	7	292	11	-0.0611424	0.90618	UTI89_C3174	fucI	3090089	3091864	1	1776	L-fucose isomerase
40	5	50	7	160	9	0.639891	0.274171	UTI89_C3175	fucK	3091943	3093391	1	1449	L-fuculokinase
36	6	116	8	170	9	0.708678	0.289264	UTI89_C3177	fucR	3093864	3094604	1	741	L-fucose operon activator
101	7	302	7	434	12	0.965882	0.0553707	UTI89_C3178	ygdE	3094648	3095748	-1	1101	hypothetical protein YgdE
64	7	104	7	184	9	0.234073	0.640472	UTI89_C3180	gcvA	3096155	3097072	-1	918	positive regulator of gcv operon
74	2	81	3	141	5	0.10846	0.839584	UTI89_C3181	UTI89_C3181	3097390	3097683	1	294	hypothetical protein
20	1	28	2	56	3	0.463065	0.366703	UTI89_C3182	UTI89_C3182	3097423	3097653	-1	231	hypothetical protein
67	7	94	9	226	11	0.266376	0.674513	UTI89_C3183	UTI89_C3183	3097806	3099047	1	1242	cysteine sulfinate desulfinase
51	5	83	5	101	7	-0.301878	0.597563	UTI89_C3185	ygdL	3099541	3100347	-1	807	putative enzyme
130	13	153	13	312	16	-0.0505465	0.924927	UTI89_C3186	mltA	3100424	3101854	-1	1431	membrane-bound lytic murein transglycosylase A precursor
444	16	282	10	457	19	-1.24565	0.00576937	UTI89_C3190	UTI89_C3190	3102641	3103162	1	522	hypothetical protein
556	34	729	33	1219	29	-0.183361	0.594273	UTI89_C3191	UTI89_C3191	3103215	3104759	1	1545	conserved hypothetical protein
5	2	25	5	56	3	1.91157	0.0781959	UTI89_C3192	UTI89_C3192	3104777	3106114	1	1338	hypothetical protein
48	7	131	9	395	9	1.48832	0.00897383	UTI89_C3193	UTI89_C3193	3106111	3106776	1	666	hypothetical protein
65	10	154	15	299	17	0.859438	0.0805726	UTI89_C3194	UTI89_C3194	3106789	3108441	1	1653	hypothetical protein
25	5	76	4	148	13	1.22612	0.0583448	UTI89_C3197	UTI89_C3197	3109182	3111827	1	2646	ClpB protein
243	12	600	24	1083	27	0.819535	0.0229805	UTI89_C3198	UTI89_C3198	3111839	3114319	1	2481	hypothetical protein
1567	91	2066	81	2671	87	-0.526615	0.163538	UTI89_C3199	UTI89_C3199	3114339	3116108	1	1770	hypothetical protein
172	21	9	3	23	7	-4.3079	4.44e-13	UTI89_C3200	UTI89_C3200	3116083	3116916	1	834	hypothetical protein
378	22	171	13	227	11	-2.01194	2.72e-06	UTI89_C3202	UTI89_C3202	3117642	3117902	1	261	hypothetical protein
683	37	303	25	424	29	-1.98166	1.23e-05	UTI89_C3203	UTI89_C3203	3117829	3119040	1	1212	hypothetical protein
332	29	465	24	881	32	0.137062	0.717823	UTI89_C3204	UTI89_C3204	3119050	3122403	1	3354	hypothetical protein
64	8	140	13	309	18	0.93161	0.0581975	UTI89_C3205	UTI89_C3205	3122369	3124006	1	1638	hypothetical protein
180	9	439	8	551	15	0.255732	0.555997	UTI89_C3210	UTI89_C3210	3131040	3132416	1	1377	hypothetical protein
554	36	367	23	223	18	-2.58329	1.23e-10	UTI89_C3212	UTI89_C3212	3132718	3133674	-1	957	2-hydroxyacid dehydrogenase
269	19	46	8	52	6	-3.64731	2.16e-08	UTI89_C3213	UTI89_C3213	3133737	3134333	-1	597	phosphosugar isomerase
490	23	104	12	127	12	-3.22844	3.24e-10	UTI89_C3214	UTI89_C3214	3134336	3135511	-1	1176	beta-cystathionase
662	44	416	29	635	32	-1.39192	6.37e-05	UTI89_C3215	UTI89_C3215	3135511	3137091	-1	1581	PTS system
46	5	39	4	72	8	-0.460887	0.574384	UTI89_C3216	UTI89_C3216	3137123	3137992	-1	870	antiterminator
44	2	84	3	175	7	0.372217	0.635249	UTI89_C3218	amiC	3138193	3139536	-1	1344	N-acetylmuramoyl-L-alanine amidase AmiC precursor
79	10	112	9	197	13	-0.117002	0.800118	UTI89_C3219	argA	3139612	3141009	1	1398	amino-acid acetyltransferase
416	22	527	34	908	31	-0.0155081	1	UTI89_C3222	ptrA	3146432	3149320	-1	2889	protease III precursor
29	6	77	6	163	11	1.13916	0.0670888	UTI89_C3231	ptsP	3156625	3158871	-1	2247	phosphoenolpyruvate-protein phosphotransferase ptsP
79	7	217	11	354	11	0.773817	0.150073	UTI89_C3234	mutH	3160099	3160788	1	690	DNA mismatch repair protein MutH
135	11	362	14	634	13	0.721555	0.10401	UTI89_C3235	ygdQ	3160857	3161570	1	714	putative transport protein
115	4	281	5	381	6	0.695938	0.178542	UTI89_C3236	UTI89_C3236	3161642	3161929	-1	288	hypothetical protein
116	15	111	11	137	14	-1.34543	0.00886189	UTI89_C3239	ygeD	3163106	3164299	-1	1194	hypothetical protein YgeD
383	18	661	18	977	25	0.109808	0.749274	UTI89_C3240	aas	3164292	3166451	-1	2160	bifunctional 2-acylglycerophosphoethanolamine acyltransferase/acyl-acyl carrier protein synthetase
19	2	12	3	56	8	0.199163	0.871776	UTI89_C3241	galR	3167037	3168068	1	1032	galactose operon repressor
53	12	115	13	157	17	0.0219463	0.976722	UTI89_C3242	lysA	3168075	3169337	-1	1263	diaminopimelate decarboxylase
37	2	84	4	108	2	0.536279	0.329951	UTI89_C3243	lysR	3169459	3170394	1	936	transcriptional activator protein LysR
164	6	333	10	707	9	0.700598	0.10531	UTI89_C3244	ygeA	3170381	3171073	-1	693	hypothetical protein YgeA
294	20	278	22	563	28	-0.305973	0.43547	UTI89_C3245	UTI89_C3245	3172935	3173696	-1	762	2-deoxy-D-gluconate 3-dehydrogenase
158	15	248	14	453	19	0.029234	0.988927	UTI89_C3246	kduI	3173726	3174562	-1	837	4-deoxy-L-threo-5-hexosulose-uronate ketol-isomerase
79	4	109	5	213	10	0.0134699	1	UTI89_C3247	yqeF	3174849	3176033	-1	1185	probable acetyl-CoA acetyltransferase
998	56	1599	49	2734	60	0.0923197	0.801612	UTI89_C3248	UTI89_C3248	3176285	3177514	1	1230	putative transporter protein
144	17	318	9	514	11	0.46498	0.299358	UTI89_C3250	ygeR	3177983	3178762	-1	780	hypothetical lipoprotein YgeR precursor
247	20	469	24	660	29	-0.0525014	0.875411	UTI89_C3251	UTI89_C3251	3179152	3181449	1	2298	xanthine dehydrogenase
58	4	94	5	191	6	0.0797449	0.979857	UTI89_C3252	ygeT	3181460	3182338	1	879	xanthine dehydrogenase
22	3	29	3	93	4	0.914921	0.142231	UTI89_C3253	UTI89_C3253	3182335	3182814	1	480	xanthine dehydrogenase iron-sulfur binding subunit
956	43	1292	40	2021	44	-0.260517	0.437783	UTI89_C3254	ygeV	3182854	3184632	-1	1779	hypothetical sigma-54-dependent transcriptional regulator ygeV
327	23	769	18	1327	22	0.572015	0.116906	UTI89_C3255	ygeW	3185108	3186298	1	1191	hypothetical protein YgeW
92	8	221	11	328	14	0.630564	0.185488	UTI89_C3256	ygeX	3186356	3187552	1	1197	putative dehydratase
53	6	115	6	238	12	0.962853	0.0557995	UTI89_C3257	ygeY	3187610	3188821	1	1212	putative deacetylase
67	9	77	8	168	10	-0.122179	0.811042	UTI89_C3258	ygeZ	3188862	3190259	1	1398	hypothetical hydrolase YgeZ
68	8	99	12	159	15	-0.0985789	0.882576	UTI89_C3260	yqeB	3191280	3192905	-1	1626	hypothetical protein YqeB
344	12	411	12	640	14	-0.265408	0.528896	UTI89_C3261	yqeC	3192953	3193723	-1	771	hypothetical protein YqeC
365	26	267	21	210	18	-2.22138	1.51e-07	UTI89_C3262	ygfJ	3193827	3194405	1	579	hypothetical protein YgfJ
138	13	293	15	494	19	0.573207	0.262201	UTI89_C3263	ygfK	3194727	3197825	1	3099	hypothetical protein YgfK
470	28	592	31	1006	34	-0.179361	0.627652	UTI89_C3266	xdhD	3199983	3202853	1	2871	possible hypoxanthine oxidase XdhD
143	13	166	18	140	21	-1.3624	0.00435979	UTI89_C3267	ygfO	3202961	3204418	1	1458	putative transport protein
233	10	412	12	836	17	0.502298	0.1919	UTI89_C3268	ygfP	3204313	3205752	1	1440	guanine deaminase
119	8	160	8	313	14	0.278152	0.550395	UTI89_C3269	UTI89_C3269	3205788	3207155	1	1368	hypothetical protein YjcD
92	7	201	8	487	14	0.769104	0.1409	UTI89_C3271	ygfT	3207679	3209613	-1	1935	hypothetical protein YgfT
655	36	848	38	1295	49	-0.225667	0.538094	UTI89_C3272	ygfU	3209905	3211482	1	1578	putative purine permease YgfU
113	4	200	3	234	5	-0.242795	0.636492	UTI89_C3273	UTI89_C3273	3211466	3211609	1	144	hypothetical protein
106	11	156	12	244	13	0.0945848	0.8091	UTI89_C3274	UTI89_C3274	3211732	3212280	1	549	isopentenyl-diphosphate delta-isomerase
42	8	31	7	55	8	-1.02626	0.0922157	UTI89_C3277	recJ	3215039	3216772	-1	1734	single-stranded-DNA-specific exonuclease RecJ
68	3	208	5	195	3	0.506047	0.345532	UTI89_C3278	dsbC	3216778	3217488	-1	711	thiol:disulfide interchange protein DsbC precursor
36	5	90	6	142	8	0.743429	0.19579	UTI89_C3281	ygfX	3219082	3219489	-1	408	hypothetical protein
44	2	117	2	227	4	1.08828	0.0440888	UTI89_C3285	UTI89_C3285	3221036	3221695	-1	660	putative oxidoreductase
135	5	189	8	570	8	0.62486	0.209108	UTI89_C3286	yqfB	3221859	3222170	-1	312	hypothetical protein YqfB
285	19	679	22	1115	22	0.731552	0.0571841	UTI89_C3287	bglA	3222191	3223648	1	1458	6-phospho-beta-glucosidase BglA
196	16	69	16	85	16	-2.38641	1.72e-05	UTI89_C3288	gcvP	3223814	3226687	-1	2874	decarboxylating glycine dehydrogenase
143	15	52	11	114	14	-1.91746	0.00102626	UTI89_C3290	gcvT	3227218	3228312	-1	1095	Aminomethyltransferase
122	4	230	8	272	8	-0.209781	0.688897	UTI89_C3296	UTI89_C3296	3233120	3233308	1	189	hypothetical protein
132	8	119	8	167	13	-1.1253	0.018721	UTI89_C3302	iciA	3237332	3238291	1	960	replication initiation inhibitor
160	15	406	21	569	18	0.48524	0.236228	UTI89_C3303	UTI89_C3303	3238494	3239549	1	1056	putative conserved protein
447	29	965	34	1590	34	0.43826	0.255866	UTI89_C3304	ygfI	3239546	3240442	-1	897	hypothetical transcriptional regulator YgfI
86	10	212	11	482	10	1.19351	0.0118864	UTI89_C3305	yggE	3240600	3241340	-1	741	hypothetical protein YggE
94	11	286	15	358	16	0.465644	0.352303	UTI89_C3307	yggB	3242204	3243064	-1	861	hypothetical protein YggB
205	12	391	16	617	16	0.204036	0.624215	UTI89_C3310	epd	3245762	3246865	-1	1104	D-erythrose 4-phosphate dehydrogenase
65	6	78	6	198	9	0.394736	0.471096	UTI89_C3312	UTI89_C3312	3247607	3248185	1	579	hypothetical protein
96	6	150	8	322	13	0.408483	0.395532	UTI89_C3313	UTI89_C3313	3248186	3248893	1	708	hypothetical protein
55	4	93	4	195	6	0.470378	0.481889	UTI89_C3315	UTI89_C3315	3249519	3250229	1	711	putative ATP-binding protein of ABC transport system
51	8	82	9	149	9	0.317597	0.569703	UTI89_C3316	yggC	3250201	3250914	-1	714	hypothetical protein YggC
177	11	399	15	738	13	0.475363	0.281922	UTI89_C3317	yggD	3250911	3251420	-1	510	putative transcriptional regulator
449	18	658	21	887	29	-0.309992	0.407735	UTI89_C3319	UTI89_C3319	3251754	3253031	-1	1278	putative oxidoreductase
224	18	245	20	642	20	-0.0685255	0.870538	UTI89_C3320	cmtA	3253046	3254434	-1	1389	PTS system
185	10	250	7	471	16	-0.0296477	0.951427	UTI89_C3322	UTI89_C3322	3255282	3256190	1	909	putative SPFH domain containing serine protease
106	10	199	14	382	11	0.522017	0.265923	UTI89_C3324	yggG	3258460	3259437	1	978	putative metalloprotease YggG
161	10	326	12	313	12	-0.373982	0.399114	UTI89_C3325	speB	3259641	3260561	-1	921	agmatinase
540	32	471	28	703	23	-0.826888	0.0263542	UTI89_C3326	UTI89_C3326	3260697	3261428	-1	732	conserved hypothetical protein
2052	30	2038	28	3254	45	-0.940284	0.0105069	UTI89_C3327	speA	3261574	3263562	-1	1989	biosynthetic arginine decarboxylase
176	13	382	16	641	18	0.449586	0.276334	UTI89_C3332	galP	3265924	3267330	1	1407	galactose-proton symporter
28	3	94	4	143	3	1.25214	0.0344828	UTI89_C3333	sprT	3267407	3267904	1	498	protein SprT
46	5	64	4	92	8	-0.180581	0.850182	UTI89_C3339	yggR	3271742	3272797	-1	1056	hypothetical protein YggR
8	2	41	2	100	3	1.87449	0.075202	UTI89_C3342	yggU	3274013	3274315	1	303	hypothetical protein
235	12	328	9	747	18	0.366499	0.345809	UTI89_C3345	yggM	3276114	3277121	-1	1008	hypothetical protein YggM
86	7	119	4	170	7	-0.451941	0.475361	UTI89_C3346	ansB	3277238	3278284	-1	1047	L-asparaginase II precursor
63	5	146	5	196	5	0.07666	0.957866	UTI89_C3349	yggL	3279363	3279719	-1	357	hypothetical protein YggL
37	4	73	8	140	6	0.400508	0.603251	UTI89_C3350	yggH	3279689	3280408	-1	720	hypothetical methyltransferase YggH
89	10	210	12	373	16	0.764378	0.0984494	UTI89_C3351	mutY	3280539	3281621	1	1083	A/G-specific adenine glycosylase
185	12	230	12	371	15	-0.110349	0.878982	UTI89_C3355	nupG	3283222	3284526	1	1305	transport of nucleosides
276	14	400	12	638	20	-0.230052	0.523916	UTI89_C3356	speC	3284575	3286710	-1	2136	ornithine decarboxylase
17	2	16	3	88	6	0.98604	0.1748	UTI89_C3358	yqgA	3287109	3287816	1	708	hypothetical protein YqgA
52	5	109	4	154	6	0.333714	0.574481	UTI89_C3360	UTI89_C3360	3288222	3288377	1	156	hypothetical protein
73	3	137	5	280	5	0.619593	0.309097	UTI89_C3361	UTI89_C3361	3288545	3288688	-1	144	hypothetical protein
250	28	33	6	26	3	-4.56243	2.13e-16	UTI89_C3362	kpsF	3289151	3290170	1	1020	polysialic acid capsule synthesis protein KpsF
202	24	2	2	14	10	-5.04109	2.69e-15	UTI89_C3367	kpsS	3295899	3297104	1	1206	polysialic acid capsule synthesis protein KpsS
302	14	420	16	1509	21	1.0994	0.00402687	UTI89_C3370	neuC	3299614	3300789	-1	1176	polysialic acid biosynthesis protein P7
421	14	351	10	949	21	-0.168107	0.677517	UTI89_C3371	neuA	3300786	3302042	-1	1257	acylneuraminate cytidylyltransferase
372	14	749	20	2999	30	1.77123	1.27e-05	UTI89_C3372	neuB	3302042	3303082	-1	1041	sialic acid synthase NeuB
259	15	231	10	589	14	-0.0103391	1	UTI89_C3373	neuD	3303079	3303702	-1	624	sialic acid synthase NeuD
151	15	4	4	1	1	-8.16187	3.69e-18	UTI89_C3374	kpsT	3303752	3304411	-1	660	polysialic acid transport ATP-binding protein kpsT
314	39	36	11	42	13	-4.25258	1.31e-11	UTI89_C3375	kpsM	3304408	3305184	-1	777	polysialic acid transport protein KpsM
26	2	98	3	125	4	1.10004	0.0625425	UTI89_C3376	gspM	3306242	3306778	-1	537	putative secretion pathway protein
56	7	120	8	212	8	0.667125	0.193974	UTI89_C3377	gspL	3306780	3307958	-1	1179	hypothetical type II secretion protein GspL
134	6	335	8	593	8	0.963645	0.0298282	UTI89_C3379	gspJ	3308929	3309498	-1	570	hypothetical type II secretion protein GspJ
51	3	74	5	207	5	0.499249	0.447514	UTI89_C3380	gspI	3309531	3309902	-1	372	hypothetical type II secretion protein GspI
94	2	150	2	324	3	0.170483	0.799025	UTI89_C3382	gspG	3310466	3310921	-1	456	hypothetical type II secretion protein GspG
39	6	115	4	181	11	0.982372	0.0786297	UTI89_C3383	gspF	3310938	3312161	-1	1224	hypothetical type II secretion protein GspF
35	5	41	6	161	9	0.386508	0.675999	UTI89_C3384	gspE	3312161	3313654	-1	1494	hypothetical type II secretion protein GspE
181	12	400	13	758	23	0.770308	0.0420753	UTI89_C3385	gspD	3313654	3315714	-1	2061	hypothetical type II secretion protein GspD
122	9	244	7	375	12	0.320785	0.49654	UTI89_C3386	gspC	3315744	3316574	-1	831	hypothetical type II secretion protein GspC
125	12	212	14	227	12	-0.467329	0.323061	UTI89_C3387	yghG	3316721	3317131	-1	411	hypothetical lipoprotein
238	17	557	17	1101	24	0.728013	0.0747608	UTI89_C3388	pppA	3317197	3318006	-1	810	putative prepilin peptidase A
509	42	729	39	1446	60	0.108851	0.762289	UTI89_C3389	yghJ	3318170	3322732	-1	4563	putative lipoprotein AcfD-like precursor
489	35	962	41	1379	53	0.139665	0.689532	UTI89_C3391	glcA	3323216	3324898	-1	1683	putative permease
244	16	510	15	735	19	0.305096	0.452197	UTI89_C3392	glcB	3325254	3327425	-1	2172	malate synthase G
27	8	60	4	90	8	0.310989	0.722658	UTI89_C3394	glcD	3330142	3331641	-1	1500	glycolate oxidase subunit D
125	8	265	9	810	13	1.29005	0.00352057	UTI89_C3395	glcC	3331832	3332656	1	825	Glc operon transcriptional activator
135	14	222	15	395	16	0.44855	0.327663	UTI89_C3396	UTI89_C3396	3332663	3333805	-1	1143	Hypothetical protein
400	29	655	34	1070	32	0.0407472	0.922662	UTI89_C3397	UTI89_C3397	3334167	3335900	1	1734	putative saframycin Mx1 synthetase B
164	11	365	14	742	16	0.650781	0.135481	UTI89_C3398	UTI89_C3398	3335897	3336811	1	915	hypothetical protein
359	10	443	9	416	11	-0.965672	0.0157819	UTI89_C3399	UTI89_C3399	3336843	3337091	1	249	acyl carrier protein
33	5	32	4	80	7	-0.549406	0.397302	UTI89_C3400	UTI89_C3400	3337091	3338263	1	1173	hypothetical protein
98	6	163	6	304	14	0.205035	0.703802	UTI89_C3401	UTI89_C3401	3338298	3339458	-1	1161	hypothetical protein
112	6	209	7	246	12	-0.00731348	0.982894	UTI89_C3402	UTI89_C3402	3339374	3340444	-1	1071	hypothetical protein
73	3	223	5	389	9	1.04791	0.0286941	UTI89_C3403	UTI89_C3403	3340475	3341035	-1	561	protein YtfJ precursor
210	12	192	11	551	15	0.144192	0.721344	UTI89_C3404	UTI89_C3404	3341035	3341871	-1	837	hypothetical protein
197	12	329	11	780	11	0.635022	0.0939758	UTI89_C3405	yghQ	3341871	3343220	-1	1350	hypothetical protein YghQ
146	5	169	8	353	12	0.091923	0.823534	UTI89_C3406	yghR	3343266	3344036	-1	771	hypothetical protein
274	20	404	20	656	20	-0.107118	0.769316	UTI89_C3407	yghS	3344056	3344769	-1	714	hypothetical ATP-binding protein YghS
150	17	57	10	51	6	-2.89741	2.26e-08	UTI89_C3408	yghT	3344944	3345636	1	693	hypothetical ATP-binding protein YghT
125	13	159	12	278	14	-0.154545	0.753431	UTI89_C3409	pitB	3345685	3347184	-1	1500	probable low-affinity inorganic phosphate transporter 2
101	12	153	11	120	22	-1.02074	0.0512872	UTI89_C3410	gsp	3347476	3349338	-1	1863	glutathionylspermidine synthase
57	3	186	9	243	7	0.777239	0.138374	UTI89_C3411	yghU	3349492	3350406	1	915	hypothetical GST-like protein YghU
49	6	140	7	230	10	0.559457	0.403388	UTI89_C3412	hybG	3350539	3350787	-1	249	hydrogenase-2 operon protein HybG
75	5	163	4	351	7	0.617887	0.271334	UTI89_C3413	hybF	3350800	3351141	-1	342	probable hydrogenase nickel incorporation protein hybF
43	9	69	12	85	10	-0.221913	0.800313	UTI89_C3416	hybC	3352109	3353812	-1	1704	probable large subunit
100	8	207	11	299	14	0.199547	0.705088	UTI89_C3417	hybB	3353809	3354987	-1	1179	probable Ni/Fe-hydrogenase 2 B-type cytochrome subunit
36	5	71	6	116	8	0.219557	0.824231	UTI89_C3418	hybA	3354977	3355963	-1	987	hydrogenase-2 operon protein HybA precursor
48	4	111	7	219	9	1.00343	0.0521319	UTI89_C3419	UTI89_C3419	3355966	3357084	-1	1119	putative hydrogenase subunit
72	7	143	8	287	9	0.609741	0.270593	UTI89_C3422	yghZ	3358723	3359763	1	1041	hypothetical protein YghZ
111	8	261	9	506	14	0.993663	0.0647168	UTI89_C3424	yghA	3360485	3361372	1	888	hypothetical oxidoreductase YghA
72	6	80	8	112	9	-0.347613	0.6907	UTI89_C3426	exbB	3361843	3362577	-1	735	TonB-dependent enterochelin uptake protein
32	11	57	10	156	12	0.867878	0.192105	UTI89_C3428	metC	3362694	3364016	1	1323	cystathionine beta-lyase
107	12	174	10	426	13	0.602144	0.191813	UTI89_C3430	yqhC	3364855	3365982	-1	1128	hypothetical transcriptional regulator YqhC
145	9	301	10	535	11	0.50181	0.272932	UTI89_C3431	yqhD	3365948	3367111	1	1164	hypothetical oxidoreductase YqhD
47	5	134	7	180	11	0.386111	0.582878	UTI89_C3432	dkgA	3367216	3368043	1	828	bifunctional beta-keto ester reductase/2
97	13	295	13	343	16	0.331353	0.533818	UTI89_C3433	yqhG	3368243	3369169	1	927	hypothetical protein
122	9	218	8	357	7	0.0879417	0.878432	UTI89_C3435	UTI89_C3435	3369519	3371738	-1	2220	conserved hypothetical protein
35	3	30	4	80	7	-0.0971554	0.911556	UTI89_C3436	UTI89_C3436	3371990	3372739	1	750	putative regulator
415	23	614	25	1094	23	0.124723	0.719171	UTI89_C3437	UTI89_C3437	3373026	3374534	1	1509	hypothetical oxidoreductase YdfI
188	14	117	13	182	8	-1.45293	0.00164531	UTI89_C3438	UTI89_C3438	3374531	3375547	1	1017	hypothetical zinc-type alcohol dehydrogenase-like protein yjjN
599	43	813	34	867	35	-0.84792	0.0148469	UTI89_C3439	UTI89_C3439	3375558	3376568	1	1011	ureidoglycolate dehydrogenase
487	27	295	16	423	22	-1.48577	6.15e-05	UTI89_C3440	UTI89_C3440	3376641	3377624	1	984	putative c4-dicarboxylate transport system binding protein
224	16	141	11	29	7	-4.12277	7.76e-13	UTI89_C3441	UTI89_C3441	3377666	3378148	1	483	hypothetical protein
1406	67	1765	62	2254	68	-0.585497	0.0956587	UTI89_C3442	ygiK	3378117	3379463	1	1347	c4-dicarboxylate permease
159	14	181	10	464	16	0.268125	0.55157	UTI89_C3443	sufI	3379534	3380946	-1	1413	FtsI suppressor
54	7	86	12	155	10	0.269712	0.60315	UTI89_C3447	UTI89_C3447	3384389	3386059	-1	1671	putative binding protein YgiS precursor
31	2	31	3	47	4	-0.899619	0.142094	UTI89_C3448	ygiV	3386105	3386587	-1	483	hypothetical protein YgiV
53	6	125	9	138	6	0.170364	0.736551	UTI89_C3450	ygiX	3387184	3387843	1	660	transcriptional Regulatory protein QseB
176	11	250	7	405	6	-0.237466	0.554798	UTI89_C3452	UTI89_C3452	3389235	3389567	-1	333	hypothetical protein
41	4	87	5	123	7	0.386251	0.479698	UTI89_C3455	mdaB	3391016	3391597	1	582	modulator of drug activity B
25	3	58	2	64	4	0.0242562	1	UTI89_C3456	UTI89_C3456	3391622	3391945	-1	324	hypothetical protein
25	3	58	2	64	4	0.0242576	1	UTI89_C3457	ygiN	3391628	3391942	1	315	protein YgiN
27	4	47	4	107	3	0.6555	0.384152	UTI89_C3458	UTI89_C3458	3391987	3392874	-1	888	hypothetical protein
96	10	250	10	365	14	0.446249	0.380925	UTI89_C3460	UTI89_C3460	3393829	3394878	-1	1050	putative iron compound permease protein of ABC transporter family
83	10	163	9	314	11	0.707653	0.141856	UTI89_C3461	UTI89_C3461	3394875	3395858	-1	984	putative iron compound permease protein of ABC transporter family
20	4	43	5	114	5	1.10587	0.128368	UTI89_C3462	UTI89_C3462	3395855	3396664	-1	810	ferric enterobactin transport ATP-binding protein fepC
379	21	850	24	1257	38	0.416488	0.257901	UTI89_C3463	UTI89_C3463	3397038	3399179	1	2142	putative iron compound receptor
43	7	101	8	161	12	0.566147	0.319554	UTI89_C3466	icc	3401745	3402572	-1	828	icc protein
26	4	51	6	103	4	0.615466	0.412226	UTI89_C3467	yqiB	3402597	3403019	-1	423	putative enzyme
59	3	120	5	177	8	0.372494	0.456049	UTI89_C3468	yqiE	3403020	3403649	-1	630	ADP-ribose pyrophosphatase
269	16	421	14	896	19	0.423036	0.280712	UTI89_C3469	tolC	3403815	3405335	1	1521	outer membrane protein TolC precursor
61	7	72	8	95	10	-0.791632	0.183717	UTI89_C3471	ygiB	3405450	3406154	1	705	hypothetical protein
298	15	236	12	184	13	-1.7457	0.000532005	UTI89_C3472	ygiC	3406160	3407320	1	1161	putative synthetase/amidase
241	20	382	20	573	23	-0.168108	0.649284	UTI89_C3473	asst	3407805	3409601	1	1797	arylsulfate sulfotransferase
312	14	509	18	606	14	-0.311001	0.4521	UTI89_C3474	UTI89_C3474	3409619	3410287	1	669	putative disulfide isomerase
65	5	67	8	103	10	-0.668974	0.249087	UTI89_C3475	UTI89_C3475	3410302	3410973	1	672	putative disulfide isomerase
30	3	53	4	152	7	1.00141	0.101236	UTI89_C3477	zupT	3411908	3412723	1	816	zinc transporter ZupT
103	6	218	7	296	6	-0.14614	0.729603	UTI89_C3478	UTI89_C3478	3412785	3412970	-1	186	conserved hypothetical protein
316	23	255	18	180	16	-2.20295	1.94e-07	UTI89_C3479	ygiL	3413527	3414090	1	564	putative Yqi fimbriae subunit YgiL precursor
882	61	1083	43	1634	58	-0.413364	0.252008	UTI89_C3480	yqiG	3414177	3416699	1	2523	putative outer membrane usher protein YqiG precursor
342	18	465	21	786	29	-0.161619	0.67543	UTI89_C3481	yqiH	3416706	3417455	1	750	putative periplasmic chaperone YqiH precursor
776	49	565	33	819	39	-1.24665	0.000350464	UTI89_C3482	UTI89_C3482	3417452	3418501	1	1050	putative Yqi fimbrial adhesin
1072	58	1762	55	2399	51	-0.0872656	0.833473	UTI89_C3486	yqiJ	3420386	3421015	1	630	hypothetical protein YqiJ
335	14	694	20	1026	27	0.265969	0.458469	UTI89_C3487	yqiK	3421042	3422703	1	1662	hypothetical protein YqiK
122	10	237	12	156	16	-0.972108	0.0456855	UTI89_C3489	glnE	3424603	3427554	-1	2952	glutamate-ammonia-ligase adenylyltransferase
125	6	174	6	429	6	0.677267	0.197984	UTI89_C3491	ygiM	3429009	3429629	1	621	hypothetical protein
152	6	469	10	788	13	1.02405	0.00883992	UTI89_C3493	bacA	3431119	3431943	-1	825	bacitracin resistance protein BacA
50	4	44	4	72	6	-0.824548	0.145446	UTI89_C3495	ygiH	3432504	3433121	1	618	hypothetical protein
668	41	778	35	1345	44	-0.383634	0.258179	UTI89_C3496	ygiP	3433134	3434114	-1	981	hypothetical transcriptional regulator YgiP
30	7	40	6	84	7	-0.200213	0.753031	UTI89_C3497	ttdA	3434273	3435184	1	912	L(+)-tartrate dehydratase alpha subunit
30	2	59	3	108	6	0.477389	0.44718	UTI89_C3498	ttdB	3435181	3435786	1	606	L-tartrate dehydratase subunit B
62	13	202	14	262	15	0.095339	0.960066	UTI89_C3499	ygjE	3435834	3437297	1	1464	putative tartrate carrier/transporter
120	8	241	8	414	10	0.439177	0.321659	UTI89_C3510	aer	3445355	3446875	-1	1521	aerotaxis sensor receptor
56	6	99	7	161	11	0.0664267	1	UTI89_C3511	ygjG	3447182	3448672	1	1491	probable ornithine aminotransferase
93	11	133	12	226	18	-0.0205438	1	UTI89_C3516	ebgA	3450255	3453524	1	3270	evolved beta-galactosidase alpha-subunit
289	17	334	20	569	18	-0.373645	0.306625	UTI89_C3517	ebgC	3453521	3453970	1	450	evolved beta-D-galactosidase beta subunit
400	33	619	30	907	32	-0.12119	0.746046	UTI89_C3518	ygjI	3454033	3455466	1	1434	putative oxidoreductase
306	29	445	23	833	30	0.066712	0.871877	UTI89_C3519	ygjJ	3455600	3456670	1	1071	hypothetical protein YgjJ precursor
253	14	466	20	747	27	0.254883	0.49601	UTI89_C3520	ygjK	3456687	3459038	1	2352	hypothetical protein YgjK precursor
224	23	503	32	966	30	0.643426	0.115756	UTI89_C3521	ygjL	3459209	3461227	1	2019	NADPH 2
41	6	67	11	113	7	0.0279437	1	UTI89_C3522	ygjO	3461345	3462481	-1	1137	putative ribosomal RNA small subunit methyltransferase D
58	2	87	3	286	7	1.13499	0.0403593	UTI89_C3524	ygjQ	3463137	3463838	1	702	hypothetical protein YgjQ
86	9	191	11	353	15	0.64821	0.194124	UTI89_C3525	ygjR	3463899	3464903	1	1005	hypothetical oxidoreductase YgjR
123	11	331	13	558	22	0.871658	0.0455356	UTI89_C3527	ygjU	3466475	3467719	1	1245	hypothetical symporter YgjU
30	4	49	5	61	7	-0.345226	0.593696	UTI89_C3528	ygjV	3467723	3468274	-1	552	hypothetical protein YgjV
30	2	62	4	114	8	0.456525	0.544464	UTI89_C3529	uxaA	3468357	3469844	-1	1488	altronate hydrolase
30	3	101	3	167	4	1.3132	0.0227579	UTI89_C3530	uxaC	3469859	3471334	-1	1476	uronate isomerase
140	8	341	14	553	13	0.661498	0.112916	UTI89_C3531	exuT	3471634	3473052	1	1419	hexuronate transporter
157	11	143	11	84	13	-2.32581	6.65e-06	UTI89_C3532	exuR	3473167	3473958	1	792	exu regulon transcriptional regulator
33	5	97	6	134	7	0.273366	0.789568	UTI89_C3534	yqjB	3474969	3475352	1	384	hypothetical protein YqjB
36	2	66	2	99	2	0.350775	0.491317	UTI89_C3538	yqjK	3476607	3476906	1	300	hypothetical protein
139	6	269	7	463	14	0.450663	0.313854	UTI89_C3540	yqjG	3477555	3478541	1	987	putative transferase
65	5	157	6	209	7	0.291479	0.617959	UTI89_C3541	yhaH	3478803	3479192	1	390	hypothetical protein YhaH
24	3	40	4	105	6	0.763639	0.258442	UTI89_C3542	yhaJ	3479226	3480122	-1	897	hypothetical transcriptional regulator YhaJ
110	8	177	10	359	8	0.131409	0.850936	UTI89_C3543	yhaK	3480227	3480928	1	702	conserved hypothetical protein
18	2	16	2	69	3	0.789003	0.207584	UTI89_C3544	yhaL	3480945	3481115	1	171	hypothetical protein
34	5	91	8	150	8	0.866604	0.132078	UTI89_C3545	UTI89_C3545	3481247	3482557	-1	1311	conserved hypothetical protein
63	7	154	6	241	12	0.628074	0.220566	UTI89_C3546	yhaO	3482585	3483916	-1	1332	putative transport system permease protein
215	13	532	15	923	22	0.752208	0.0395009	UTI89_C3547	tdcG	3484191	3485561	-1	1371	L-serine dehydratase 1
670	52	1129	49	1807	54	0.0633288	0.859161	UTI89_C3549	tdcE	3486030	3488324	-1	2295	Keto-acid formate acetyltransferase
635	43	720	32	980	37	-0.633494	0.0872801	UTI89_C3550	tdcD	3488358	3489578	-1	1221	propionate kinase
480	16	794	20	1357	25	0.238697	0.516914	UTI89_C3551	tdcC	3489592	3490923	-1	1332	threonine/serine transporter
850	58	741	52	1258	56	-0.693999	0.0433379	UTI89_C3552	tdcB	3490945	3491934	-1	990	threonine dehydratase
272	33	126	15	217	23	-1.65362	9.41e-05	UTI89_C3553	tdcA	3492033	3492971	-1	939	tdc operon transcriptional activator
167	2	542	2	662	4	0.846509	0.0841101	UTI89_C3554	tdcR	3493149	3493505	1	357	threonine dehydratase operon activator protein
196	18	342	17	689	22	0.124642	0.831523	UTI89_C3555	yhaD	3494479	3495705	-1	1227	glycerate kinase 2
25	5	30	4	49	7	-0.313296	0.694953	UTI89_C3556	yhaE	3495721	3496620	-1	900	2-hydroxy-3-oxopropionate reductase
63	7	109	7	107	9	-0.540798	0.395142	UTI89_C3557	yhaF	3496641	3497411	-1	771	hypothetical protein
171	17	310	18	187	15	-1.27548	0.00887233	UTI89_C3558	yhaU	3497427	3498761	-1	1335	probable galactarate transporter
404	20	641	20	1077	26	-0.061186	0.853311	UTI89_C3559	garD	3499136	3500707	1	1572	putative D-galactarate dehydratase
22	5	45	5	85	8	0.514972	0.537402	UTI89_C3561	agaZ	3501832	3503112	1	1281	putative tagatose 6-phosphate kinase 2
26	4	80	6	152	7	1.10067	0.0952246	UTI89_C3563	UTI89_C3563	3503619	3504398	1	780	putative phosphotransferase system enzyme subunit
16	3	60	4	63	3	0.750779	0.21105	UTI89_C3564	UTI89_C3564	3504382	3505266	1	885	PTS system
80	3	110	2	104	3	-0.688313	0.288156	UTI89_C3565	UTI89_C3565	3505284	3505718	1	435	putative phosphotransferase system enzyme subunit
126	12	219	14	421	16	0.240901	0.640816	UTI89_C3566	UTI89_C3566	3505694	3506848	1	1155	putative N-acetylgalctosamine-6-phosphate deacetylase
63	9	104	7	232	8	0.519503	0.327324	UTI89_C3567	agaS	3507197	3508351	1	1155	putative tagatose-6-phosphate ketose/aldose isomerase
103	12	67	9	99	10	-1.33715	0.0230658	UTI89_C3569	agaB	3509391	3509867	1	477	PTS system
362	18	487	23	707	27	-0.415564	0.264556	UTI89_C3570	agaC	3509906	3510709	1	804	PTS system
111	4	236	5	380	7	0.728886	0.166647	UTI89_C3571	agaD	3510630	3511490	1	861	PTS system
29	3	64	3	124	5	0.631908	0.361244	UTI89_C3572	agaI	3511491	3512258	1	768	putative galactosamine-6-phosphate isomerase
26	4	47	3	137	4	0.992764	0.10692	UTI89_C3576	yraO	3515645	3516235	1	591	hypothetical protein YraO
39	4	83	4	153	5	0.623623	0.30962	UTI89_C3577	yraP	3516245	3516820	1	576	putative periplasmic protein
22	3	72	3	183	6	1.70495	0.00465053	UTI89_C3578	yraQ	3516933	3517973	-1	1041	hypothetical protein YraQ
56	6	55	5	139	7	-0.361519	0.509263	UTI89_C3579	yraR	3518046	3518681	-1	636	hypothetical protein
36	3	67	2	105	6	0.158476	0.853519	UTI89_C3582	yhbQ	3519801	3520103	1	303	hypothetical protein YhbQ
135	7	224	9	622	14	1.0507	0.0161165	UTI89_C3583	yhbS	3520090	3520593	-1	504	Hypothetical acetyltransferase YhbS
27	3	48	4	142	3	1.20083	0.0503628	UTI89_C3584	yhbT	3520587	3521135	-1	549	hypothetical protein YhbT
21	3	65	2	162	5	1.18416	0.1417	UTI89_C3586	yhbV	3522306	3523202	1	897	hypothetical protein YhbV
70	7	175	9	395	11	0.916418	0.0948282	UTI89_C3587	yhbW	3523283	3524290	1	1008	hypothetical protein
36	4	179	7	328	8	1.75077	0.0010839	UTI89_C3588	mtr	3524408	3525652	-1	1245	tryptophan-specific transport protein
96	8	253	8	205	9	-0.210458	0.715558	UTI89_C3596	truB	3531668	3532612	-1	945	tRNA pseudouridine 5S synthase
48	2	157	4	133	2	0.100036	0.909914	UTI89_C3602	UTI89_C3602	3538024	3538386	1	363	hypothetical protein
92	5	117	5	95	5	-1.36724	0.0117228	UTI89_C3604	argG	3538472	3539815	1	1344	argininosuccinate synthetase
1414	74	1897	67	2858	69	-0.336769	0.320169	UTI89_C3605	yhbX	3539823	3541481	-1	1659	outer membrane protein YhbX precursor
57	3	94	5	177	6	0.273868	0.657974	UTI89_C3609	folP	3543893	3544807	-1	915	7
35	7	83	10	149	7	0.772251	0.183448	UTI89_C3615	dacB	3548793	3550226	1	1434	D-alanyl-D-alanine carboxypeptidase fraction B
102	7	93	8	83	5	-1.60837	0.00213328	UTI89_C3617	yhbE	3551443	3552408	-1	966	hypothetical transport protein YhbE
79	10	101	7	237	14	0.105066	0.897469	UTI89_C3632	yrbG	3559953	3560930	1	978	hypothetical protein YrbG
30	2	41	2	69	3	-0.0324298	1	UTI89_C3639	yhbH	3565851	3566138	1	288	probable sigma-54 modulation protein
48	2	129	3	261	6	1.38991	0.0129001	UTI89_C3643	yrbL	3568130	3568762	1	633	hypothetical protein YrbL
127	13	244	14	403	12	0.253127	0.594455	UTI89_C3644	mtgA	3568759	3569487	-1	729	monofunctional biosynthetic peptidoglycan transglycosylase
109	9	26	7	8	5	-5.10111	2.57e-12	UTI89_C3646	arcB	3570367	3572703	-1	2337	aerobic respiration control sensor protein ArcB
26	3	69	4	114	2	0.849922	0.162372	UTI89_C3647	yhcC	3572799	3573665	-1	867	hypothetical protein
116	14	208	12	378	20	0.266832	0.590167	UTI89_C3649	gltB	3574295	3578863	1	4569	glutamate synthase [NADPH] large chain precursor
58	9	180	13	269	14	0.926357	0.0586753	UTI89_C3650	gltD	3578876	3580294	1	1419	glutamate synthase small subunit
84	7	211	13	274	11	0.302784	0.584995	UTI89_C3653	yhcJ	3581695	3582426	-1	732	hypothetical protein YhcJ
74	13	87	8	234	13	0.382684	0.446643	UTI89_C3654	nanT	3582432	3583952	-1	1521	sialic acid transporter
81	4	113	5	94	3	-0.92128	0.118393	UTI89_C3655	nanA	3584031	3584924	-1	894	N-acetylneuraminate lyase (aldolase)
99	4	261	8	277	6	0.130326	0.812478	UTI89_C3657	sspB	3585945	3586442	-1	498	stringent starvation protein B
36	3	53	7	136	9	0.0709782	1	UTI89_C3665	degQ	3590368	3591777	1	1410	serine endoprotease DegQ precursor
129	6	5	2	1	1	-8.0508	1.3e-16	UTI89_C3668	argR	3594370	3594840	1	471	arginine repressor
78	10	149	10	372	16	1.01301	0.0390356	UTI89_C3671	UTI89_C3671	3595886	3597853	-1	1968	conserved hypothetical protein
87	6	97	8	326	11	0.561848	0.259513	UTI89_C3672	yhcQ	3597859	3598791	-1	933	hypothetical protein YhcQ
84	12	188	12	76	14	-1.46636	0.0107704	UTI89_C3675	tldD	3600242	3601687	-1	1446	csrA activity inhibitor TldD
396	32	991	42	2068	58	0.929054	0.00990164	UTI89_C3676	yhdP	3601843	3605643	-1	3801	hypothetical protein YhdP
22	4	48	5	92	7	0.722208	0.267079	UTI89_C3678	yhdE	3607170	3607763	-1	594	maf-like protein YhdE
35	2	35	3	100	2	0.0170642	1	UTI89_C3682	UTI89_C3682	3610580	3610768	1	189	hypothetical protein
295	26	536	24	770	27	-0.0509372	0.875151	UTI89_C3683	yhdA	3610777	3612717	-1	1941	hypothetical protein YhdA
62	10	169	11	401	16	1.22276	0.0178169	UTI89_C3684	yhdH	3612869	3613843	1	975	protein YhdH
41	3	78	3	152	3	0.728812	0.246157	UTI89_C3685	UTI89_C3685	3613880	3614044	1	165	hypothetical protein
71	5	209	8	283	10	0.469336	0.409069	UTI89_C3690	UTI89_C3690	3616743	3617789	-1	1047	hypothetical protein
735	52	561	26	671	34	-1.50324	2.45e-05	UTI89_C3691	UTI89_C3691	3617786	3618748	-1	963	hypothetical protein
670	48	245	30	301	36	-2.32999	3.11e-09	UTI89_C3692	rbsC	3618770	3619759	-1	990	ribose transport system permease protein RbsC
1730	87	1733	70	2816	70	-0.646542	0.0535412	UTI89_C3693	UTI89_C3693	3619760	3621289	-1	1530	ribose transport ATP-binding protein RbsA
529	44	311	33	557	38	-1.21183	0.000759789	UTI89_C3694	UTI89_C3694	3621320	3622216	-1	897	putative ribose ABC transporter
70	6	98	5	378	5	1.07218	0.0286365	UTI89_C3695	UTI89_C3695	3622246	3623100	-1	855	tagatose-bisphosphate aldolase GatY
141	5	188	5	523	11	0.74043	0.0883811	UTI89_C3697	UTI89_C3697	3623441	3624271	1	831	hypothetical protein
235	11	496	16	703	13	0.386593	0.301428	UTI89_C3698	UTI89_C3698	3624228	3625238	1	1011	hypothetical protein
11	2	66	4	97	2	1.75027	0.0265261	UTI89_C3699	yhdT	3625313	3625573	1	261	hypothetical protein YhdT
64	6	112	13	172	11	0.0721676	0.924416	UTI89_C3700	panF	3625557	3627014	1	1458	sodium/pantothenate symporter
70	6	93	4	234	5	0.271759	0.656555	UTI89_C3701	prmA	3627026	3627907	1	882	ribosomal protein L11 methyltransferase
159	8	222	8	421	7	0.278614	0.536453	UTI89_C3705	yhdU	3630552	3630758	1	207	hypothetical protein YhdU
195	14	32	4	23	6	-4.3332	1.19e-09	UTI89_C3706	envR	3630761	3631423	-1	663	potential acrEF/envCD operon repressor
207	19	315	18	581	20	-0.0659241	0.838697	UTI89_C3707	acrE	3631822	3632979	1	1158	acriflavine resistance protein E precursor
205	25	276	21	687	33	0.320346	0.426768	UTI89_C3708	acrF	3632991	3636095	1	3105	acriflavine resistance protein F
105	10	179	12	220	11	-0.358087	0.448199	UTI89_C3709	yhdV	3636348	3636569	1	222	hypothetical protein YhdV
17	4	35	4	101	9	1.50801	0.0215572	UTI89_C3710	yhdW	3637000	3638025	1	1026	putative periplasmic amino-acid ABC transporter binding protein
145	9	256	14	455	15	0.361542	0.399105	UTI89_C3711	yhdX	3638075	3639274	1	1200	hypothetical amino-acid ABC transporter permease protein yhdX
47	3	96	3	154	6	0.167978	0.847116	UTI89_C3713	yhdZ	3640395	3641153	1	759	hypothetical amino-acid ABC transporter ATP-binding protein yhdZ
77	20	87	20	73	19	-1.53491	0.00608109	UTI89_C3722	rrsD	3645023	3646564	-1	1542
8	3	46	2	70	7	1.35987	0.202065	UTI89_C3724	yrdA	3646821	3647591	1	771	protein YrdA
153	9	41	6	43	6	-3.10958	0.000415564	UTI89_C3726	aroE	3647821	3648639	-1	819	shikimate 5-dehydrogenase
109	10	249	14	456	14	0.704571	0.169801	UTI89_C3728	yrdD	3649221	3649763	-1	543	hypothetical protein YrdD
56	6	157	9	265	10	0.895451	0.0774667	UTI89_C3729	smg	3649792	3650265	-1	474	hypothetical protein
130	6	198	10	295	9	0.0222672	0.939637	UTI89_C3730	smf	3650237	3651361	-1	1125	unknown protein
122	13	189	12	114	13	-1.49776	0.00203075	UTI89_C3733	sun	3653014	3654303	1	1290	SUN protein
46	3	93	4	165	7	0.333668	0.633049	UTI89_C3735	mscL	3655831	3656244	1	414	large-conductance mechanosensitive channel
132	6	190	8	367	7	0.140309	0.769163	UTI89_C3736	yhdL	3656241	3656459	-1	219	putative regulator
173	12	470	16	887	18	0.921339	0.0379551	UTI89_C3777	pinO	3671318	3671737	-1	420	calcium-binding protein required for initiation of chromosome replication
826	66	1327	68	2786	86	0.477064	0.171062	UTI89_C3778	yheD	3671739	3673208	-1	1470	probable general secretion pathway protein A
1229	58	1489	42	1607	46	-0.97233	0.0100064	UTI89_C3779	yheE	3673388	3674203	1	816	probable general secretion pathway protein C
489	30	643	36	1075	36	-0.18851	0.59275	UTI89_C3780	yheF	3674175	3676139	1	1965	probable general secretion pathway protein D
127	8	283	14	452	15	0.419807	0.384408	UTI89_C3781	yheG	3676149	3677630	1	1482	probable general secretion pathway protein E
186	10	335	13	638	16	0.249807	0.57398	UTI89_C3782	hofF	3677627	3678823	1	1197	putative general secretion pathway protein F
100	6	186	8	514	12	1.15744	0.00895425	UTI89_C3783	hofG	3678833	3679270	1	438	putative general secretion pathway protein G precursor
111	6	312	8	614	13	1.14398	0.00790988	UTI89_C3784	hofH	3679278	3679787	1	510	putative general secretion pathway protein H precursor
19	3	109	3	160	6	1.68088	0.0089035	UTI89_C3785	yheH	3679745	3680179	1	435	probable general secretion pathway protein I precursor
110	9	194	6	449	12	0.665768	0.134956	UTI89_C3787	yheJ	3680752	3681735	1	984	probable general secretion pathway protein K precursor
280	17	698	20	1048	24	0.621018	0.0819795	UTI89_C3788	yheK	3681747	3682913	1	1167	probable general secretion pathway protein L
105	7	316	13	596	17	1.16787	0.00623149	UTI89_C3789	pshM	3682886	3683371	1	486	putative general secretion pathway protein M
51	7	112	9	119	10	0.266699	0.614872	UTI89_C3790	hofD	3683371	3684048	1	678	type 4 prepilin-like proteins leader peptide processing enzyme
171	8	408	11	1116	17	1.36522	0.000481794	UTI89_C3791	bfr	3684077	3684553	-1	477	bacterioferrin
148	11	357	16	348	13	0.0395724	0.92566	UTI89_C3792	bfd	3684625	3684819	-1	195	bacterioferritin-associated ferredoxin
1017	52	1736	62	2455	76	0.036841	0.923723	UTI89_C3793	yheB	3684988	3687690	-1	2703	probable bifunctional chitinase/lysozyme
110	3	298	3	559	3	1.04227	0.0254366	UTI89_C3801	UTI89_C3801	3689866	3690027	1	162	hypothetical protein
62	16	70	20	88	34	-0.745958	0.254068	UTI89_C3807	rrlE	3693402	3696305	-1	2904
101	22	126	21	88	18	-1.58499	0.00741475	UTI89_C3811	rrsE	3696660	3698201	-1	1542
41	7	114	8	249	10	1.48724	0.00797032	UTI89_C3814	purH	3698818	3700407	1	1590	bifunctional AICAR formyltransferase/IMP cyclohydrolase
21	4	96	6	245	6	2.37226	4.81e-05	UTI89_C3817	zraP	3704499	3705059	1	561	periplasmic zinc resistance-associated protein precursor
57	5	102	9	103	8	-0.581514	0.295318	UTI89_C3820	yjaG	3706228	3706818	-1	591	hypothetical protein YjaG
33	6	42	4	114	5	0.387948	0.631235	UTI89_C3821	nfi	3706861	3707532	-1	672	endonuclease V (deoxyinosine 3'endoduclease)
138	8	224	11	333	14	0.134785	0.739481	UTI89_C3823	nudC	3708646	3709419	-1	774	NADH pyrophosphatase
111	12	218	12	455	17	0.858276	0.0605915	UTI89_C3825	thiC	3710211	3712118	1	1908	thiamine biosynthesis protein ThiC
33	9	63	8	159	10	0.802822	0.210879	UTI89_C3826	thiE	3712115	3712753	1	639	thiamine-phosphate pyrophosphorylase
71	4	182	8	358	6	0.765421	0.179781	UTI89_C3827	thiF	3712731	3713501	1	771	adenylyltransferase ThiF
40	3	67	2	189	4	0.947568	0.102458	UTI89_C3828	UTI89_C3828	3713485	3713685	1	201	hypothetical protein
123	6	216	5	589	10	1.15726	0.0107512	UTI89_C3829	thiG	3713672	3714457	1	786	thiazole biosynthesis protein ThiG
304	16	803	19	1418	21	0.698477	0.0686976	UTI89_C3830	thiH	3714454	3715587	1	1134	thiazole biosynthesis protein ThiH
112	6	171	9	316	13	0.147144	0.776077	UTI89_C3849	fkpA	3734612	3735424	-1	813	FKBP-type peptidyl-prolyl cis-trans isomerase
222	8	404	14	326	13	-0.788967	0.0587719	UTI89_C3851	slyD	3735912	3736502	-1	591	FKBP-type peptidyl-prolyl cis-trans isomerase (rotamase)
23	3	37	6	139	3	0.955793	0.271554	UTI89_C3852	yheV	3736597	3736797	-1	201	hypothetical protein
213	17	392	16	779	26	0.386678	0.342004	UTI89_C3853	kefB	3736807	3738612	-1	1806	glutathione-regulated potassium-efflux system protein kefB
60	6	80	6	241	9	0.730128	0.136522	UTI89_C3854	yheR	3738612	3739166	-1	555	putative NAD(P)H oxidoreductase
83	11	181	14	180	17	-0.105754	0.909107	UTI89_C3855	yheS	3739294	3741207	1	1914	putative ATP-binding component of a transport system
18	3	30	6	73	4	0.785223	0.223599	UTI89_C3856	yheT	3741207	3742229	1	1023	hypothetical protein YheT
105	4	170	3	187	4	-0.36638	0.532568	UTI89_C3857	yheU	3742223	3742441	1	219	hypothetical protein
225	14	412	14	924	20	0.538671	0.176576	UTI89_C3858	prkB	3742495	3743364	1	870	putative phosphoribulokinase
66	5	136	4	311	3	1.14691	0.0450291	UTI89_C3859	yhfA	3743419	3743823	-1	405	hypothetical protein
230	23	394	30	740	30	0.329037	0.371706	UTI89_C3861	yhfK	3744796	3746898	1	2103	hypothetical protein YhfK
63	2	85	2	218	4	0.277039	0.652671	UTI89_C3862	argD	3746965	3748185	-1	1221	acetylornithine aminotransferase
90	9	178	10	312	14	0.390032	0.463715	UTI89_C3867	yhfC	3750572	3751753	1	1182	hypothetical protein
101	14	177	14	293	18	-0.00460183	0.955206	UTI89_C3869	nirB	3752015	3754558	1	2544	nitrite reductase [NAD(P)H] large subunit
107	6	223	6	379	12	0.459261	0.320621	UTI89_C3871	nirC	3755007	3755813	1	807	potential nitrite transporter
191	27	369	28	258	27	-0.876008	0.0424374	UTI89_C3872	cysG	3755832	3757205	1	1374	multifunctional protein; siroheme synthase
138	6	224	4	282	5	-0.176495	0.800555	UTI89_C3873	yhfL	3757457	3757624	1	168	hypothetical protein
89	12	144	9	232	17	0.00475486	1	UTI89_C3874	yhfS	3757732	3758817	-1	1086	hypothetical protein YhfS
12	3	18	4	49	5	0.567069	0.585208	UTI89_C3875	yhfT	3758829	3760133	-1	1305	hypothetical protein YhfT
12	2	44	4	57	3	0.839357	0.322998	UTI89_C3876	yhfU	3760145	3760537	-1	393	hypothetical protein
44	7	111	11	175	12	0.77765	0.15079	UTI89_C3878	yhfW	3761384	3762610	-1	1227	hypothetical protein YhfW
70	9	126	11	313	17	0.744047	0.153998	UTI89_C3879	yhfX	3762611	3763774	-1	1164	hypothetical protein YhfX
48	2	96	2	212	9	0.900082	0.0894781	UTI89_C3880	yhfY	3763858	3764262	-1	405	hypothetical protein YhfY
48	3	50	5	157	8	0.666671	0.230402	UTI89_C3881	yhfZ	3764237	3765142	-1	906	conserved hypothetical protein
53	7	186	10	183	7	0.432626	0.434576	UTI89_C3883	gph	3766299	3767057	-1	759	phosphoglycolate phosphatase
37	8	73	10	145	13	0.452687	0.539296	UTI89_C3889	hofQ	3772133	3773371	-1	1239	protein transport protein HofQ precursor
29	4	37	5	72	3	0.169508	0.752269	UTI89_C3891	yrfB	3773677	3774117	-1	441	hypothetical protein YrfB
34	6	52	9	62	7	-0.378419	0.607175	UTI89_C3893	yrfD	3774640	3775446	-1	807	hypothetical protein YrfD
130	12	205	12	314	20	-0.149891	0.736723	UTI89_C3894	mrcA	3775515	3778091	1	2577	penicillin-binding protein 1A
175	10	380	13	1291	15	1.67368	9.23e-05	UTI89_C3895	nudE	3778257	3778817	-1	561	ADP compounds hydrolase NudE
176	12	247	12	343	18	-0.292513	0.529338	UTI89_C3897	yrfG	3781292	3782005	1	714	putative phosphatase
183	12	310	12	606	20	0.550327	0.186104	UTI89_C3900	yhgE	3783383	3785107	-1	1725	putative transport
86	10	205	11	219	13	0.109694	0.822383	UTI89_C3903	pckA	3785417	3787108	1	1692	ATP phosphoenolpyruvate carboxykinase
54	6	88	9	68	11	-1.07305	0.0636414	UTI89_C3904	envZ	3787184	3788536	-1	1353	osmolarity sensor protein EnvZ
44	5	58	4	43	4	-1.22666	0.056244	UTI89_C3905	ompR	3788533	3789252	-1	720	transcriptional regulatory protein OmpR
218	20	460	23	773	25	0.739542	0.0734099	UTI89_C3908	yhgF	3790053	3792374	1	2322	hypothetical protein YhgF
397	19	921	29	1185	29	0.251559	0.467503	UTI89_C3909	feoA	3792814	3793041	1	228	ferrous iron transport protein A
321	27	628	31	1058	40	0.253635	0.518773	UTI89_C3910	feoB	3793046	3795379	1	2334	ferrous iron transport protein B
63	5	119	8	198	6	0.32693	0.549646	UTI89_C3913	bioH	3796942	3797712	-1	771	carboxylesterase involved in biosynthesis of pimeloyl-CoA/carboxylesterase
62	7	167	5	309	10	0.607754	0.334073	UTI89_C3916	gntT	3799428	3800744	1	1317	high-affinitygluconate permease
38	9	86	10	116	9	0.0417666	1	UTI89_C3917	malQ	3800789	3802873	-1	2085	4-alpha-glucanotransferase
138	11	123	10	332	21	-0.0947928	0.830674	UTI89_C3918	malP	3802883	3805276	-1	2394	maltodextrin phosphorylase
304	23	417	25	844	28	0.19057	0.601296	UTI89_C3919	malT	3805899	3808604	1	2706	MalT-maltotriose-ATP transcriptional activator
74	7	138	11	337	17	0.639818	0.267032	UTI89_C3920	rtcA	3808647	3809666	-1	1020	RNA 3'-terminal phosphate cyclase
78	10	211	17	525	26	1.6256	0.00135415	UTI89_C3921	rtcB	3809667	3810956	-1	1290	conserved protein RtcB
46	7	63	9	177	9	0.787626	0.166913	UTI89_C3922	rtcR	3811082	3812680	1	1599	transcriptional regulator RtcR
122	10	51	7	27	8	-3.62085	2.08e-09	UTI89_C3923	glpR	3812662	3813471	-1	810	glycerol-3-phosphate regulon repressor
30	5	18	5	76	10	-0.307267	0.55161	UTI89_C3924	glpG	3813437	3814267	-1	831	inner membrane-associated protein of glp regulon
137	8	159	10	276	12	-0.38362	0.413304	UTI89_C3925	glpE	3814312	3814662	-1	351	thiosulfate sulfurtransferase GlpE
194	18	257	12	334	12	-0.753507	0.0825348	UTI89_C3927	UTI89_C3927	3816387	3816992	-1	606	conserved hypothetical protein
481	37	167	19	463	21	-1.52429	5.95e-05	UTI89_C3928	UTI89_C3928	3816995	3817762	-1	768	hypothetical protein
580	28	864	32	1381	33	-0.0478368	0.904276	UTI89_C3929	aufG	3817765	3818475	-1	711	hypothetical protein
137	15	24	2	3	3	-6.80819	3.26e-17	UTI89_C3931	aufE	3820528	3821085	-1	558	Auf fimbriae minor subunit precursor AufE
1821	117	1130	75	1581	88	-1.55559	4.47e-05	UTI89_C3934	aufC	3821614	3824208	-1	2595	outer membrane usher protein precursor AufC
769	46	992	40	1434	50	-0.464463	0.176701	UTI89_C3936	aufA	3825098	3825802	-1	705	Auf fimbriae major subunit precursor AufA
125	14	257	21	259	25	-0.454577	0.328207	UTI89_C3937	glgP	3826296	3828743	-1	2448	glycogen phosphorylase
130	12	152	14	75	17	-2.00926	0.00022349	UTI89_C3940	glgX	3831508	3833481	-1	1974	glycogen debranching enzyme
232	19	351	24	66	21	-3.10077	5.55e-10	UTI89_C3941	glgB	3833478	3835664	-1	2187	1
37	5	37	8	81	9	-0.539854	0.379845	UTI89_C3944	gntU	3837882	3839222	-1	1341	low-affinity gluconate transport permease protein
30	4	85	7	167	7	1.05233	0.0829794	UTI89_C3947	yhhW	3840980	3841675	-1	696	conserved hypothetical protein YhhW
32	4	98	5	176	4	0.921148	0.158392	UTI89_C3951	UTI89_C3951	3843169	3843657	1	489	hypothetical protein
124	8	141	9	240	9	-0.187331	0.778081	UTI89_C3953	yrhB	3846012	3846296	1	285	hypothetical protein YrhB
251	16	429	17	572	21	-0.0734873	0.881096	UTI89_C3954	ggt	3846334	3848067	-1	1734	gamma-glutamyltranspeptidase precursor
52	6	178	8	177	7	0.378919	0.513934	UTI89_C3955	yhhA	3848187	3848627	1	441	hypothetical protein
9	2	12	3	71	6	1.53338	0.0646299	UTI89_C3956	ugpQ	3848614	3849357	-1	744	glycerophosphodiester phosphodiesterase
75	12	151	12	279	19	0.247409	0.722889	UTI89_C3957	ugpC	3849354	3850463	-1	1110	SN-glycerol-3-phosphate transport ATP-binding protein ugpC
115	10	180	10	370	11	0.14765	0.807359	UTI89_C3958	ugpE	3850426	3851271	-1	846	SN-glycerol-3-phosphate transport system permease protein ugpE
71	3	157	5	341	6	0.91541	0.0682514	UTI89_C3959	ugpA	3851268	3852155	-1	888	SN-glycerol-3-phosphate transport system permease protein ugpA
218	15	549	19	919	21	0.51303	0.214404	UTI89_C3960	ugpB	3852253	3853569	-1	1317	Glycerol-3-phosphate-binding periplasmic protein precursor
123	6	265	8	576	11	0.98573	0.0197477	UTI89_C3961	livF	3853966	3854691	-1	726	ATP-binding component of leucine transport
20	2	14	3	61	5	-0.0511609	0.848881	UTI89_C3962	livG	3854681	3855448	-1	768	ATP-binding component of high-affinity branched-chain amino acid transport system
27	3	70	5	183	9	1.66428	0.00499745	UTI89_C3963	livM	3855445	3856722	-1	1278	high-affinity branched-chain amino acid transport system permease protein livM
46	5	97	3	139	10	0.419611	0.480644	UTI89_C3965	livK	3857693	3858856	-1	1164	leucine-specific binding protein precursor
112	11	228	16	525	16	0.783689	0.078438	UTI89_C3969	livJ	3859797	3860957	-1	1161	Leu/Ile/Val-binding protein precursor
81	12	7	2	3	2	-6.20025	8.32e-13	UTI89_C3971	UTI89_C3971	3862243	3862728	1	486	putative phosphotransferase system protein
830	54	614	35	584	35	-1.93333	2.16e-05	UTI89_C3972	UTI89_C3972	3862745	3863491	1	747	putative phosphotransferase system protein
1122	47	1045	36	1417	40	-0.953918	0.0146005	UTI89_C3973	UTI89_C3973	3863628	3864338	1	711	putative phosphotransferase system protein
190	26	14	6	6	6	-6.18762	6.57e-19	UTI89_C3974	UTI89_C3974	3864340	3865260	1	921	phosphoglycerate dehydrogenase
465	29	598	27	782	34	-0.432633	0.310343	UTI89_C3975	UTI89_C3975	3865260	3866144	1	885	dihydrodipicolinate synthase
7	2	44	1	60	3	1.74534	0.0241288	UTI89_C3982	yhhM	3871573	3871932	-1	360	hypothetical protein YhhM
92	9	210	11	579	13	1.17342	0.0132189	UTI89_C3983	yhhN	3872073	3872699	1	627	hypothetical protein
106	15	17	6	5	5	-5.76059	5.7e-14	UTI89_C3984	zntA	3872773	3874971	1	2199	lead
17	3	35	3	55	5	0.504471	0.380276	UTI89_C3988	UTI89_C3988	3876390	3877001	1	612	hypothetical protein
56	6	108	9	154	7	0.353369	0.475035	UTI89_C3989	yhhS	3877005	3878264	-1	1260	hypothetical protein YhhS
90	6	186	5	330	7	0.251455	0.679519	UTI89_C3990	yhhT	3878273	3879403	1	1131	hypothetical protein YhhT
90	8	176	6	231	10	-0.202315	0.650566	UTI89_C3991	acpT	3879458	3880045	1	588	4'-phosphopantetheinyl transferase AcpT
12	2	36	2	76	3	1.2719	0.089556	UTI89_C3992	UTI89_C3992	3879955	3880131	-1	177	hypothetical protein
153	8	282	15	568	15	0.0807648	0.921336	UTI89_C3993	nikA	3880156	3881730	1	1575	nickel-binding periplasmic protein precursor
153	13	379	14	600	15	0.707792	0.08274	UTI89_C3994	nikB	3881730	3882674	1	945	nickel transport system permease protein NikB
13	2	40	3	142	3	1.1224	0.364426	UTI89_C3995	nikC	3882671	3883504	1	834	nickel transport system permease protein NikC
41	4	54	3	122	8	-0.0266236	0.926158	UTI89_C3996	nikD	3883504	3884268	1	765	nickel transport ATP-binding protein NikD
814	39	860	31	1438	38	-0.548712	0.11489	UTI89_C3999	UTI89_C3999	3885668	3886423	1	756	putative regulator
563	35	456	27	567	23	-1.3425	0.000147675	UTI89_C4000	UTI89_C4000	3886448	3886921	1	474	putative phosphotransferase system enzyme subunit
432	26	104	12	34	5	-5.03074	9.82e-13	UTI89_C4001	UTI89_C4001	3886918	3887199	1	282	putative phosphotransferase system enzyme subunit
403	37	437	29	700	31	-0.652615	0.082659	UTI89_C4002	UTI89_C4002	3887246	3888634	1	1389	PTS system
532	39	615	41	1048	47	-0.366437	0.300484	UTI89_C4003	UTI89_C4003	3888627	3890135	1	1509	putative xylulose kinase
420	22	360	15	537	19	-0.961612	0.0130814	UTI89_C4004	UTI89_C4004	3890125	3890394	1	270	putative phosphocarrier protein
459	17	757	21	1463	26	0.393213	0.264258	UTI89_C4005	UTI89_C4005	3890426	3891277	1	852	putative aldolase
72	6	193	11	328	12	0.555678	0.339956	UTI89_C4006	yhhJ	3891387	3892595	-1	1209	hypothetical protein YhhJ
107	12	184	13	328	15	0.217509	0.661752	UTI89_C4007	yhiH	3892511	3895246	-1	2736	hypothetical ABC transporter ATP-binding protein yhiH
1458	65	1339	63	1735	54	-0.976304	0.0134029	UTI89_C4010	yhiM	3897032	3898096	1	1065	hypothetical protein YhiM
57	4	96	10	175	8	0.189311	0.7769	UTI89_C4011	yhiN	3898183	3899376	-1	1194	hypothetical protein YhiN
33	2	146	2	273	6	1.54233	0.00970719	UTI89_C4013	uspB	3901178	3901513	-1	336	stationary phase ethanol tolerance protein
97	6	145	7	132	12	-0.915237	0.0796782	UTI89_C4014	uspA	3901904	3902338	1	435	universal stress protein A
64	9	158	11	373	13	1.22645	0.019212	UTI89_C4015	yhiP	3902655	3904124	1	1470	hypothetical transporter YhiP
55	4	134	6	212	11	0.43097	0.506048	UTI89_C4016	yhiQ	3904173	3904988	-1	816	hypothetical protein YhiQ
277	26	416	27	217	20	-1.68853	6.04e-05	UTI89_C4017	prlC	3904933	3907014	-1	2082	oligopeptidase A
36	5	39	6	110	6	0.212831	0.781828	UTI89_C4018	yhiR	3907127	3908020	1	894	hypothetical protein YhiR
150	13	50	11	8	3	-5.4217	9.61e-14	UTI89_C4019	gor	3908092	3909444	1	1353	glutathione reductase
230	11	442	13	851	21	0.807468	0.152214	UTI89_C4021	arsC	3910115	3910540	1	426	arsenate reductase
47	6	73	7	93	7	-0.35899	0.603425	UTI89_C4022	UTI89_C4022	3910594	3910758	1	165	conserved hypothetical protein
735	40	591	36	524	30	-1.92977	3.52e-07	UTI89_C4024	slp	3911691	3912290	1	600	starvation induced outer membrane protein
233	8	127	8	150	7	-1.9351	7.97e-05	UTI89_C4025	UTI89_C4025	3912331	3912504	1	174	hypothetical protein
999	47	741	28	611	21	-2.02033	6.46e-08	UTI89_C4026	yhiF	3912443	3912973	1	531	hypothetical transcriptional regulator YhiF
263	5	259	3	391	7	-0.605316	0.190566	UTI89_C4027	chuS	3913030	3914058	-1	1029	putative heme/hemoglobin transport protein
202	17	434	23	757	25	0.53163	0.224471	UTI89_C4028	chuA	3914107	3916089	-1	1983	outer membrane hemin receptor ChuA
158	2	283	3	643	6	0.835343	0.066046	UTI89_C4030	UTI89_C4030	3916190	3916375	-1	186	hypothetical protein
151	6	282	8	382	8	0.133655	0.773763	UTI89_C4033	chuT	3916695	3917687	1	993	putative periplasmic binding protein
121	8	273	13	512	9	0.777032	0.0694238	UTI89_C4034	chuW	3917707	3919044	1	1338	putative oxygen independent coproporphyrinogen III oxidase
96	8	203	11	274	13	0.231583	0.63615	UTI89_C4036	chuY	3919551	3920174	1	624	hypothetical protein
121	5	218	6	585	10	0.990863	0.0216867	UTI89_C4037	chuU	3920223	3921215	1	993	putative permease of iron compound ABC transport system
576	17	971	21	1315	23	-0.126891	0.713676	UTI89_C4038	UTI89_C4038	3921182	3921982	1	801	putative ATP-binding protein of ABC transport system
1252	52	1585	63	2428	71	-0.321291	0.342301	UTI89_C4039	yhiD	3922034	3922681	-1	648	hypothetical protein YhiD
451	26	410	15	521	12	-1.12981	0.015935	UTI89_C4040	hdeB	3922745	3923083	-1	339	hypothetical protein
1533	49	2435	50	3338	54	-0.106286	0.789771	UTI89_C4041	hdeA	3923187	3923519	-1	333	protein HdeA precursor
1344	59	1694	55	2713	70	-0.339623	0.371523	UTI89_C4042	hdeD	3923774	3924346	1	573	HdeD protein
113	9	25	6	15	4	-4.16661	2.2e-08	UTI89_C4043	yhiE	3925067	3925672	1	606	conserved hypothetical protein
133	8	306	9	582	10	1.04434	0.0235795	UTI89_C4044	UTI89_C4044	3925716	3926009	1	294	hypothetical protein
112	9	209	11	519	19	1.06176	0.0173659	UTI89_C4045	yhiU	3926011	3927168	1	1158	hypothetical lipoprotein YhiU precursor
230	26	571	23	1580	32	1.18873	0.00398166	UTI89_C4046	yhiV	3927193	3930306	1	3114	hypothetical protein YhiV
1116	41	1418	40	2618	43	-0.153564	0.689263	UTI89_C4047	yhiW	3930669	3931397	-1	729	hypothetical transcriptional regulator YhiW
720	33	519	25	289	18	-2.38302	4.93e-08	UTI89_C4048	yhiX	3931766	3932590	-1	825	Transcriptional regulator GadX
511	37	727	37	1592	43	0.217328	0.55004	UTI89_C4049	gadA	3932958	3934421	-1	1464	glutamate decarboxylase alpha
973	69	1343	74	2041	74	-0.181988	0.599994	UTI89_C4050	yhjA	3934569	3935966	-1	1398	probable cytochrome C peroxidase
159	15	144	12	181	13	-1.16412	0.0124665	UTI89_C4051	treF	3936371	3938020	1	1650	probable cytoplasmic trehalase
357	21	231	21	442	18	-0.981605	0.00881361	UTI89_C4052	yhjB	3938071	3938673	-1	603	hypothetical transcriptional regulator YhjB
96	8	123	8	243	10	-0.247172	0.595989	UTI89_C4053	yhjC	3939121	3940092	1	972	hypothetical transcriptional regulator YhjC
111	8	191	9	359	14	0.388054	0.386158	UTI89_C4054	yhjD	3940141	3941154	1	1014	hypothetical protein
111	13	286	14	471	22	0.637572	0.181895	UTI89_C4055	yhjE	3941547	3942869	1	1323	hypothetical metabolite transport protein YhjE
35	3	71	3	102	7	0.00626816	0.969205	UTI89_C4056	yhjG	3942910	3944985	-1	2076	hypothetical protein YhjG
133	9	210	14	430	16	0.544254	0.222252	UTI89_C4057	yhjH	3945040	3945810	-1	771	hypothetical protein YhjH
111	8	206	13	401	14	0.737939	0.114423	UTI89_C4058	kdgK	3945691	3946968	1	1278	2-dehydro-3-deoxygluconokinase
[truncated: 739 more rows]

## Sheet: 1D
Read counts in all annotated chromosomal genes in the UTI89 mutant library pool during the course of bladder cell infection
Read count is combined from both biological replicates and represents the raw sequence read data before normalization during TraDIS data analysis.
PRE-INFECTION INOCULATE		IBC		DISPERSAL		RECOVERY
Total read count	Total insertions	Total read count	Total insertions	Total read count	Total insertions	Total read count	Total insertions	Gene ID	Gene Name	Gene start (bp)	Gene end (bp)	Strand	length (bp)	Function
0	0	0	0	1	1	1	1	UTI89_C0001	thrL	190	255	1	66	thr operon leader peptide
324	14	250	10	170	16	29	11	UTI89_C0002	thrA	336	2798	1	2463	aspartokinase I
880	36	1040	29	358	13	944	17	UTI89_C0003	thrB	2800	3732	1	933	homoserine kinase
278	10	379	9	3	3	3	3	UTI89_C0004	thrC	3733	5019	1	1287	threonine synthase
510	8	686	5	2	2	2789	7	UTI89_C0005	yaaX	5233	5529	1	297	hypothetical protein YaaX precursor
510	8	686	5	2	2	2789	7	UTI89_C0006	UTI89_C0006	5309	5557	-1	249	hypothetical protein
2	2	3	3	1	1	1	1	UTI89_C0007	yaaA	5569	6345	-1	777	protein YaaA
340	18	1039	11	14	11	229	8	UTI89_C0008	yaaJ	6415	7845	-1	1431	putative transporter YaaJ
728	12	778	16	184	7	131	7	UTI89_C0009	talB	8061	9077	1	1017	transaldolase B
358	12	353	7	8	3	0	0	UTI89_C0010	mog	9189	9779	1	591	molybdopterin biosynthesis mog protein
182	6	338	4	160	6	26	4	UTI89_C0011	yaaH	9984	10550	-1	567	hypothetical protein YaaH
0	0	3	3	0	0	5	5	UTI89_C0012	yaaW	10699	11412	-1	714	putative oxidoreductase
0	0	3	3	0	0	1	1	UTI89_C0013	htgA	10886	11401	1	516	positive regulator for sigma 32 heat shock promoters
2	2	2	2	1	1	1	1	UTI89_C0014	yaaI	11438	11842	-1	405	hypothetical protein YaaI
4	4	7	7	9	9	5	5	UTI89_C0015	UTI89_C0015	12172	14208	-1	2037	putative glutamate dehydrogenase
4	4	6	6	7	7	5	5	UTI89_C0016	dnaK	12214	14130	1	1917	chaperone Hsp70; DNA biosynthesis; autoregulated heat shock proteins
718	28	765	19	88	5	3	3	UTI89_C0017	dnaJ	14219	15349	1	1131	chaperone with DnaK; heat shock protein
458	10	375	6	373	9	61	4	UTI89_C0018	gef	15454	15663	-1	210	gef membrane toxin
4646	72	4467	64	1327	34	445	16	UTI89_C0019	UTI89_C0019	16218	16979	1	762	putative conserved protein
7888	124	8005	98	4769	72	6067	49	UTI89_C0020	UTI89_C0020	16963	18492	1	1530	hypothetical protein
7654	130	7503	117	3386	57	8331	43	UTI89_C0021	UTI89_C0021	18621	19880	1	1260	hypothetical protein
764	42	674	21	369	16	6259	20	UTI89_C0022	nhaA	20115	21281	1	1167	Na(+)/H(+) antiporter 1
428	12	534	11	75	9	1537	8	UTI89_C0023	nhaR	21323	22246	1	924	transcriptional activator protein NhaR
0	0	1	1	5	5	2	2	UTI89_C0024	UTI89_C0024	22258	22590	1	333	hypothetical protein
0	0	1	1	2	2	2	2	UTI89_C0025	rpsT	22342	22605	-1	264	30S ribosomal subunit protein S20
0	0	0	0	1	1	0	0	UTI89_C0026	yaaY	22708	22926	1	219	hypothetical protein YaaY
2	2	2	2	1	1	1	1	UTI89_C0027	ribF	22934	23875	1	942	riboflavin biosynthesis protein RibF; riboflavin kinase (flavokinase)
10	8	5	5	7	7	7	7	UTI89_C0028	ileS	23918	26734	1	2817	isoleucyl-tRNA synthetase
0	0	1	1	3	3	0	0	UTI89_C0029	lspA	26734	27228	1	495	lipoprotein signal peptidase
44	4	2	2	1	1	55	5	UTI89_C0030	slpA	27336	27785	1	450	probable FKBX-type 16kD peptidyl-prolyl cis-trans isomerase (a rotamase)
0	0	0	0	4	4	2	2	UTI89_C0031	lytB	27787	28737	1	951	IspH protein
762	20	628	17	888	22	2140	24	UTI89_C0032	yaaF	28803	29717	1	915	hypothetical protein YaaF
446	8	791	6	55	12	1	1	UTI89_C0033	UTI89_C0033	29740	30105	1	366	hypothetical protein
2	2	1	1	3	3	0	0	UTI89_C0034	dapB	30266	31087	1	822	dihydrodipicolinate reductase
2	2	0	0	0	0	1	1	UTI89_C0035	UTI89_C0035	31099	31296	-1	198	hypothetical protein
174	8	267	6	24	6	3	3	UTI89_C0036	carA	31516	32691	1	1176	carbamoyl-phosphate synthase small chain
1772	48	2430	47	8	6	10	8	UTI89_C0037	carB	32709	35930	1	3222	Carbamoyl-phosphate synthase large chain
2340	28	2532	20	4301	35	551	11	UTI89_C0038	UTI89_C0038	36103	36612	1	510	transposase
1440	10	1397	12	4510	11	4909	12	UTI89_C0039	UTI89_C0039	36649	36867	-1	219	conserved hypothetical protein
28	4	271	5	1	1	1	1	UTI89_C0040	caiF	36797	37297	1	501	transcriptional activatory protein CaiF
138	8	174	4	17	1	3	3	UTI89_C0041	caiE	37416	38027	-1	612	carnitine operon protein CaiE
1504	40	1857	30	479	19	1291	16	UTI89_C0042	caiD	38012	38905	-1	894	carnitinyl-CoA dehydratase
522	28	760	17	136	12	5	5	UTI89_C0043	caiC	38906	40474	-1	1569	probable crotonobetaine/carnitine-CoA ligase
632	8	799	10	503	10	3	3	UTI89_C0044	caiB	40532	41749	-1	1218	crotonobetainyl-CoA:carnitine CoA-transferase
0	0	3	3	7	7	2	2	UTI89_C0045	caiA	41877	43019	-1	1143	probable carnitine operon oxidoreductase
1066	24	813	25	89	8	9	9	UTI89_C0046	caiT	43050	44564	-1	1515	putative carnitine transporter
936	22	816	17	183	7	17	3	UTI89_C0047	fixA	44974	45807	1	834	FixA protein
556	10	334	9	5480	16	5743	13	UTI89_C0048	fixB	45822	46763	1	942	FixB protein
290	8	352	8	240	8	649	13	UTI89_C0049	fixC	46814	48100	1	1287	FixC protein
726	12	657	10	5	3	1	1	UTI89_C0050	fixX	48097	48384	1	288	putative ferredoxin
288	10	137	13	466	10	350	11	UTI89_C0051	yaaU	48443	49774	1	1332	hypothetical metabolite transport protein YaaU
324	10	268	6	322	6	155	5	UTI89_C0052	yabF	49882	50412	1	531	putative NAD(P)H oxidoreductase
870	24	1108	18	443	13	980	10	UTI89_C0053	kefC	50405	52267	1	1863	glutathione-regulated potassium efflux antiporter
2	2	1	1	5	5	2	2	UTI89_C0054	folA	52324	52938	1	615	dihydrofolate reductase
2	2	1	1	0	0	0	0	UTI89_C0055	UTI89_C0055	53024	53257	1	234	putative antitoxin of gyrase inhibiting toxin-antitoxin system
78	6	18	5	2	2	192	3	UTI89_C0056	apaH	53572	54420	-1	849	bis(5'-nucleosyl)-tetraphosphatase
96	6	172	5	2	2	19	1	UTI89_C0057	apaG	54427	54804	-1	378	hypothetical protein ApaG
0	0	1	1	7	7	1	1	UTI89_C0058	ksgA	54807	55628	-1	822	dimethyladenosine transferase
390	22	910	21	206	9	4	3	UTI89_C0059	pdxA	55625	56614	-1	990	4-hydroxythreonine-4-phosphate dehydrogenase
86	10	6	5	1	1	3	3	UTI89_C0060	surA	56614	57900	-1	1287	peptidyl-prolyl cis-trans isomerase
16	16	6	6	12	12	10	8	UTI89_C0061	imp	57953	60307	-1	2355	organic solvent tolerance protein precursor
862	20	1223	16	802	9	35	7	UTI89_C0062	djlA	60469	61377	1	909	DnaJ-like protein DjlA
684	16	416	10	75	2	16	2	UTI89_C0063	rluA	61527	62186	-1	660	ribosomal large subunit pseudouridine synthase A
1120	40	1367	39	3191	30	13	11	UTI89_C0064	hepA	62198	65104	-1	2907	probable ATP-dependent RNA helicase
726	24	1184	27	578	18	5	5	UTI89_C0065	polB	65268	67619	-1	2352	DNA polymerase II
4	4	3	3	4	4	2	2	UTI89_C0066	araD	67694	68389	-1	696	L-ribulose-5-phosphate 4-epimerase
96	8	11	9	40	10	2	2	UTI89_C0067	araA	68674	70176	-1	1503	L-arabinose isomerase
618	22	685	18	710	17	12	8	UTI89_C0068	araB	70187	71887	-1	1701	L-ribulokinase
1392	36	2211	32	112	14	68	6	UTI89_C0069	araC	72175	73071	1	897	transcriptional regulator AraC
470	12	153	7	102	3	0	0	UTI89_C0070	UTI89_C0070	73336	73458	1	123	hypothetical protein
1150	42	1095	23	868	25	2	2	UTI89_C0071	UTI89_C0071	73583	74194	1	612	hypothetical protein
660	28	1182	17	99	6	184	6	UTI89_C0072	UTI89_C0072	74440	74862	1	423	hypothetical protein
4	4	0	0	1	1	0	0	UTI89_C0073	yabI	75017	75781	1	765	putative integral membrane protein YabI
98	4	271	7	13	5	622	6	UTI89_C0074	thiQ	75895	76614	-1	720	thiamine transport ATP-binding protein ThiQ
518	20	682	17	37	9	1908	18	UTI89_C0075	thiP	76577	78187	-1	1611	thiamine transport system permease protein ThiP
996	12	1069	12	194	6	604	8	UTI89_C0076	tbpA	78163	79158	-1	996	thiamine-binding periplasmic protein precursor
1356	36	1522	29	317	13	128	7	UTI89_C0077	yabN	79310	80986	-1	1677	hypothetical protein YabN
616	18	911	18	154	10	860	11	UTI89_C0078	leuD	81293	81898	-1	606	3-isopropylmalate dehydratase small subunit
696	14	879	18	312	11	1	1	UTI89_C0079	leuC	81909	83309	-1	1401	3-isopropylmalate isomerase (dehydratase) subunit
844	16	679	17	525	11	5144	16	UTI89_C0080	leuB	83312	84406	-1	1095	3-isopropylmalate dehydrogenase
1486	50	2083	48	300	14	1190	20	UTI89_C0081	leuA	84403	85974	-1	1572	2-isopropylmalate synthase
350	10	692	10	991	9	6	2	UTI89_C0082	leuL	86066	86152	-1	87	leu operon leader peptide
514	14	453	7	35	5	0	0	UTI89_C0083	UTI89_C0083	86611	86733	1	123	hypothetical protein
7406	142	7370	119	3218	69	5934	46	UTI89_C0084	leuO	86810	87754	1	945	probable activator protein in leuABCD operon
1620	46	2607	45	354	21	2012	26	UTI89_C0085	ilvI	87982	89796	1	1815	acetolactate synthase isozyme III large subunit
80	6	182	5	57	4	3	3	UTI89_C0086	ilvH	89769	90290	1	522	acetolactate synthase III
158	6	284	2	0	0	0	0	UTI89_C0087	fruL	90293	90388	1	96	FruR leader peptide
160	8	285	3	0	0	0	0	UTI89_C0088	UTI89_C0088	90342	90473	1	132	hypothetical protein
344	8	186	9	2	2	5	5	UTI89_C0089	fruR	90470	91474	1	1005	transcriptional repressor of fru operon and others
0	0	0	0	1	1	2	2	UTI89_C0090	mraZ	92040	92534	1	495	MraZ protein
172	8	165	5	32	8	3	3	UTI89_C0091	mraW	92536	93477	1	942	S-adenosyl-dependent methyltransferase MraW
0	0	1	1	0	0	0	0	UTI89_C0092	ftsL	93474	93839	1	366	cell division protein; ingrowth of wall at septum
6	6	3	3	6	6	6	6	UTI89_C0093	ftsI	93855	95621	1	1767	peptidoglycan synthetase FtsI precursor
2	2	5	5	10	8	4	4	UTI89_C0094	murE	95608	97095	1	1488	UDP-N-acetylmuramoylalanyl-D-glutamate--2
0	0	5	5	5	5	1	1	UTI89_C0095	murF	97092	98450	1	1359	UDP-N-acetylmuramoylalanyl-D-glutamyl-2
0	0	4	4	5	5	3	3	UTI89_C0096	mraY	98444	99526	1	1083	phospho-N-acetylmuramoyl-pentapeptide-transferase
4	4	2	2	0	0	2	2	UTI89_C0097	murD	99529	100845	1	1317	UDP-N-acetylmuramoylalanine-D-glutamate ligase
6	6	2	2	9	9	4	4	UTI89_C0098	ftsW	100842	102089	1	1248	cell division protein FtsW
6	6	1	1	6	6	3	3	UTI89_C0099	murG	102086	103153	1	1068	UDP-N-acetylglucosamine--N-acetylmuramyl-(pentapeptide) pyrophosphoryl-undecaprenol N-acetylglucosamine transferase
2	2	5	5	4	4	5	4	UTI89_C0100	murC	103207	104682	1	1476	UDP-N-acetylmuramate-L-alanine ligase
2	2	1	1	1	1	2	2	UTI89_C0101	ddlB	104675	105595	1	921	D-alanine--D-alanine ligase B
4	4	0	0	5	5	7	7	UTI89_C0102	ftsQ	105597	106427	1	831	cell division protein; ingrowth of wall at septum
0	0	2	2	6	6	4	4	UTI89_C0103	ftsA	106424	107686	1	1263	ATP-binding cell division protein
6	6	7	7	7	6	3	3	UTI89_C0104	ftsZ	107747	108898	1	1152	cell division; forms circumferential ring; tubulin-like GTP-binding protein and GTPase
2	2	3	3	3	3	1	1	UTI89_C0105	lpxC	108999	109916	1	918	UDP-3-O-[3-hydroxymyristoyl] N-acetylglucosamine deacetylase
4	4	0	0	4	4	1	1	UTI89_C0106	secM	109994	110659	1	666	secretion monitor precursor
6	6	10	10	9	9	10	10	UTI89_C0107	secA	110721	113426	1	2706	preprotein translocase; secretion protein
0	0	2	2	0	0	1	1	UTI89_C0108	mutT	113486	113884	1	399	mutator MutT protein
0	0	1	1	1	1	1	1	UTI89_C0109	yacG	113972	114169	-1	198	conserved hypothetical protein
164	4	253	8	16	1	0	0	UTI89_C0110	yacF	114179	114922	-1	744	hypothetical protein YacF
0	0	0	0	2	2	4	3	UTI89_C0111	coaE	114922	115542	-1	621	dephospho-CoA kinase
94	10	203	9	42	9	996	11	UTI89_C0112	guaC	115767	116810	1	1044	GMP reductase
22	4	89	5	4	4	3	3	UTI89_C0113	hofC	116845	118047	-1	1203	protein transport protein HofC
370	18	863	10	4	4	4	4	UTI89_C0114	hofB	118037	119422	-1	1386	transport protein HofB
0	0	1	1	2	2	0	0	UTI89_C0115	ppdD	119432	119872	-1	441	prelipin peptidase dependent protein
0	0	0	0	0	0	0	0	UTI89_C0116	UTI89_C0116	119890	120063	1	174	hypothetical protein
2	2	118	5	1	1	28	4	UTI89_C0117	nadC	120076	121011	-1	936	nicotinate-nucleotide pyrophosphorylase (carboxylating)
1042	18	1076	19	440	8	1840	12	UTI89_C0118	ampD	121057	121608	1	552	AmpD protein
2	2	1	1	4	4	1	1	UTI89_C0119	ampE	121605	122459	1	855	AmpE
158	10	328	11	53	7	9	9	UTI89_C0120	aroP	122502	123872	-1	1371	aromatic amino acid transport protein AroP
6658	106	7190	103	8096	73	2966	41	UTI89_C0121	usp	124400	126181	1	1782	uropathogenic specific protein
438	18	794	14	688	8	2598	5	UTI89_C0122	UTI89_C0122	126184	126468	1	285	hypothetical protein
782	20	1110	18	556	11	7656	11	UTI89_C0123	UTI89_C0123	126876	127166	1	291	hypothetical protein
592	14	374	12	173	7	119	3	UTI89_C0124	UTI89_C0124	127575	127865	1	291	hypothetical protein
618	20	942	24	219	10	153	11	UTI89_C0125	pdhR	128288	129085	1	798	pyruvate dehydrogenase complex repressor
466	6	286	5	4747	11	1305	8	UTI89_C0126	UTI89_C0126	129082	129264	-1	183	hypothetical protein
304	32	417	26	12	12	7	7	UTI89_C0127	aceE	129246	131909	1	2664	pyruvate dehydrogenase E1 component
134	10	114	6	5	4	3	3	UTI89_C0128	aceF	131924	133816	1	1893	pyruvate dehydrogenase
22	6	3	3	8	7	3	3	UTI89_C0129	lpdA	133961	135448	1	1488	dihydrolipoamide dehydrogenase
944	18	2006	18	1264	13	172	14	UTI89_C0130	yacH	135690	137447	-1	1758	conserved hypothetical protein
70	6	85	14	15	15	3	3	UTI89_C0131	acnB	137649	140399	1	2751	aconitate hydratase 2
198	4	405	6	3	3	3	3	UTI89_C0132	yacL	140526	140936	1	411	hypothetical protein
246	10	312	10	39	4	196	9	UTI89_C0133	speD	140974	141768	-1	795	S-adenosylmethionine decarboxylase proenzyme
482	10	473	10	96	9	477	9	UTI89_C0134	speE	141784	142650	-1	867	spermidine synthase
0	0	1	1	1	1	1	1	UTI89_C0135	yacC	142756	143274	-1	519	conserved hypothetical protein
782	22	523	17	353	12	188	8	UTI89_C0136	cueO	143230	144819	1	1590	blue copper oxidase CueO precursor
1084	30	1036	25	296	21	2926	18	UTI89_C0137	gcd	144866	147274	-1	2409	glucose dehydrogenase
800	20	732	19	255	6	27	1	UTI89_C0138	hpt	147423	147998	1	576	hypoxanthine phosphoribosyltransferase
4	4	2	2	2	2	4	4	UTI89_C0139	yadF	148039	148701	-1	663	conserved hypothetical protein YadF
4	4	4	4	1	1	3	3	UTI89_C0140	yadG	148810	149736	1	927	conserved hypothetical protein YadG
0	0	5	5	2	2	1	1	UTI89_C0141	yadH	149733	150503	1	771	conserved hypothetical protein
2	2	0	0	2	2	0	0	UTI89_C0142	yadI	150608	151048	1	441	putative PTS system IIA component YadI
582	14	375	15	502	15	8426	13	UTI89_C0143	yadE	151112	152341	1	1230	conserved hypothetical protein YadE
0	0	1	1	2	1	1	1	UTI89_C0144	panD	152345	152725	-1	381	aspartate 1-decarboxylase
0	0	1	1	0	0	0	0	UTI89_C0145	UTI89_C0145	152693	152878	1	186	conserved hypothetical protein
4	4	4	3	10	10	4	4	UTI89_C0146	yadD	152999	153883	1	885	conserved hypothetical protein
0	0	4	4	0	0	2	2	UTI89_C0147	panC	153965	154816	-1	852	Pantoate-beta-alanine ligase
202	8	278	8	213	5	5414	11	UTI89_C0148	panB	154828	155622	-1	795	3-methyl-2-oxobutanoate hydroxymethyltransferase
5328	116	5985	94	2342	47	2318	23	UTI89_C0149	yadC	155734	157023	-1	1290	hypothetical fimbrial adhesin YadC precursor
1538	46	1202	27	962	18	636	13	UTI89_C0150	yadK	157049	157645	-1	597	putative fimbrial subunit YadK precursor
4510	86	4112	66	2151	34	6448	34	UTI89_C0151	yadL	157672	158286	-1	615	putative fimbrial subunit YadL precursor
2646	58	2373	40	514	28	4	4	UTI89_C0152	yadM	158292	158858	-1	567	putative fimbrial subunit YadM precursor
8130	152	9315	135	6810	82	17263	81	UTI89_C0153	htrE	158875	161463	-1	2589	outer membrane usher protein HtrE precursor
652	22	1085	18	112	6	39	5	UTI89_C0154	ecpD	161498	162238	-1	741	periplasmic chaperone EcpD precursor
2026	50	1980	38	3097	28	176	9	UTI89_C0155	yadN	162347	162961	-1	615	putative fimbrial subunit YadN precursor
0	0	2	2	1	1	1	1	UTI89_C0156	folK	163299	163778	-1	480	2-amino-4-hydroxy-6-hydroxymethyldihydropteridine pyrophosphokinase
454	14	300	13	7	3	2	2	UTI89_C0157	pcnB	163775	165193	-1	1419	poly(A) polymerase
552	10	1183	11	357	13	4	4	UTI89_C0158	yadB	165232	166158	-1	927	conserved hypothetical protein YadB
32	4	63	4	16	3	252	5	UTI89_C0159	dksA	166195	166668	-1	474	DnaK suppressor protein
1136	22	649	14	289	10	1054	13	UTI89_C0160	sfsA	166828	167532	-1	705	sugar fermentation stimulation protein A
432	14	429	12	232	10	118	5	UTI89_C0161	ligT	167547	168086	-1	540	putative 2'-5' RNA ligase
498	14	326	12	92	17	6	6	UTI89_C0162	hrpB	168106	170580	1	2475	ATP-dependent helicase HrpB
2	2	0	0	0	0	0	0	UTI89_C0163	UTI89_C0163	170508	170675	-1	168	conserved hypothetical protein
1254	42	1890	35	118	16	613	11	UTI89_C0164	mrcB	170674	173208	1	2535	penicillin-binding protein 1B
0	0	2	2	0	0	0	0	UTI89_C0165	UTI89_C0165	173273	173455	-1	183	conserved hypothetical protein
1076	32	1339	31	299	19	489	16	UTI89_C0166	fhuA	173428	175671	1	2244	ferrichrome-iron receptor FhuA
546	14	904	16	154	11	89	6	UTI89_C0167	fhuC	175617	176519	1	903	ferrichrome transport ATP-binding protein FhuC
946	14	1031	18	362	18	1178	14	UTI89_C0168	fhuD	176516	177409	1	894	ferrichrome-binding periplasmic protein precursor
244	18	307	16	47	9	205	11	UTI89_C0169	fhuB	177406	179388	1	1983	ferrichrome transport system permease protein fhuB
2	2	3	3	5	5	7	7	UTI89_C0170	hemL	179423	180703	-1	1281	glutamate-1-semialdehyde 2
524	26	832	18	184	6	2	2	UTI89_C0171	yadQ	180928	182349	1	1422	voltage-gated ClC-type chloride channel EriC
0	0	1	1	0	0	0	0	UTI89_C0172	yadR	182398	182775	1	378	conserved hypothetical protein YadR
602	6	315	10	85	8	3079	11	UTI89_C0173	yadS	182822	183445	-1	624	conserved hypothetical protein YadS
0	0	2	2	3	3	4	4	UTI89_C0174	yadT	183483	184283	-1	801	conserved hypothetical protein YadT
0	0	3	3	1	1	1	1	UTI89_C0175	mtn	184276	184974	-1	699	methylthioadenosine nucleosidase
3194	72	4230	67	1697	52	13816	60	UTI89_C0176	dgt	185058	186575	1	1518	deoxyguanosinetriphosphate triphosphohydrolase
1280	52	2390	33	135	4	18	4	UTI89_C0177	degP	186705	188129	1	1425	periplasmic serine protease DegP
108	4	115	6	84	10	2	2	UTI89_C0178	cdaR	188307	189437	1	1131	carbohydrate diacid regulator
528	4	340	4	35	1	30	6	UTI89_C0179	yaeH	189491	189877	-1	387	putative structural protein
2	2	0	0	2	2	6	6	UTI89_C0180	dapD	190189	191013	-1	825	2
170	8	27	5	11	11	8	8	UTI89_C0181	glnD	191044	193716	-1	2673	[protein-PII] uridylyltransferase
4	4	2	2	0	0	4	3	UTI89_C0182	map	193778	194572	-1	795	methionine aminopeptidase
2	2	4	4	5	5	6	6	UTI89_C0183	rpsB	194742	195665	1	924	30S ribosomal protein S2
0	0	4	4	2	2	5	3	UTI89_C0184	UTI89_C0184	195617	196546	-1	930	hypothetical protein
0	0	2	2	2	2	2	2	UTI89_C0185	tsf	195800	196651	1	852	protein chain elongation factor EF-Ts
2	2	3	3	2	2	1	1	UTI89_C0186	pyrH	196798	197523	1	726	uridylate kinase
0	0	0	0	2	2	1	1	UTI89_C0187	rrf	197673	198230	1	558	ribosome recycling factor
0	0	6	6	5	5	5	5	UTI89_C0188	dxr	198322	199518	1	1197	1-deoxy-D-xylulose-5-phosphate reductoisomerase
0	0	2	2	4	4	2	2	UTI89_C0189	uppS	199704	200465	1	762	subunit of undecaprenyl diphosphate synthase
0	0	3	3	3	3	3	3	UTI89_C0190	cdsA	200478	201335	1	858	phosphatidate cytidylyltransferase
2	2	4	4	5	5	3	3	UTI89_C0191	ecfE	201302	202699	1	1398	inner membrane zinc metalloprotease required for the extracytoplasmic stress response mediated by sigma(E)
8	8	10	10	11	11	8	8	UTI89_C0192	ecfK	202729	205161	1	2433	protein with possible extracytoplasmic function
0	0	3	3	0	0	2	2	UTI89_C0193	hlpA	205283	205768	1	486	histone-like protein
0	0	4	4	5	5	1	1	UTI89_C0194	lpxD	205772	206797	1	1026	UDP-3-O-(3-hydroxymyristoyl)-glucosamine N-acyltransferase; third step of endotoxin (lipidA) synthesis
0	0	0	0	2	2	2	2	UTI89_C0195	fabZ	206809	207357	1	549	(3R)-hydroxymyristol acyl carrier protein dehydratase
2	2	3	3	1	1	3	3	UTI89_C0196	lpxA	207361	208149	1	789	UDP-N-acetylglucosamine acetyltransferase
2	2	4	4	3	3	4	4	UTI89_C0197	lpxB	208149	209297	1	1149	lipid-A-disaccharide synthase
0	0	4	4	0	0	3	3	UTI89_C0198	rnhB	209294	209890	1	597	RNAse HII
6	6	9	9	12	12	4	4	UTI89_C0199	dnaE	209927	213409	1	3483	DNA polymerase III alpha subunit
2	2	6	6	1	1	3	3	UTI89_C0200	accA	213422	214381	1	960	acetyl-CoA carboxylase
712	44	1225	33	755	25	25	8	UTI89_C0201	ldcC	214479	216620	1	2142	lysine decarboxylase
2	2	1	1	0	0	1	1	UTI89_C0202	yaeR	216650	217066	1	417	putative lactoylglutathione lyase
2	2	4	4	5	5	5	5	UTI89_C0203	mesJ	217131	218429	1	1299	putative cell cycle protein MesJ
0	0	0	0	0	0	0	0	UTI89_C0204	rof	218477	218737	-1	261	Rho-binding antiterminator protein
0	0	0	0	0	0	1	1	UTI89_C0205	yaeP	218724	218942	-1	219	conserved hypothetical protein
0	0	3	3	0	0	2	2	UTI89_C0206	yaeQ	219090	219635	1	546	hypothetical protein YaeQ
78	4	86	2	5	2	0	0	UTI89_C0207	yaeJ	219632	220054	1	423	hypothetical protein YaeJ
0	0	4	4	1	1	4	3	UTI89_C0208	cutF	220068	220778	1	711	copper homeostasis protein CutF precursor
924	30	1941	33	1271	16	334	14	UTI89_C0209	yaeF	220934	221767	-1	834	putative synthase of the YaeF/YiiX family
2	2	5	5	6	6	5	5	UTI89_C0210	proS	221811	223583	-1	1773	prolyl-tRNA synthetase
2	2	5	5	3	3	2	2	UTI89_C0211	yaeB	223640	224347	-1	708	hypothetical protein YaeB
592	14	896	15	178	10	215	7	UTI89_C0212	rcsF	224344	224748	-1	405	regulator of colanic acid synthesis
26	2	16	2	4	4	1	1	UTI89_C0213	metQ	224866	225681	-1	816	D-methionine-binding transport system MetQ precursor
104	8	245	11	3	3	89	5	UTI89_C0214	metI	225721	226374	-1	654	D-methionine transport system permease MetI
372	14	419	5	324	13	1178	8	UTI89_C0215	metN	226367	227398	-1	1032	D-methionine transport ATP-binding protein MetN
82	8	0	0	0	0	1	1	UTI89_C0216	yaeD	227586	228158	1	573	hypothetical protein YaeD
662	64	859	55	624	47	486	20	UTI89_C0217	rrsH	228524	230065	1	1542
42	8	73	9	19	5	0	0	UTI89_C0218	UTI89_C0218	229645	229965	1	321	hypothetical protein
304	4	132	5	147	6	159	6	UTI89_C0219	ileV	230134	230207	1	74
0	0	0	0	0	0	0	0	UTI89_C0220	alaV	230253	230325	1	73
270	46	310	39	77	20	202	13	UTI89_C0221	rrlH	230503	233406	1	2904
94	12	119	10	50	8	193	4	UTI89_C0222	UTI89_C0222	230726	231031	-1	306	hypothetical protein
184	14	114	8	3	1	54	5	UTI89_C0223	UTI89_C0223	233382	233753	-1	372	hypothetical protein
0	0	1	1	1	1	3	2	UTI89_C0226	dkgB	233915	234718	1	804	2
580	16	441	10	264	12	11	2	UTI89_C0227	UTI89_C0227	234715	235629	-1	915	putative transcriptional regulator LYSR-type
1066	26	863	18	344	13	1046	13	UTI89_C0228	yafD	235846	236670	1	825	conserved hypothetical protein YafD
4	4	6	6	2	2	6	6	UTI89_C0229	yafE	236748	237518	1	771	conserved hypothetical protein YafE
52	2	214	8	1435	5	906	10	UTI89_C0230	dniR	237565	238923	-1	1359	cytochrome c552
22	6	127	4	16	6	110	7	UTI89_C0231	gloB	238995	239750	-1	756	probable hydroxyacylglutathione hydrolase
380	6	518	10	538	7	2	2	UTI89_C0232	yafS	239766	240506	1	741	hypothetical protein YafS
92	4	150	7	39	2	1	1	UTI89_C0233	rnhA	240503	241081	-1	579	RNase HI
2	2	6	6	2	2	1	1	UTI89_C0234	dnaQ	241026	241766	1	741	DNA polymerase III epsilon chain
424	10	134	10	72	4	216	4	UTI89_C0235	aspV	241899	241972	1	74
986	42	747	23	938	26	195	8	UTI89_C0236	yafT	242304	243089	1	786	putative aminopeptidase
642	16	672	16	58	7	619	8	UTI89_C0237	UTI89_C0237	243429	243908	-1	480	hypothetical protein
680	18	522	12	18	7	290	8	UTI89_C0238	UTI89_C0238	243926	245368	-1	1443	hypothetical protein
1340	50	1598	36	827	26	1535	25	UTI89_C0239	UTI89_C0239	245295	248762	-1	3468	hypothetical protein
250	18	163	18	154	4	355	11	UTI89_C0240	UTI89_C0240	248842	250284	-1	1443	hypothetical protein
538	10	630	7	86	4	3	3	UTI89_C0241	UTI89_C0241	250289	251032	-1	744	hypothetical protein
142	12	42	7	8	8	1	1	UTI89_C0242	UTI89_C0242	251029	253788	-1	2760	hypothetical protein
516	32	1212	14	22	3	18	4	UTI89_C0243	UTI89_C0243	253798	254562	-1	765	hypothetical protein
536	8	750	14	1286	15	37	4	UTI89_C0244	UTI89_C0244	254567	255913	-1	1347	hypothetical protein
2	2	1	1	1	1	1	1	UTI89_C0245	UTI89_C0245	255916	256440	-1	525	hypothetical protein
2	2	5	5	4	4	3	3	UTI89_C0246	UTI89_C0246	256437	257729	-1	1293	hypothetical protein
0	0	2	2	6	6	3	3	UTI89_C0247	UTI89_C0247	257734	258783	-1	1050	hypothetical protein
588	8	673	8	805	10	3	3	UTI89_C0248	UTI89_C0248	258747	260588	-1	1842	hypothetical protein
0	0	3	2	1	1	3	3	UTI89_C0249	UTI89_C0249	260594	261019	-1	426	hypothetical protein
2	2	6	6	7	7	7	7	UTI89_C0250	UTI89_C0250	261024	262508	-1	1485	hypothetical protein
568	18	707	16	2552	13	1564	8	UTI89_C0251	UTI89_C0251	262531	263034	-1	504	hypothetical protein
132	10	247	10	4	4	2	2	UTI89_C0252	UTI89_C0252	263740	264258	1	519	hypothetical protein
2004	42	2961	52	906	24	520	15	UTI89_C0253	UTI89_C0253	264479	266461	1	1983	hypothetical protein
6224	86	5245	74	2890	48	108	7	UTI89_C0254	UTI89_C0254	266568	267614	1	1047	hypothetical protein
6830	148	6368	117	5266	70	597	31	UTI89_C0255	UTI89_C0255	267607	269046	1	1440	hypothetical protein
358	6	169	5	246	2	26	2	UTI89_C0256	UTI89_C0256	269021	269311	1	291	hypothetical protein
436	18	150	12	98	9	1	1	UTI89_C0257	UTI89_C0257	270562	271065	1	504	hypothetical protein
1436	24	676	19	680	14	5	3	UTI89_C0258	UTI89_C0258	271135	271647	1	513	hypothetical protein
422	10	596	13	79	3	99	6	UTI89_C0259	UTI89_C0259	271918	272697	-1	780	hypothetical protein
178	6	104	3	516	4	118	4	UTI89_C0260	ykfE	272842	273315	1	474	inhibitor of vertebrate lysozyme precursor
866	28	788	14	870	19	2479	22	UTI89_C0261	fadE	273358	275880	-1	2523	acyl-CoA dehydrogenase
0	0	6	4	2	2	0	0	UTI89_C0262	lpcA	275880	276620	1	741	phosphoheptose isomerase
1448	26	1410	27	7208	25	8698	22	UTI89_C0263	yafJ	276810	277592	1	783	putative amidotransferase
796	24	606	18	442	10	1286	12	UTI89_C0264	yafK	277563	278303	-1	741	probable membrane protein
0	0	0	0	0	0	0	0	UTI89_C0265	UTI89_C0265	278560	278697	-1	138	hypothetical protein
1322	28	1010	25	2286	21	2190	21	UTI89_C0266	yafL	278672	279364	1	693	hypothetical lipoprotein YafL precursor
200	10	279	9	40	6	0	0	UTI89_C0267	yafM	279540	280037	1	498	hypothetical protein YafM
0	0	0	0	0	0	2	2	UTI89_C0268	UTI89_C0268	280120	280329	-1	210	hypothetical protein
590	22	844	15	81	9	399	8	UTI89_C0269	fhiA	280357	282096	-1	1740	FhiA protein
2	2	3	3	1	1	1	1	UTI89_C0270	mbhA	282038	282826	1	789	putative motility protein MbhA
384	10	396	7	43	14	105	4	UTI89_C0271	dinP	282897	283952	1	1056	damage-inducible protein P; DNA polymerase IV
82	2	87	3	18	1	0	0	UTI89_C0272	yafN	284004	284297	1	294	hypothetical protein YafN
2852	48	4262	43	3533	34	1683	16	UTI89_C0273	yafO	284300	284698	1	399	conserved hypothetical protein
2390	50	2002	35	2041	24	230	9	UTI89_C0274	yafP	284708	285160	1	453	hypothetical acetyltransferase YafP
654	16	807	16	1540	21	12	2	UTI89_C0275	UTI89_C0275	285338	286489	1	1152	hypothetical protein
98	8	107	5	109	7	10	1	UTI89_C0276	prfH	286486	287100	1	615	peptide chain release factor-like protein
1966	46	2240	43	2232	38	1263	24	UTI89_C0277	pepD	287157	288614	-1	1458	aminoacyl-histidine dipeptidase (peptidase D)
202	10	293	8	120	6	22	4	UTI89_C0278	gpt	288875	289333	1	459	xanthine-guanine phosphoribosyltransferase
176	4	247	6	118	4	20	2	UTI89_C0279	UTI89_C0279	289007	289459	-1	453	hypothetical protein
1470	40	1504	32	535	21	1192	12	UTI89_C0280	yafA	289425	290669	1	1245	hypothetical protein YafA
546	14	494	10	203	6	0	0	UTI89_C0281	crl	290727	291128	1	402	crl transcriptional regulator
3786	64	4128	57	6284	42	1929	14	UTI89_C0282	phoE	291238	292299	-1	1062	outer membrane pore protein E precursor
2	2	2	2	1	1	0	0	UTI89_C0283	proB	292543	293685	1	1143	glutamate 5-kinase
388	14	607	9	12	6	127	4	UTI89_C0284	proA	293697	294950	1	1254	gamma-glutamyl phosphate reductase
100	6	124	7	50	7	305	5	UTI89_C0285	thrW	295065	295137	1	73
3506	72	2680	66	5430	54	1823	25	UTI89_C0286	UTI89_C0286	295228	297168	1	1941	putative integrase
230	8	551	7	47	1	0	0	UTI89_C0287	UTI89_C0287	297292	297624	-1	333	hypothetical protein
1166	34	1024	29	368	11	2	2	UTI89_C0288	UTI89_C0288	297787	299625	-1	1839	hypothetical protein
4614	144	3737	99	1999	54	161	21	UTI89_C0289	UTI89_C0289	299622	301769	-1	2148	hypothetical protein
208	4	673	5	22	2	66	2	UTI89_C0290	UTI89_C0290	302117	302680	1	564	putative resolvase
598	16	872	15	135	6	1102	12	UTI89_C0291	UTI89_C0291	302838	303335	-1	498	hypothetical protein
502	14	645	8	33	1	58	9	UTI89_C0292	UTI89_C0292	303574	304038	1	465	putative transcription regulator
3644	78	3848	65	2857	53	1671	19	UTI89_C0293	UTI89_C0293	304545	305459	-1	915	hypothetical protein
328	6	367	6	49	3	287	5	UTI89_C0294	UTI89_C0294	305699	305771	1	73
1018	26	1132	16	467	13	109	4	UTI89_C0295	UTI89_C0295	305929	306267	1	339	CP4-like integrase
832	24	618	14	364	12	70	3	UTI89_C0296	UTI89_C0296	305979	306371	-1	393	hypothetical protein
232	20	352	12	436	7	11	2	UTI89_C0297	UTI89_C0297	306702	307226	-1	525	hypothetical protein
194	6	105	6	0	0	334	3	UTI89_C0298	UTI89_C0298	311796	311993	1	198	hypothetical protein
0	0	0	0	0	0	0	0	UTI89_C0299	insA	312076	312291	1	216	InsA protein
146	4	97	4	0	0	7	2	UTI89_C0300	insB	312482	312757	-1	276	hypothetical protein
0	0	1	1	0	0	1	1	UTI89_C0301	UTI89_C0301	312593	312769	1	177	InsB protein
856	20	812	15	103	7	51	2	UTI89_C0302	UTI89_C0302	313148	313378	1	231	hypothetical protein
3116	68	3696	53	2354	38	4849	38	UTI89_C0303	yagU	313593	314207	1	615	hypothetical protein YagU
1370	18	1200	17	61	4	318	6	UTI89_C0304	ykgJ	314456	314785	-1	330	putative ferredoxin
410	18	363	14	74	11	682	7	UTI89_C0305	yagV	315092	315847	-1	756	hypothetical protein YagV precursor
868	18	927	26	884	26	313	15	UTI89_C0306	yagW	315771	317414	-1	1644	hypothetical protein YagW
1620	50	1859	38	1239	22	926	24	UTI89_C0307	yagX	317404	319929	-1	2526	hypothetical protein YagX precursor
776	26	609	14	196	10	640	16	UTI89_C0308	yagY	319955	320671	-1	717	hypothetical protein YagY precursor
1044	22	1600	22	6625	16	2821	22	UTI89_C0309	matB	320680	321297	-1	618	MatB precursor
1484	34	987	29	1571	22	2015	18	UTI89_C0310	matA	321340	321930	-1	591	hypothetical protein YkgK
1336	22	1361	19	107	6	418	8	UTI89_C0311	UTI89_C0311	322335	322559	-1	225	hypothetical protein
2396	38	2086	35	661	18	2443	20	UTI89_C0312	UTI89_C0312	322354	322644	1	291	hypothetical protein
46	4	80	3	17	1	0	0	UTI89_C0313	UTI89_C0313	322966	323109	-1	144	50S ribosomal subunit protein X
568	16	1101	15	56	6	725	6	UTI89_C0314	ykgM	323106	323372	-1	267	50S ribosomal protein L31 type B-1
5680	98	5143	80	5018	56	2756	42	UTI89_C0315	UTI89_C0315	324309	325451	-1	1143	putative NADH-dependent flavin oxidoreductase
3104	68	2571	61	1992	24	1453	24	UTI89_C0316	ycjY	325623	326543	-1	921	hypothetical protein YcjY
8008	136	8215	122	14247	86	4095	32	UTI89_C0317	UTI89_C0317	326637	327626	1	990	putative LysR-like transcriptional regulator
264	14	637	18	164	10	2312	15	UTI89_C0318	ycjZ	327751	328719	1	969	hypothetical transcriptional regulator YcjZ
4	4	6	6	3	3	1	1	UTI89_C0319	UTI89_C0319	328750	329739	-1	990	putative aldo/keto reductase
334	10	573	14	103	8	305	8	UTI89_C0320	UTI89_C0320	329766	330617	-1	852	2
2296	42	1679	48	2374	36	2706	32	UTI89_C0321	eaeH	331183	335433	1	4251	attaching and effacing protein
2496	46	2339	42	2333	33	1667	23	UTI89_C0322	ykgA	335558	336448	-1	891	hypothetical transcriptional regulator YkgA
5750	96	6055	68	4087	44	3979	37	UTI89_C0323	UTI89_C0323	336648	337532	1	885	2
2008	50	1844	43	1195	30	113	10	UTI89_C0324	ykgB	337692	338294	-1	603	hypothetical protein YkgB
250	10	85	7	565	10	2	2	UTI89_C0325	UTI89_C0325	338268	338537	1	270	hypothetical protein
158	6	29	6	449	8	2	2	UTI89_C0326	ykgI	338297	338548	-1	252	hypothetical protein YkgI precursor
8518	170	8236	127	7058	83	3738	49	UTI89_C0327	ykgC	338642	339994	-1	1353	probable pyridine nucleotide-disulfide oxidoreductase ykgC
882	26	1429	22	1103	19	30	3	UTI89_C0328	ykgD	340143	341048	1	906	hypothetical transcriptional regulator YkgD
244	12	555	9	133	11	230	9	UTI89_C0329	ykgE	341575	342294	1	720	hypothetical protein YkgE
820	14	1808	23	962	13	444	11	UTI89_C0330	ykgF	342305	343732	1	1428	putative electron transport protein YkgF
0	0	2	2	2	2	3	3	UTI89_C0331	ykgG	343572	344420	1	849	hypothetical protein YkgG
584	16	1011	16	592	11	403	5	UTI89_C0332	UTI89_C0332	344375	344587	-1	213	hypothetical protein
1736	58	1355	32	499	18	5	5	UTI89_C0333	ykgH	344662	345330	-1	669	hypothetical protein YkgH
7518	136	6617	103	12570	78	7859	59	UTI89_C0334	UTI89_C0334	345514	347844	-1	2331	hypothetical protein
2510	64	2866	48	2596	43	2338	28	UTI89_C0335	UTI89_C0335	347853	348614	-1	762	conserved hypothetical protein
2402	34	2803	30	1105	24	50289	43	UTI89_C0336	UTI89_C0336	348768	349472	-1	705	conserved hypothetical protein
4	4	2	2	1	1	0	0	UTI89_C0337	UTI89_C0337	349444	349599	-1	156	conserved hypothetical protein
1164	36	815	22	1055	21	106	5	UTI89_C0338	fimX	349892	350494	-1	603	type 1 fimbriae regulatory protein FimX
944	12	1443	15	138	9	153	5	UTI89_C0339	UTI89_C0339	351273	351500	1	228	hypothetical protein
354	12	741	15	465	16	1816	19	UTI89_C0340	betA	351525	353258	-1	1734	choline dehydrogenase
1574	36	1683	32	3429	17	2387	19	UTI89_C0341	betB	353227	354702	-1	1476	betaine aldehyde dehydrogenase
0	0	3	3	1	1	2	2	UTI89_C0342	betI	354713	355318	-1	606	regulatory protein BetI
1356	28	1197	25	2385	16	154	13	UTI89_C0343	betT	355429	357462	1	2034	high-affinity choline transport protein
5090	104	5765	79	4927	48	1766	38	UTI89_C0344	yahA	358334	359428	1	1095	hypothetical protein YahA
362	14	925	15	215	10	209	6	UTI89_C0345	yahB	359470	360402	-1	933	hypothetical transcriptional regulator YahB
378	12	308	11	1632	12	293	6	UTI89_C0346	yahC	360494	360991	-1	498	hypothetical protein YahC
556	14	451	14	25	4	1	1	UTI89_C0347	UTI89_C0347	361068	361310	1	243	hypothetical protein
388	20	720	16	186	6	2	2	UTI89_C0348	yahD	361249	361854	1	606	putative transcription factor
3046	70	2932	55	647	25	25	8	UTI89_C0349	yahE	361894	362757	1	864	hypothetical protein YahE
776	20	940	18	197	5	519	13	UTI89_C0350	yahF	362747	364294	1	1548	hypothetical protein YahF
2	2	6	6	3	3	2	2	UTI89_C0351	yahG	364294	365712	1	1419	hypothetical protein
1100	26	1955	27	498	18	614	9	UTI89_C0352	yahI	365866	366816	1	951	carbamate kinase-like protein YahI
602	12	890	14	75	7	2871	16	UTI89_C0353	yahJ	366826	368208	1	1383	hypothetical protein YahJ
1150	30	1042	19	374	12	1090	11	UTI89_C0354	UTI89_C0354	368476	368916	1	441	hypothetical protein
3150	60	3140	50	1742	36	8883	34	UTI89_C0355	UTI89_C0355	369167	370153	1	987	putative periplasmic binding protein
458	16	711	12	15	6	15	4	UTI89_C0356	UTI89_C0356	370187	371686	1	1500	putative ATP-binding component of transport system
166	4	419	7	231	7	827	14	UTI89_C0357	UTI89_C0357	371679	372650	1	972	putative permease component of transport system
1116	22	1237	18	240	11	347	10	UTI89_C0358	UTI89_C0358	372647	373603	1	957	putative permease component of transport system
50	8	207	4	23	3	3	3	UTI89_C0359	yahK	373690	374739	1	1050	hypothetical zinc-type alcohol dehydrogenase-like protein yahK
1284	30	717	17	534	12	28	4	UTI89_C0360	yahM	375331	375606	1	276	hypothetical protein
1230	44	1438	39	3073	29	34	5	UTI89_C0361	yahN	375623	376294	-1	672	putative cytochrome subunit of dehydrogenase
998	14	1095	16	1299	15	279	4	UTI89_C0362	yahO	376441	376716	1	276	hypothetical protein
416	12	324	9	45	6	26	5	UTI89_C0363	prpB	378642	379532	1	891	PrpB protein
664	16	665	18	103	6	2946	14	UTI89_C0364	prpC	379577	380746	1	1170	putative citrate synthase
136	10	416	9	189	9	2	2	UTI89_C0365	prpD	380780	382231	1	1452	2-methylcitrate dehydratase
478	16	436	13	101	11	8	8	UTI89_C0366	prpE	382271	384157	1	1887	putative propionyl-CoA synthetase
282	4	205	12	24	8	17155	17	UTI89_C0367	codB	384482	385741	1	1260	cytosine permease
86	6	38	6	1	1	120	6	UTI89_C0368	codA	385716	387014	1	1299	cytosine deaminase
1788	44	2110	33	3230	26	3975	23	UTI89_C0369	lacA	387135	387797	-1	663	galactoside O-acetyltransferase
1698	60	1705	44	732	28	472	15	UTI89_C0370	lacY	387812	389065	-1	1254	lactose permease
416	38	622	21	139	9	125	10	UTI89_C0371	lacZ	389117	392191	-1	3075	beta-galactosidase
1280	18	997	16	56	7	151	6	UTI89_C0372	lacI	392314	393405	-1	1092	lac operon repressor
0	0	0	0	0	0	0	0	UTI89_C0373	UTI89_C0373	393433	393531	-1	99	putative AraC-like transcriptional regulator
1178	10	1653	13	482	7	221	9	UTI89_C0374	UTI89_C0374	393598	394137	1	540	hypothetical protein
0	0	3	3	4	4	3	3	UTI89_C0375	yaiM	394363	395196	-1	834	hypothetical protein YaiM
2	2	4	4	5	5	4	4	UTI89_C0376	adhC	395289	396398	-1	1110	alcohol dehydrogenase class III; formaldehyde dehydrogenase
156	4	174	4	2	2	0	0	UTI89_C0377	yaiN	396433	396729	-1	297	conserved hypothetical protein
156	4	174	4	2	2	0	0	UTI89_C0378	UTI89_C0378	396478	396780	1	303	hypothetical protein
1888	56	1842	47	3463	27	4309	24	UTI89_C0379	yaiO	396897	397670	-1	774	hypothetical protein
1302	36	1206	30	810	17	14	5	UTI89_C0380	UTI89_C0380	397672	398196	-1	525	putative transferase
3670	108	4016	95	3605	58	4851	57	UTI89_C0381	yaiP	398231	399427	-1	1197	hypothetical protein YaiP
1812	46	1092	37	1210	17	680	8	UTI89_C0382	UTI89_C0382	399437	400123	-1	687	putative conserved protein
796	18	685	14	1803	14	450	8	UTI89_C0383	UTI89_C0383	400568	400762	-1	195	hypothetical protein
1362	32	1453	31	1836	17	981	16	UTI89_C0384	tauA	400659	401678	1	1020	taurine-binding periplasmic protein precursor
2	2	4	4	3	3	4	4	UTI89_C0385	tauB	401691	402458	1	768	taurine transport ATP-binding protein TauB
380	6	426	7	49	4	2	2	UTI89_C0386	tauC	402455	403282	1	828	taurine transport system permease protein TauC
142	4	273	8	64	9	162	8	UTI89_C0387	tauD	403279	404130	1	852	alpha-ketoglutarate-dependent taurine dioxygenase
8	8	2	2	2	2	0	0	UTI89_C0388	hemB	404170	405177	-1	1008	delta-aminolevulinic acid dehydratase
13034	186	11483	165	15549	136	21582	122	UTI89_C0389	UTI89_C0389	405670	408657	1	2988	putative structural protein
1208	28	1010	25	1014	14	47725	15	UTI89_C0390	yaiV	408698	409366	1	669	hypothetical protein YaiV
934	26	1292	25	438	13	5	5	UTI89_C0391	yaiH	409367	410524	-1	1158	penicillin-binding protein AmpH
0	0	0	0	1	1	0	0	UTI89_C0392	UTI89_C0392	410662	410856	1	195	hypothetical protein
860	20	1045	20	281	13	6	5	UTI89_C0393	sbmA	410870	412096	1	1227	inner-membrane transport protein
404	8	251	10	485	12	2662	17	UTI89_C0394	yaiW	412109	413203	1	1095	hypothetical protein YaiW
138	6	154	4	106	4	1	1	UTI89_C0395	yaiY	413262	413570	-1	309	hypothetical protein
64	2	41	2	209	3	0	0	UTI89_C0396	UTI89_C0396	413500	413634	1	135	hypothetical protein
254	8	233	8	2054	11	1	1	UTI89_C0397	yaiZ	413698	414042	1	345	hypothetical protein YaiZ
550	24	681	20	222	7	1051	15	UTI89_C0398	ddlA	414066	415160	-1	1095	D-alanine--D-alanine ligase A
2	2	0	0	0	0	0	0	UTI89_C0399	UTI89_C0399	415238	415360	1	123	hypothetical protein
0	0	0	0	0	0	0	0	UTI89_C0400	UTI89_C0400	415475	415738	-1	264	hypothetical protein
268	8	440	8	126	4	47	2	UTI89_C0401	yaiB	415623	415883	1	261	hypothetical protein YaiB
886	24	1426	27	378	19	289	7	UTI89_C0402	phoA	415915	417399	1	1485	alkaline phosphatase precursor
0	0	0	0	3	3	0	0	UTI89_C0403	psiF	417500	417838	1	339	phosphate starvation-induced protein
326	12	424	10	212	6	201	4	UTI89_C0404	yaiC	417940	419055	1	1116	hypothetical protein
256	14	122	14	88	5	19	8	UTI89_C0405	proC	419072	419989	-1	918	pyrroline-5-carboxylate reductase
618	14	212	11	70	3	162	3	UTI89_C0406	yaiI	419881	420459	1	579	hypothetical protein
314	6	212	6	6	5	887	7	UTI89_C0407	aroL	420642	421166	1	525	shikimate kinase II
362	4	569	8	228	3	579	4	UTI89_C0408	UTI89_C0408	421156	421488	-1	333	hypothetical protein
362	4	568	7	228	3	579	4	UTI89_C0409	yaiA	421216	421407	1	192	hypothetical protein
326	8	468	13	158	8	1014	9	UTI89_C0410	aroM	421665	422342	1	678	AroM protein
0	0	2	2	0	0	1	1	UTI89_C0411	yaiE	422414	422698	1	285	hypothetical protein
56	2	17	2	0	0	0	0	UTI89_C0412	UTI89_C0412	422802	422957	-1	156	hypothetical protein
480	12	196	9	116	6	515	3	UTI89_C0413	ykiA	422906	423187	1	282	hypothetical protein YkiA
306	10	274	12	105	6	292	8	UTI89_C0414	rdgC	423345	424328	-1	984	nonspecific DNA binding protein; nucleoid component
396	8	489	8	4	4	1	1	UTI89_C0415	yajF	424243	425289	1	1047	putative NAGC-like transcriptional regulator
2164	56	3229	59	3887	27	615	20	UTI89_C0416	araJ	425558	426826	-1	1269	AraJ MFS transporter
802	14	803	22	1348	19	394	13	UTI89_C0417	sbcC	426868	430011	-1	3144	exonuclease SbcC
98	8	324	7	30	6	690	10	UTI89_C0418	sbcD	430008	431210	-1	1203	ATP-dependent dsDNA exonuclease
0	0	0	0	0	0	0	0	UTI89_C0419	UTI89_C0419	431196	431327	1	132	hypothetical protein
442	12	935	11	933	9	30	2	UTI89_C0420	phoB	431400	432089	1	690	positive response regulator for pho regulon
1284	38	1248	31	1368	28	13952	26	UTI89_C0421	phoR	432147	433442	1	1296	phosphate regulon sensor protein PhoR
0	0	0	0	0	0	1	1	UTI89_C0422	UTI89_C0422	433655	433804	-1	150	hypothetical protein
508	14	86	8	21	5	22	6	UTI89_C0423	brnQ	433849	435168	1	1320	branched-chain amino acid transport system II carrier protein
1088	18	1044	20	1060	14	3884	13	UTI89_C0424	proY	435241	436617	1	1377	proline-specific permease ProY
1136	16	742	19	354	17	3297	14	UTI89_C0425	malZ	436773	438590	1	1818	maltodextrin glucosidase
4	4	0	0	2	2	1	1	UTI89_C0426	yajB	438595	439233	-1	639	hypothetical protein YajB
186	8	318	12	21	3	49	5	UTI89_C0427	queA	439395	440465	1	1071	probable S-adenosylmethionine:tRNA ribosyltransferase-isomerase
396	14	385	18	86	6	37	4	UTI89_C0428	tgt	440520	441647	1	1128	tRNA-guanine transglycosylase
0	0	65	5	1	1	1	1	UTI89_C0429	yajC	441640	442002	1	363	hypothetical protein YajC
6	6	6	6	2	2	8	7	UTI89_C0430	secD	442030	443877	1	1848	protein-export membrane protein SecD
4	4	2	2	5	5	7	7	UTI89_C0431	secF	443843	444859	1	1017	protein-export membrane protein SecF
2	2	1	1	2	2	1	1	UTI89_C0432	yajD	444920	445336	1	417	hypothetical protein YajD
0	0	1	1	9	9	6	5	UTI89_C0433	tsx	445374	446306	-1	933	nucleoside channel; receptor of phage T6 and colicin K
106	6	406	7	9	6	285	5	UTI89_C0434	yajI	446556	447155	-1	600	hypothetical lipoprotein YajI precursor
2	2	0	0	0	0	1	1	UTI89_C0435	ybaD	447246	447695	1	450	hypothetical protein
4	4	5	4	2	2	1	1	UTI89_C0436	ribD	447699	448802	1	1104	diaminohydroxyphosphoribosylaminopyrimidine deaminase; 5-amino-6-(5-phosphoribosylamino)uracil reductase
0	0	0	0	3	3	4	4	UTI89_C0437	ribH	448795	449361	1	567	riboflavin synthase beta chain
0	0	1	1	4	3	2	2	UTI89_C0438	UTI89_C0438	449351	449884	-1	534	hypothetical protein
0	0	1	1	4	3	2	2	UTI89_C0439	nusB	449381	449800	1	420	FJECB transcription termination; L factor
2	2	3	3	4	4	2	2	UTI89_C0440	thiL	449878	450855	1	978	thiamin-monophosphate kinase
2	2	1	1	1	1	2	2	UTI89_C0441	pgpA	450833	451351	1	519	phosphatidylglycerophosphatase A
452	16	347	7	620	15	453	7	UTI89_C0442	yajO	451405	452379	-1	975	hypothetical oxidoreductase YajO
6	6	8	7	4	4	4	4	UTI89_C0443	dxs	452434	454296	-1	1863	1-deoxyxylulose-5-phosphate synthase
2	2	1	1	2	2	3	2	UTI89_C0444	ispA	454321	455220	-1	900	geranyltranstransferase
0	0	0	0	0	0	0	0	UTI89_C0445	xseB	455220	455462	-1	243	exonuclease VII
420	14	1117	13	1575	8	295	6	UTI89_C0446	yajK	455668	457116	1	1449	thiamine biosynthesis protein ThiI
4	4	0	0	1	1	1	1	UTI89_C0447	thiJ	457170	457766	-1	597	4-methyl-5(B-hydroxyethyl)-thiazole monophosphate biosynthesis enzyme
414	6	451	8	135	8	13744	15	UTI89_C0448	apbA	457723	458634	-1	912	2-dehydropantoate reductase
0	0	4	4	4	4	2	2	UTI89_C0449	yajQ	458634	459293	1	660	hypothetical protein
210	8	987	22	191	9	90	6	UTI89_C0450	yajR	459421	460983	-1	1563	hypothetical transport protein YajR
304	6	806	7	3	3	3	3	UTI89_C0451	cyoE	460934	461869	-1	936	cytochrome o ubiquinol oxidase C subunit
0	0	2	2	2	2	2	2	UTI89_C0452	cyoD	461836	462165	-1	330	cytochrome O ubiquinol oxidase protein CyoD
0	0	2	2	2	2	2	2	UTI89_C0453	UTI89_C0453	461858	462115	1	258	hypothetical protein
76	6	121	5	9	4	0	0	UTI89_C0454	cyoC	462165	462779	-1	615	cytochrome o ubiquinol oxidase subunit III
68	8	43	9	6	6	6	6	UTI89_C0455	cyoB	462769	464760	-1	1992	cytochrome o ubiquinol oxidase subunit I
1340	42	1908	29	1510	22	1479	27	UTI89_C0456	cyoA	464782	465729	-1	948	cytochrome o ubiquinol oxidase subunit II
1168	26	1116	22	164	10	2721	14	UTI89_C0457	ampG	466188	467663	-1	1476	AmpG muropeptide MFS transporter
46	4	35	2	15	2	0	0	UTI89_C0458	yajG	467707	468387	-1	681	hypothetical lipoprotein YajG precursor
0	0	0	0	0	0	0	0	UTI89_C0459	UTI89_C0459	468347	468466	-1	120	hypothetical protein
208	6	101	7	45	3	62	2	UTI89_C0460	bolA	468557	468907	1	351	BolA transcriptional regulator
2	2	1	1	0	0	4	4	UTI89_C0461	UTI89_C0461	468834	469256	-1	423	hypothetical protein
0	0	0	0	0	0	0	0	UTI89_C0462	UTI89_C0462	468841	469104	1	264	hypothetical protein
272	24	245	12	251	11	3	3	UTI89_C0463	tig	469251	470540	1	1290	trigger factor
484	28	361	16	251	11	3	3	UTI89_C0464	UTI89_C0464	469260	470561	-1	1302	hypothetical protein
114	6	39	3	4	4	3	3	UTI89_C0465	clpP	470795	471418	1	624	ATP-dependent proteolytic subunit of clpA-ClpP serine protease
562	16	426	14	54	5	3	3	UTI89_C0466	clpX	471544	472818	1	1275	ATP-dependent specificity component of ClpP serine protease
752	22	644	17	31	4	42	4	UTI89_C0467	lon	472961	475360	1	2400	DNA-binding
256	6	208	5	0	0	47	4	UTI89_C0468	hupB	475569	475841	1	273	DNA-binding protein HU-beta
560	18	442	17	1089	11	1	1	UTI89_C0469	ybaU	476033	477904	1	1872	peptidyl-prolyl cis-trans isomerase D
66	2	35	3	113	4	5	5	UTI89_C0470	ybaV	478055	478426	1	372	hypothetical protein YbaV precursor
452	8	439	6	2	2	103	2	UTI89_C0471	ybaW	478532	478930	1	399	hypothetical protein YbaW
136	6	102	7	12	6	3	3	UTI89_C0472	ybaX	478982	479677	-1	696	hypothetical protein YbaX
254	10	333	10	25	15	1209	13	UTI89_C0473	ybaE	479742	481457	-1	1716	hypothetical protein YbaE
72	8	404	3	1	1	1	1	UTI89_C0474	cof	481530	482360	1	831	hypothetical protein Cof
738	14	782	14	116	4	5	4	UTI89_C0475	ybaO	482405	482971	1	567	hypothetical transcriptional regulator YbaO
450	12	543	9	532	11	905	11	UTI89_C0476	mdlA	483001	484773	1	1773	multidrug resistance-like ATP-binding protein mdlA
256	12	378	11	219	5	29	6	UTI89_C0477	mdlB	484652	486547	1	1896	multidrug resistance-like ATP-binding protein mdlB
102	8	165	3	45	7	559	6	UTI89_C0478	glnK	486728	487066	1	339	nitrogen regulatory protein P-II 2
160	8	69	7	49	5	7	7	UTI89_C0479	amtB	487096	488382	1	1287	putative ammonium transporter
24	4	5	4	4	2	457	5	UTI89_C0480	tesB	488431	489375	-1	945	Acyl-CoA thioesterase II
390	8	421	8	510	5	814	10	UTI89_C0481	ybaY	489509	490081	1	573	hypothetical protein YbaY
46	4	37	3	2	2	552	7	UTI89_C0482	ybaZ	490112	490522	-1	411	hypothetical protein YbaZ
280	4	499	9	49	4	1	1	UTI89_C0483	ybaA	490802	491155	1	354	hypothetical protein YbaA
928	18	1009	25	205	15	62	8	UTI89_C0484	ylaB	491197	492753	-1	1557	hypothetical protein YlaB
6	4	2	2	0	0	0	0	UTI89_C0485	ylaC	492911	493420	-1	510	hypothetical protein YlaC
988	20	988	8	342	9	1100	8	UTI89_C0486	maa	493497	494048	-1	552	maltose O-acetyltransferase
584	10	523	11	166	6	1	1	UTI89_C0487	hha	494222	494452	-1	231	hemolysin expression modulating protein
1486	34	2127	28	518	15	3612	25	UTI89_C0488	ybaJ	494466	494840	-1	375	hypothetical protein
838	42	1010	24	339	35	1759	21	UTI89_C0489	acrB	495385	498534	-1	3150	acridine efflux pump
300	14	420	18	272	6	122	6	UTI89_C0490	acrA	498557	499786	-1	1230	acriflavine resistance protein A precursor
804	28	1144	28	1599	31	3003	12	UTI89_C0491	acrR	499892	500539	1	648	acrAB operon repressor
1514	30	1821	33	1502	23	4819	29	UTI89_C0492	kefA	500667	504029	1	3363	mechanosensitive channel protein KefA
0	0	0	0	1	1	2	2	UTI89_C0493	ybaM	504241	504402	-1	162	hypothetical protein YbaM
502	8	452	6	124	6	131	3	UTI89_C0494	priC	504416	504943	-1	528	primosomal replication protein N''
0	0	2	2	1	1	0	0	UTI89_C0495	ybaN	505013	505390	1	378	hypothetical protein YbaN
144	8	182	10	98	6	4	3	UTI89_C0496	apt	505489	506094	1	606	adenine phosphoribosyltransferase
0	0	0	0	2	2	5	5	UTI89_C0497	dnaX	506223	508154	1	1932	DNA polymerase III subunit tau
0	0	1	1	2	2	0	0	UTI89_C0498	UTI89_C0498	508183	508560	-1	378	conserved hypothetical protein
0	0	1	1	3	3	0	0	UTI89_C0499	ybaB	508192	508536	1	345	conserved hypothetical protein
104	6	494	4	634	3	4	4	UTI89_C0500	recR	508536	509141	1	606	recombination and repair protein RecR
424	12	564	20	60	4	173	9	UTI89_C0501	htpG	509251	511125	1	1875	chaperone Hsp90
6	6	3	3	0	0	0	0	UTI89_C0502	adk	511246	511950	1	705	adenylate kinase
0	0	1	1	3	3	4	4	UTI89_C0503	hemH	512082	513044	1	963	ferrochelatase (heme synthetase)
30	2	4	4	28	5	2	2	UTI89_C0504	ybaC	513041	514000	-1	960	acetyl esterase
182	6	180	6	28	6	3	3	UTI89_C0505	gsk	514152	515456	1	1305	inosine-guanosine kinase
1116	18	1650	22	372	11	88	7	UTI89_C0506	ybaL	515586	517262	-1	1677	hypothetical protein YbaL
84	6	3	3	63	9	3	3	UTI89_C0507	fsr	517501	518721	-1	1221	fosmidomycin resistance protein
298	10	408	10	58	6	45	7	UTI89_C0508	ushA	518939	520591	1	1653	UDP-sugar hydrolase (5'-nucleotidase)
978	20	879	15	370	14	156	12	UTI89_C0509	UTI89_C0509	520629	521132	-1	504	hypothetical protein
640	32	1629	28	153	15	2442	17	UTI89_C0510	UTI89_C0510	521129	521785	-1	657	hypothetical protein
4	2	100	4	2	2	0	0	UTI89_C0511	ybaK	521953	522432	-1	480	hypothetical protein YbaK
134	6	261	5	2	2	3	3	UTI89_C0512	ybaP	522636	523430	-1	795	putative ligase
192	6	325	6	428	6	1	1	UTI89_C0513	UTI89_C0513	523533	523865	1	333	hypothetical protein
0	0	1	1	3	2	0	0	UTI89_C0514	UTI89_C0514	523901	524242	1	342	hypothetical protein
648	24	994	26	196	10	31	8	UTI89_C0515	ybaR	524300	526804	-1	2505	copper-transporting P-type ATPase
474	14	1041	18	315	9	1254	15	UTI89_C0516	ybaS	527066	527998	1	933	probable glutaminase YbaS
24	2	7	3	5	5	2	2	UTI89_C0517	ybaT	528001	529293	1	1293	hypothetical transport protein YbaT
420	16	413	9	45	5	2	2	UTI89_C0518	cueR	529418	529825	1	408	putative HTH-type transcriptional regulator
406	14	555	16	2	1	0	0	UTI89_C0519	UTI89_C0519	529829	529996	-1	168	hypothetical protein
2634	50	2421	35	812	20	3846	25	UTI89_C0520	UTI89_C0520	530029	530451	-1	423	hypothetical protein
1178	26	1427	25	1297	17	585	6	UTI89_C0521	UTI89_C0521	530537	531553	-1	1017	hypothetical adhesin/invasin-like protein
2	2	0	0	1	1	1	1	UTI89_C0522	UTI89_C0522	531920	532282	1	363	hypothetical protein
106	4	73	4	31	3	0	0	UTI89_C0523	ybbJ	532385	532843	-1	459	hypothetical protein YbbJ
932	20	931	18	2101	18	154644	28	UTI89_C0524	ybbK	532840	533757	-1	918	putative protease YbbK
2180	44	2288	45	2385	29	882	18	UTI89_C0525	ybbL	533903	534580	1	678	putative ATP-binding component of a transport system
1932	48	2086	41	722	21	1431	22	UTI89_C0526	ybbM	534540	535346	1	807	putative metal resistance protein
526	8	421	9	163	6	226	6	UTI89_C0527	ybbN	535409	536299	-1	891	putative thioredoxin-like protein
508	18	982	17	175	10	585	11	UTI89_C0528	ybbO	536324	537133	-1	810	putative oxidoreductase
878	12	363	8	183	6	302	8	UTI89_C0529	tesA	537123	537779	-1	657	acyl-CoA thioesterase I precursor
590	8	487	11	113	9	65	4	UTI89_C0530	ybbA	537717	538403	1	687	putative ABC-type transport protein YbbA
332	12	178	9	183	12	26	7	UTI89_C0531	ybbP	538400	540814	1	2415	hypothetical protein YbbP
122	8	153	7	34	2	86	5	UTI89_C0532	ybbB	540873	541967	-1	1095	putative capsule anchoring protein YbbB
158	10	387	9	46	8	2717	9	UTI89_C0533	ybbS	542036	542962	-1	927	hypothetical transcriptional regulator YbbS
470	10	977	11	349	5	70	3	UTI89_C0534	ybbT	543192	543674	1	483	hypothetical protein
216	6	275	5	6	3	1	1	UTI89_C0535	ybbU	543752	544567	1	816	putative regulator of allantoin regulon YbbU
1176	38	1588	27	1826	20	1349	22	UTI89_C0536	gcl	544567	546438	1	1872	glyoxylate carboligase
1990	52	2530	44	520	17	146	4	UTI89_C0537	hyi	546451	547227	1	777	hydroxypyruvate isomerase
910	40	1776	32	1698	22	331	10	UTI89_C0538	ybbQ	547327	548205	1	879	2-hydroxy-3-oxopropionate reductase
3150	66	2293	48	856	30	1135	17	UTI89_C0539	ybbW	548375	549829	1	1455	putative allantoin permease
1068	26	1168	23	423	13	2394	15	UTI89_C0540	ybbX	549889	551250	1	1362	allantoinase
492	28	770	28	41	10	42	4	UTI89_C0541	ybbY	551300	552607	1	1308	putative purine permease YbbY
438	18	275	11	2	2	33	6	UTI89_C0542	ybbZ	552623	553774	1	1152	glycerate kinase 1
1150	32	790	29	1962	21	7681	21	UTI89_C0543	ylbA	553903	554688	-1	786	hypothetical protein YlbA
1408	40	1916	43	186	10	1850	16	UTI89_C0544	ylbB	554699	555952	-1	1254	allantoate amidohydrolase
1254	32	1523	28	518	17	731	10	UTI89_C0545	allD	555956	557005	-1	1050	ureidoglycolate dehydrogenase
594	18	403	14	1712	14	952	14	UTI89_C0546	fdrA	557322	558989	1	1668	putative transport protein FdrA
52	6	27	4	95	6	340	6	UTI89_C0547	ylbE	558999	560258	1	1260	hypothetical protein YlbE
1024	12	983	10	1590	19	4725	19	UTI89_C0548	ylbF	560176	561084	1	909	hypothetical protein YlbF
2	2	1	1	2	2	1	1	UTI89_C0549	arcC	561081	561974	1	894	putative carbamate kinase
2	2	2	2	0	0	2	2	UTI89_C0550	purK	562127	563194	-1	1068	phosphoribosylaminoimidazole carboxylase ATPase subunit
228	8	147	6	57	4	1	1	UTI89_C0551	purE	563191	563727	-1	537	phosphoribosylaminoimidazole carboxylase catalytic subunit
240	6	4	3	71	5	44	4	UTI89_C0552	UTI89_C0552	563796	564125	-1	330	hypothetical protein
0	0	4	4	2	2	1	1	UTI89_C0553	ybbF	564236	564958	-1	723	UDP-2
2	2	0	0	0	0	1	1	UTI89_C0554	ppiB	564961	565455	-1	495	peptidyl-prolyl cis-trans isomerase B (rotamase B)
4	4	3	3	7	6	3	3	UTI89_C0555	cysS	565629	567014	1	1386	cysteinyl-tRNA synthetase (Cysteine--tRNA ligase)
240	10	891	8	67	3	2	2	UTI89_C0556	ybcI	567050	567571	-1	522	hypothetical protein
2	2	1	1	0	0	0	0	UTI89_C0557	UTI89_C0557	567657	567914	1	258	hypothetical protein
0	0	3	3	0	0	0	0	UTI89_C0558	ybcJ	567679	567912	-1	234	conserved hypothetical protein
0	0	2	2	4	4	1	1	UTI89_C0559	folD	567893	568759	-1	867	5
366	8	239	7	294	8	35	3	UTI89_C0560	UTI89_C0560	568809	568997	1	189	hypothetical protein
0	0	0	0	0	0	0	0	UTI89_C0561	argU	569030	569103	1	74
282	4	599	5	625	9	275	4	UTI89_C0562	intD	569114	569467	-1	354	prophage DLP12 integrase
0	0	1	1	1	1	2	2	UTI89_C0563	UTI89_C0563	569442	569834	-1	393	prophage DLP12 integrase
10	2	284	4	4	1	311	4	UTI89_C0564	tfaQ	569748	570104	1	357	lambdoid prophage Qin tail fiber assembly protein-like protein
444	18	153	13	864	11	1172	10	UTI89_C0565	UTI89_C0565	570159	570824	-1	666	hypothetical protein YbcY precursor
2746	62	2704	47	2707	33	45180	34	UTI89_C0566	ompT	571059	572012	-1	954	outer membrane protein 3b (a)
484	18	1009	17	252	15	12	3	UTI89_C0567	ybcH	572670	573560	-1	891	hypothetical protein YbcH precursor
586	16	1507	29	496	20	144	8	UTI89_C0568	nfrA	573561	576554	-1	2994	bacteriophage N4 adsorption protein A precursor
834	14	1092	20	521	12	2228	18	UTI89_C0569	nfrB	576520	578757	-1	2238	bacteriophage N4 receptor
316	14	408	14	674	8	86	11	UTI89_C0570	cusS	578907	580349	-1	1443	sensor kinase CusS
4	4	0	0	3	3	0	0	UTI89_C0571	ylcA	580339	581022	-1	684	putative 2-component transcriptional regulator
1978	66	2663	42	245	16	1298	21	UTI89_C0572	cusC	581179	582561	1	1383	probable outer membrane lipoprotein CusC precursor
2226	46	2198	33	6452	28	482	10	UTI89_C0573	ylcC	582585	582917	1	333	conserved hypothetical protein
1438	34	2140	30	489	21	718	15	UTI89_C0574	UTI89_C0574	582933	584156	1	1224	putative resistance protein
1050	26	1369	32	1269	33	2109	23	UTI89_C0575	cusA	584168	587311	1	3144	putative cation efflux system protein CusA
358	12	284	13	66	4	7	7	UTI89_C0576	pheP	587377	588789	1	1413	phenylalanine-specific permease
3842	78	4620	85	6981	48	2617	32	UTI89_C0577	ybdG	588871	590118	-1	1248	hypothetical protein YbdG
446	10	386	8	67	4	3	3	UTI89_C0578	nfnB	590226	590879	-1	654	oxygen-insensitive NAD(P)H nitroreductase
0	0	1	1	1	1	2	2	UTI89_C0579	ybdF	590958	591341	-1	384	hypothetical protein YbdF
0	0	1	1	3	3	1	1	UTI89_C0580	ybdJ	591406	591654	-1	249	hypothetical protein
368	14	541	14	16	3	1	1	UTI89_C0581	ybdK	591720	592838	-1	1119	hypothetical protein YbdK
426	12	141	6	151	7	417	6	UTI89_C0582	UTI89_C0582	593054	593323	-1	270	hypothetical protein
0	0	0	0	3	3	1	1	UTI89_C0583	entD	593566	594336	-1	771	4'-phosphopantetheinyl transferase EntD
860	32	948	24	166	15	85	6	UTI89_C0584	fepA	594361	596601	-1	2241	ferrienterobactin receptor precursor
0	0	25	2	0	0	0	0	UTI89_C0585	UTI89_C0585	596594	596725	1	132	hypothetical protein
464	12	786	16	362	8	519	9	UTI89_C0586	fes	596844	598046	1	1203	enterochelin esterase
2	2	1	1	1	1	0	0	UTI89_C0587	UTI89_C0587	598043	598267	1	225	conserved hypothetical protein
664	30	560	30	299	21	48	8	UTI89_C0588	entF	598264	602145	1	3882	enterobactin synthetase component F
2002	58	1674	47	3724	44	759	15	UTI89_C0589	fepE	602361	603494	1	1134	ferric enterobactin transport protein FepE
72	6	130	8	4	4	77	6	UTI89_C0590	fepC	603491	604306	-1	816	ferric enterobactin transport ATP-binding protein fepC
28	2	2	2	2	2	3	3	UTI89_C0591	fepG	604303	605295	-1	993	ferric enterobactin transport system permease protein fepG
4	2	152	2	2	2	1	1	UTI89_C0592	fepD	605292	606308	-1	1017	ferric enterobactin transport system permease protein fepD
94	6	235	7	9	5	3	3	UTI89_C0593	ybdA	606407	607657	1	1251	hypothetical membrane protein P43
8	2	3	3	37	4	0	0	UTI89_C0594	fepB	607661	608617	-1	957	ferrienterobactin-binding periplasmic protein precursor
258	22	229	12	264	11	204	5	UTI89_C0595	entC	608794	609981	1	1188	isochorismate synthase
366	26	440	16	58	12	84	7	UTI89_C0596	entE	609991	611601	1	1611	enterobactin synthetase component E
0	0	5	5	0	0	4	4	UTI89_C0597	entB	611615	612472	1	858	2
4	4	4	4	2	2	0	0	UTI89_C0598	entA	612472	613218	1	747	2
206	8	253	5	256	6	76	4	UTI89_C0599	ybdB	613221	613634	1	414	hypothetical protein
30	12	7	7	7	7	7	7	UTI89_C0600	cstA	613815	615920	1	2106	carbon starvation protein A
0	0	1	1	1	1	0	0	UTI89_C0601	ybdD	616033	616230	1	198	hypothetical protein
28	4	28	3	1	1	2	2	UTI89_C0602	ybdH	616240	617328	-1	1089	hypothetical oxidoreductase YbdH
118	6	40	6	73	6	1	1	UTI89_C0603	ybdL	617448	618608	1	1161	hypothetical aminotransferase YbdL
382	14	801	10	118	6	15	3	UTI89_C0604	ybdM	618609	619238	-1	630	hypothetical protein YbdM
2190	70	2084	49	675	26	7379	34	UTI89_C0605	ybdN	619211	620431	-1	1221	hypothetical protein YbdN
2594	88	2251	54	1772	27	68	5	UTI89_C0606	ybdO	620578	621516	-1	939	hypothetical transcriptional regulator YbdO
72	4	159	8	108	6	4	4	UTI89_C0607	dsbG	621685	622491	-1	807	thiol:disulfide interchange protein DsbG precursor
666	12	661	12	1	1	2	2	UTI89_C0608	ahpC	622803	623366	1	564	alkyl hydroperoxide reductase
392	20	625	11	139	7	69	5	UTI89_C0609	ahpF	623507	625102	1	1596	alkyl hydroperoxide reductase
346	12	764	11	409	10	575	6	UTI89_C0610	uspG	625223	625684	-1	462	universal stress protein UspG
0	0	0	0	1	1	2	2	UTI89_C0611	UTI89_C0611	625935	626318	1	384	conserved hypothetical protein
0	0	1	1	1	1	1	1	UTI89_C0612	rnk	626007	626417	-1	411	regulator of nucleoside diphosphate kinase
470	6	310	8	210	7	2088	10	UTI89_C0613	rna	626647	627471	-1	825	ribonuclease I precursor
230	14	176	8	164	11	2178	10	UTI89_C0614	citT	627567	629030	-1	1464	citrate DASS carrier/transporter
262	10	294	6	4	4	1	1	UTI89_C0615	citG	629081	629959	-1	879	2-(5''-triphosphoribosyl)-3'-dephosphocoenzyme-A synthase
22	8	128	4	3	2	3	3	UTI89_C0616	citX	629934	630485	-1	552	apo-citrate lyase phosphoribosyl-dephospho-CoA transferase
62	8	4	3	7	7	8	8	UTI89_C0617	UTI89_C0617	630453	631847	1	1395	hypothetical protein
62	8	5	4	7	7	6	6	UTI89_C0618	citF	630489	632021	-1	1533	citrate lyase alpha chain
240	12	646	9	114	5	357	7	UTI89_C0619	UTI89_C0619	632023	633069	1	1047	hypothetical protein
240	12	646	9	114	5	357	7	UTI89_C0620	citE	632032	632955	-1	924	citrate lyase beta chain (acyl lyase subunit)
0	0	1	1	3	3	0	0	UTI89_C0621	citD	632937	633233	-1	297	citrate lyase acyl carrier protein (gamma chain)
520	20	702	21	1887	19	1422	11	UTI89_C0622	citC	633248	634393	-1	1146	citrate lyase synthetase (citrate (pro-3S)-lyase ligase)
1688	44	2069	29	709	27	1215	19	UTI89_C0623	dpiB	634625	636343	1	1719	sensor kinase DpiB
256	4	158	6	57	5	5	5	UTI89_C0624	dpiA	636312	636992	1	681	transcriptional regulatory protein DpiA
750	14	700	20	998	17	651	18	UTI89_C0625	dcuC	637033	638418	-1	1386	anaerobic C4-dicarboxylate transporter DcuC
738	20	912	15	252	11	433	6	UTI89_C0626	crcA	639005	639565	1	561	CrcA protein (PagP monomer)
174	4	231	7	0	0	3	3	UTI89_C0627	cspE	639656	639949	1	294	cold shock-like protein CspE
0	0	0	0	1	1	3	3	UTI89_C0628	crcB	640003	640386	-1	384	hypothetical protein
108	2	266	2	28	3	2	2	UTI89_C0629	ybeM	640476	641270	1	795	putative amidase
0	0	0	0	0	0	0	0	UTI89_C0630	UTI89_C0630	641399	641602	1	204	hypothetical protein
0	0	3	3	3	3	0	0	UTI89_C0631	lipA	641702	642667	-1	966	lipoate synthesis protein
34	8	5	3	2	2	4	4	UTI89_C0632	lipB	643487	644128	-1	642	lipoate-protein ligase B
2	2	5	3	0	0	0	0	UTI89_C0633	ybeD	644229	644492	-1	264	hypothetical protein
518	20	677	16	12	4	4	4	UTI89_C0634	dacA	644602	645813	-1	1212	D-alanyl-D-alanine carboxypeptidase
308	12	718	13	140	8	1601	19	UTI89_C0635	rlpA	645953	647041	-1	1089	rare lipoprotein A precursor
2	2	3	3	2	2	2	2	UTI89_C0636	mrdB	647052	648164	-1	1113	rod shape-determining protein RodA
4	4	9	9	5	5	3	3	UTI89_C0637	mrdA	648167	650068	-1	1902	cell elongation
218	4	711	8	1353	8	52	3	UTI89_C0638	ybeA	650099	650566	-1	468	hypothetical protein
0	0	0	0	1	1	1	1	UTI89_C0639	ybeB	650570	650887	-1	318	hypothetical protein YbeB
4	4	1	1	0	0	2	2	UTI89_C0640	UTI89_C0640	650901	651191	1	291	hypothetical protein
160	6	420	9	382	9	335	10	UTI89_C0641	phpB	651147	651761	-1	615	alpha-ribazole-5'-phosphate phosphatase
2	2	2	2	2	2	2	2	UTI89_C0642	ybeN	651782	652486	-1	705	nicotinate-nucleotide adenylyltransferase
0	0	2	2	8	5	4	4	UTI89_C0643	holA	652425	653456	-1	1032	DNA polymerase III
2	2	1	1	0	0	4	4	UTI89_C0644	rlpB	653456	654037	-1	582	RlpB
12	12	15	13	10	10	4	4	UTI89_C0645	leuS	654052	656775	-1	2724	leucyl-tRNA synthetase
0	0	1	1	0	0	3	3	UTI89_C0646	ybeL	656869	657351	1	483	conserved hypothetical protein
276	6	151	8	80	8	519	7	UTI89_C0647	ybeK	657396	658364	-1	969	hypothetical protein YbeK
168	10	157	9	9	4	878	11	UTI89_C0648	gltL	658449	659174	-1	726	ATP-binding protein of glutamate/aspartate transport system
472	18	292	13	406	13	2214	15	UTI89_C0649	gltK	659174	659848	-1	675	glutamate/aspartate transport system permease
108	8	136	7	2601	8	67	5	UTI89_C0650	gltJ	659848	660588	-1	741	GltJ
512	8	452	11	343	6	135	3	UTI89_C0651	ybeJ	660758	661735	-1	978	glutamate/aspartate periplasmic binding protein precursor
0	0	0	0	0	0	1	1	UTI89_C0652	UTI89_C0652	661801	661923	1	123	hypothetical protein
1216	38	1119	32	332	18	1487	19	UTI89_C0653	UTI89_C0653	662120	663997	1	1878	hypothetical protein
0	0	0	0	0	0	0	0	UTI89_C0654	UTI89_C0654	663966	664142	1	177	hypothetical protein
2	2	5	5	0	0	7	7	UTI89_C0655	cutE	664124	665665	-1	1542	apolipoprotein N-acyltransferase
0	0	3	3	1	1	2	2	UTI89_C0656	ybeX	665690	666568	-1	879	putative transport protein
2	2	1	1	2	2	2	2	UTI89_C0657	ybeY	666658	667125	-1	468	hypothetical protein
2	2	2	2	1	1	5	5	UTI89_C0658	ybeZ	667122	668201	-1	1080	putative ATP-binding protein in pho regulon
662	20	786	14	358	10	8	6	UTI89_C0659	UTI89_C0659	668315	669739	-1	1425	hypothetical protein
0	0	3	3	2	2	4	4	UTI89_C0660	yleB	669885	671060	1	1176	2-octaprenyl-3-methyl-6-methoxy-1
0	0	0	0	0	0	0	0	UTI89_C0661	glnX	671218	671289	-1	72
0	0	0	0	0	0	0	0	UTI89_C0662	glnV	671330	671401	-1	72
2	2	0	0	0	0	0	0	UTI89_C0663	metU	671453	671526	-1	74
0	0	0	0	0	0	0	0	UTI89_C0664	glnW	671545	671616	-1	72
0	0	0	0	0	0	0	0	UTI89_C0665	glnU	671654	671725	-1	72
0	0	1	1	1	1	0	0	UTI89_C0666	leuW	671752	671833	-1	82
0	0	0	0	1	1	0	0	UTI89_C0667	metT	671847	671920	-1	74
696	24	635	22	277	21	490	17	UTI89_C0668	asnB	672301	674199	-1	1899	glutamine-hydrolyzing asparagine synthetase B
0	0	4	4	3	3	2	2	UTI89_C0669	nagD	674221	674973	-1	753	N-acetylglucosamine metabolism
270	8	225	9	34	10	2	2	UTI89_C0670	nagC	675021	676241	-1	1221	transcriptional repressor of nag (N-acetylglucosamine) operon
114	6	169	9	2	2	5	5	UTI89_C0671	nagA	676250	677398	-1	1149	N-acetylglucosamine-6-phosphate deacetylase
416	8	295	7	23	4	2	1	UTI89_C0672	nagB	677458	678258	-1	801	glucosamine-6-phosphate deaminase
0	0	1	1	0	0	0	0	UTI89_C0673	UTI89_C0673	678307	678441	-1	135	hypothetical protein
616	12	629	12	128	9	37	8	UTI89_C0674	nagE	678591	680537	1	1947	N-acetylglucosamine PTS permease
0	0	0	0	0	0	0	0	UTI89_C0675	UTI89_C0675	680507	680659	-1	153	hypothetical protein
566	22	952	21	654	19	4543	26	UTI89_C0676	UTI89_C0676	680626	681906	-1	1281	hypothetical protein
422	8	255	5	230	9	3511	11	UTI89_C0677	UTI89_C0677	681920	682390	-1	471	hypothetical protein
1758	34	1651	28	1064	25	913	13	UTI89_C0678	UTI89_C0678	682387	683556	-1	1170	hypothetical protein
706	16	682	13	252	8	662	3	UTI89_C0679	UTI89_C0679	684402	685289	-1	888	dihydrodipicolinate synthase
1002	20	1455	25	253	11	1313	17	UTI89_C0680	UTI89_C0680	685293	686450	-1	1158	putative alcohol dehydrogenase
296	18	522	14	490	11	716	13	UTI89_C0681	UTI89_C0681	686725	687855	1	1131	putative inner membrane protein
1014	24	822	23	985	19	696	15	UTI89_C0682	UTI89_C0682	687848	688834	1	987	putative pyridoxine phosphate biosynthetic protein
0	0	2	2	4	4	0	0	UTI89_C0683	UTI89_C0683	688836	689597	1	762	putative transcriptional regulator
2	2	8	8	10	9	7	7	UTI89_C0684	glnS	689817	691481	1	1665	glutaminyl-tRNA synthetase
704	18	702	21	820	18	134	5	UTI89_C0685	ybfM	691930	693336	1	1407	hypothetical protein
182	6	180	7	24	4	1	1	UTI89_C0686	ybfN	693386	693712	1	327	hypothetical lipoprotein YbfN precursor
2	2	2	2	0	0	2	2	UTI89_C0687	fur	693796	694242	-1	447	subunit of Fur transcriptional dual regulator
0	0	0	0	0	0	4	4	UTI89_C0688	ybfJ	694287	694541	1	255	hypothetical protein YbfJ
0	0	2	2	3	3	4	4	UTI89_C0689	fldA	694531	695178	-1	648	flavodoxin 1
0	0	1	1	0	0	1	1	UTI89_C0690	ybfE	695201	695563	-1	363	hypothetical protein
788	12	243	7	383	7	4009	15	UTI89_C0691	ybfF	695634	696398	-1	765	putative esterase/lipase YbfF
874	18	864	13	8	2	104	4	UTI89_C0692	seqA	696448	697128	1	681	negative modulator of initiation of replication
886	26	91	10	39	9	3	3	UTI89_C0693	pgm	697103	698794	1	1692	phosphoglucomutase
400	10	135	8	124	7	4838	16	UTI89_C0694	potE	698851	700170	-1	1320	putrescine transport protein
744	32	790	27	48	11	385	16	UTI89_C0695	speF	700167	702374	-1	2208	ornithine decarboxylase
234	6	214	6	286	5	209	2	UTI89_C0696	UTI89_C0696	702379	702531	-1	153	hypothetical protein
0	0	0	0	1	1	0	0	UTI89_C0697	UTI89_C0697	702898	703032	1	135	conserved hypothetical protein
364	16	667	16	2703	16	70	5	UTI89_C0698	kdpE	703054	703731	-1	678	transcriptional regulatory protein KdpE
564	16	249	9	35	11	90928	22	UTI89_C0699	kdpD	703728	706415	-1	2688	sensor protein KdpD
2	2	2	2	3	3	1	1	UTI89_C0700	kdpC	706405	707001	-1	597	potassium-transporting ATPase C chain
2	2	8	8	4	4	5	5	UTI89_C0701	kdpB	706986	709034	-1	2049	potassium-transporting ATPase B chain
124	4	32	7	142	8	3	3	UTI89_C0702	kdpA	709057	710730	-1	1674	potassium-transporting ATPase A chain
0	0	0	0	1	1	0	0	UTI89_C0703	UTI89_C0703	710730	710933	-1	204	hypothetical protein
0	0	1	1	1	1	1	1	UTI89_C0704	ybfA	711132	711338	1	207	hypothetical protein YbfA precursor
248	6	296	7	1	1	449	4	UTI89_C0705	ybgA	711439	711948	1	510	hypothetical protein YbgA
396	14	343	12	209	11	202	14	UTI89_C0706	phrB	711945	713363	1	1419	deoxyribodipyrimidine photolyase
1872	28	1899	25	1974	25	2308	18	UTI89_C0707	ybgH	713405	714886	-1	1482	hypothetical transporter YbgH
620	16	807	17	239	12	3	3	UTI89_C0708	ybgI	715157	715900	1	744	conserved hypothetical protein
2	2	2	2	1	1	0	0	UTI89_C0709	ybgJ	715923	716579	1	657	hypothetical protein YbgJ
1436	28	1629	24	2196	21	905	8	UTI89_C0710	ybgK	716573	717505	1	933	hypothetical protein
44	4	76	3	2	2	0	0	UTI89_C0711	ybgL	717495	718229	1	735	protein YbgL
64	2	510	4	360	7	155	6	UTI89_C0712	nei	718265	719056	1	792	endonuclease VIII
506	12	639	14	236	11	1	1	UTI89_C0713	abrB	719053	720144	-1	1092	putative transport protein AbrB
1994	26	2772	33	1120	23	635	14	UTI89_C0714	ybgO	720251	720625	-1	375	hypothetical protein
82	6	113	2	1	1	13	4	UTI89_C0715	gltA	720773	722056	-1	1284	citrate synthase
0	0	1	1	1	1	0	0	UTI89_C0716	UTI89_C0716	722038	722229	1	192	hypothetical protein
0	0	2	2	0	0	1	1	UTI89_C0717	sdhC	722750	723154	1	405	succinate dehydrogenase cytochrome b-556 subunit
0	0	4	4	1	1	0	0	UTI89_C0718	sdhD	723148	723495	1	348	succinate dehydrogenase hydrophobic subunit
4	4	54	7	7	7	4	4	UTI89_C0719	sdhA	723483	725261	1	1779	succinate dehydrogenase flavoprotein subunit
0	0	6	2	1	1	3	3	UTI89_C0720	sdhB	725277	725993	1	717	succinate dehydrogenase
8	8	10	10	9	9	7	7	UTI89_C0721	sucA	726354	729155	1	2802	2-oxoglutarate dehydrogenase decarboxylase component
6	6	4	4	3	3	3	3	UTI89_C0722	sucB	729170	730387	1	1218	dihydrolipoamide succinyltransferase component of 2-oxoglutarate dehydrogenase complex
6	6	3	3	1	1	1	1	UTI89_C0723	sucC	730481	731647	1	1167	succinyl-CoA synthetase
86	4	11	5	15	4	3	3	UTI89_C0724	sucD	731647	732516	1	870	succinyl-CoA synthetase
1582	42	1139	34	2810	24	4606	21	UTI89_C0725	UTI89_C0725	732756	733871	1	1116	hypothetical protein
0	0	1	1	1	1	0	0	UTI89_C0726	UTI89_C0726	733753	734097	1	345	hypothetical protein
2	2	3	3	11	10	4	4	UTI89_C0727	cydA	735198	736769	1	1572	cytochrome d terminal oxidase
2	2	5	5	6	6	3	3	UTI89_C0728	UTI89_C0728	736674	737954	-1	1281	hypothetical protein
2	2	5	5	6	6	2	2	UTI89_C0729	cydB	736785	737924	1	1140	cytochrome d terminal oxidase polypeptide subunit II
0	0	0	0	0	0	0	0	UTI89_C0730	UTI89_C0730	737939	738052	1	114	hypothetical protein
0	0	0	0	0	0	1	1	UTI89_C0731	ybgE	738052	738345	1	294	hypothetical protein
0	0	3	3	0	0	0	0	UTI89_C0732	ybgC	738495	738899	1	405	cytoplasmic Tol-Pal protein
1088	16	408	10	30	7	2	2	UTI89_C0733	tolQ	738896	739588	1	693	TolQ protein
484	8	85	3	1	1	2	2	UTI89_C0734	tolR	739592	740020	1	429	putative inner membrane protein TolR
466	22	59	7	21	5	3	3	UTI89_C0735	tolA	740085	741335	1	1251	membrane spanning protein TolA
490	12	7	5	2	2	4	4	UTI89_C0736	tolB	741465	742760	1	1296	periplasmic protein involved in the tonB-independent uptake of group A colicins
380	10	40	6	96	4	51	3	UTI89_C0737	UTI89_C0737	742729	743346	-1	618	hypothetical protein
352	6	10	4	0	0	51	3	UTI89_C0738	pal	742771	743316	1	546	peptidoglycan-associated lipoprotein precursor
4	4	0	0	6	6	2	2	UTI89_C0739	ybgF	743326	744117	1	792	hypothetical protein
0	0	0	0	0	0	0	0	UTI89_C0740	lysT	744282	744354	1	73
40	6	7	2	1	1	0	0	UTI89_C0741	valT	744393	744465	1	73
0	0	0	0	0	0	0	0	UTI89_C0742	lysW	744471	744543	1	73
38	4	193	3	0	0	0	0	UTI89_C0743	valZ	744598	744670	1	73
0	0	0	0	0	0	0	0	UTI89_C0744	lysY	744677	744749	1	73
2	2	1	1	0	0	0	0	UTI89_C0745	lysZ	744801	744873	1	73
0	0	0	0	0	0	0	0	UTI89_C0746	lysQ	744910	744982	1	73
400	6	316	11	1631	9	2304	10	UTI89_C0747	nadA	745263	746306	1	1044	quinolinate synthetase A
556	10	636	13	11	5	516	4	UTI89_C0748	pnuC	746344	747063	1	720	PnuC NMN transporter
1690	26	1452	31	798	15	1343	13	UTI89_C0749	UTI89_C0749	747060	748001	-1	942	putative transport system permease protein
2	2	0	0	1	1	2	2	UTI89_C0750	UTI89_C0750	748115	748495	-1	381	putative homeobox protein
302	8	487	14	99	6	1	1	UTI89_C0751	aroG	748811	749863	1	1053	3-deoxy-D-arabinoheptulosonate-7-phosphate synthase (DAHP synthetase
834	16	859	21	693	18	18	4	UTI89_C0752	gpmA	750030	750797	-1	768	phosphoglycerate mutase 1
644	20	1042	20	310	9	1212	17	UTI89_C0753	galM	750985	752025	-1	1041	aldose 1-epimerase
1030	22	996	26	442	14	578	14	UTI89_C0754	galK	752019	753167	-1	1149	galactokinase
146	8	175	11	148	5	1	1	UTI89_C0755	galT	753171	754217	-1	1047	galactose-1-phosphate uridylyltransferase
0	0	1	1	3	3	2	2	UTI89_C0756	UTI89_C0756	754227	755243	-1	1017	UDP-galactose-4-epimerase
506	20	609	15	357	12	1097	17	UTI89_C0757	modF	755506	756990	-1	1485	putative molybdenum transport ATP-binding protein modF
1058	18	1199	17	525	17	908	16	UTI89_C0758	modE	757046	757834	-1	789	transcriptional regulator ModE
0	0	0	0	1	1	0	0	UTI89_C0759	ybhT	757957	758112	1	156	hypothetical protein YbhT precursor
0	0	0	0	1	1	1	1	UTI89_C0760	UTI89_C0760	758048	758257	1	210	hypothetical protein
0	0	0	0	7	2	1	1	UTI89_C0761	modA	758279	759052	1	774	molybdate-binding periplasmic protein precursor
0	0	4	4	1	1	2	2	UTI89_C0762	modB	759052	759741	1	690	molybdate transport permease protein
212	4	404	8	1196	13	34	5	UTI89_C0763	modC	759744	760802	1	1059	ATP-binding component of molybdate transport
2	2	0	0	3	3	6	6	UTI89_C0764	ybhA	760803	761621	-1	819	putative phosphatase
50	6	28	3	1	1	163	4	UTI89_C0765	ybhE	761776	762771	1	996	putative isomerase
2484	52	2136	38	573	16	4886	27	UTI89_C0766	ybhD	762812	763828	-1	1017	hypothetical transcriptional regulator YbhD
2312	60	3055	45	1495	30	436	15	UTI89_C0767	ybhH	763949	765001	1	1053	hypothetical protein
3066	70	2862	49	856	28	2907	36	UTI89_C0768	ybhI	765077	766510	1	1434	hypothetical protein YbhI
1752	62	1899	44	658	31	187	10	UTI89_C0769	ybhJ	766669	768954	1	2286	hypothetical protein YbhJ
672	18	554	11	98	12	216	7	UTI89_C0770	ybhC	769095	770378	-1	1284	putative lipoprotein YbhC precursor
130	12	94	8	90	4	5	3	UTI89_C0771	ybhB	770530	771006	-1	477	possible kinase regulator
178	12	95	7	71	3	68	6	UTI89_C0772	bioA	771065	772465	-1	1401	adenosylmethionine-8-amino-7-oxononanoate aminotransferase
50	4	5	5	39	6	100	6	UTI89_C0773	bioB	772441	773481	1	1041	biotin synthase
538	24	1032	24	551	15	710	13	UTI89_C0774	bioF	773478	774632	1	1155	8-amino-7-oxononanoate synthase
126	6	8	5	44	7	45	4	UTI89_C0775	bioC	774580	775374	1	795	biotin synthesis protein BioC
178	6	233	7	6	5	552	9	UTI89_C0776	bioD	775367	776044	1	678	dethiobiotin synthetase
148	14	224	8	31	9	6	6	UTI89_C0777	uvrB	776623	778644	1	2022	excision nuclease subunit B
798	18	306	15	1072	18	673	15	UTI89_C0778	ybhK	778682	779650	-1	969	hypothetical protein YbhK
0	0	0	0	1	1	0	0	UTI89_C0779	UTI89_C0779	779833	779988	-1	156	hypothetical protein
164	8	249	11	1	1	11	4	UTI89_C0780	moaA	779906	780976	1	1071	molybdenum cofactor biosynthesis protein A
114	6	196	11	176	9	4	2	UTI89_C0781	moaB	780998	781510	1	513	molybdopterin biosynthesis
302	8	187	9	114	8	1	1	UTI89_C0782	UTI89_C0782	781252	781743	-1	492	hypothetical protein
214	4	73	5	51	4	1	1	UTI89_C0783	moaC	781513	781998	1	486	molybdopterin biosynthesis
132	4	39	3	0	0	0	0	UTI89_C0784	moaD	781970	782236	1	267	molybdopterin converting factor subunit 1
294	6	294	6	2	2	2	2	UTI89_C0785	moaE	782238	782690	1	453	molybdopterin converting factor subunit 2
530	24	784	17	514	17	50	3	UTI89_C0786	ybhL	782827	783531	1	705	hypothetical protein
118	6	28	2	781	5	22	3	UTI89_C0787	UTI89_C0787	783463	783594	-1	132	hypothetical protein
1264	48	1522	42	1324	28	3224	17	UTI89_C0788	ybhM	783710	784450	1	741	hypothetical protein YbhM
364	12	991	14	24	10	245	8	UTI89_C0789	ybhN	784486	785442	-1	957	hypothetical protein
28	2	163	4	51	1	2	2	UTI89_C0790	ybhO	785442	786683	-1	1242	hypothetical protein YbhO
80	8	157	5	7	2	1	1	UTI89_C0791	ybhP	786680	787441	-1	762	putative DNase
38	4	33	5	1	1	0	0	UTI89_C0792	ybhQ	787574	787984	1	411	hypothetical protein
398	12	722	13	3	3	3	3	UTI89_C0793	ybhR	787946	789052	-1	1107	hypothetical protein
716	18	906	18	185	16	3116	17	UTI89_C0794	ybhS	789063	790196	-1	1134	hypothetical protein
464	26	453	16	1105	12	677	12	UTI89_C0795	ybhF	790189	791940	-1	1752	putative ABC-type transport protein YbhF
296	12	723	18	229	11	3277	20	UTI89_C0796	ybhG	791918	792916	-1	999	hypothetical membrane protein YbhG
0	0	1	1	0	0	1	1	UTI89_C0797	ybiH	792916	793599	-1	684	putative transcriptional regulator
808	22	694	18	396	12	24	4	UTI89_C0798	rhlE	793816	795177	1	1362	putative ATP-dependent RNA helicase RhlE
2	2	43	4	1	1	8	3	UTI89_C0799	UTI89_C0799	794927	795448	1	522	hypothetical protein
0	0	0	0	0	0	1	1	UTI89_C0800	UTI89_C0800	795254	795394	-1	141	hypothetical protein
0	0	2	2	4	4	0	0	UTI89_C0801	UTI89_C0801	795410	795715	-1	306	putative conserved protein
648	12	554	9	27	11	11049	12	UTI89_C0802	dinG	795714	797864	1	2151	probable ATP-dependent helicase DinG
532	16	772	20	10	8	422	11	UTI89_C0803	ybiB	797892	798854	1	963	hypothetical protein YbiB
222	8	312	16	83	9	404	8	UTI89_C0804	ybiC	798995	800080	1	1086	hypothetical oxidoreductase YbiC
104	4	106	2	37	2	1	1	UTI89_C0805	ybiJ	800308	800568	-1	261	hypothetical protein
318	6	513	10	103	6	5571	14	UTI89_C0806	UTI89_C0806	800833	801099	-1	267	hypothetical protein YbiI
0	0	3	3	1	1	6	6	UTI89_C0807	ybiX	801173	801886	-1	714	hypothetical protein YbiX
370	14	673	10	33	8	8	8	UTI89_C0808	ybiL	802066	804348	-1	2283	probable tonB-dependent receptor YbiL precursor
416	6	288	8	390	5	411	7	UTI89_C0809	ybiM	804613	805017	-1	405	hypothetical protein YbiM
530	10	695	16	122	8	196	5	UTI89_C0810	ybiN	805059	806075	1	1017	hypothetical protein YbiN
88	10	213	9	65	6	6	6	UTI89_C0811	ybiO	806072	808324	-1	2253	probable membrane protein YbiO
438	8	564	13	2167	14	116	5	UTI89_C0812	glnQ	808414	809136	-1	723	GlnQ protein
476	8	634	11	1421	12	1425	8	UTI89_C0813	glnP	809133	809792	-1	660	glutamine transport system permease protein glnP
206	8	475	6	113	4	184	5	UTI89_C0814	glnH	809931	810677	-1	747	periplasmic glutamine-binding protein; permease
0	0	0	0	0	0	0	0	UTI89_C0815	UTI89_C0815	810723	811016	-1	294	hypothetical protein
492	12	524	9	54	6	228	6	UTI89_C0816	dps	811081	811677	-1	597	stationary phase nucleoid protein Dps
606	16	832	14	819	10	1900	15	UTI89_C0817	ybiF	811883	812782	-1	900	hypothetical transport protein YbiF
30	2	39	4	1	1	0	0	UTI89_C0818	ompX	813117	813638	1	522	outer membrane protein X
56	8	433	10	5	5	4	4	UTI89_C0819	ybiP	813688	815271	-1	1584	hypothetical protein YbiP
0	0	0	0	1	1	3	3	UTI89_C0820	UTI89_C0820	815543	815671	-1	129	hypothetical protein
164	6	109	5	53	8	45	3	UTI89_C0821	mntR	815857	816324	1	468	transcriptional regulator MntR
678	16	517	19	71	12	1367	10	UTI89_C0822	ybiR	816321	817439	1	1119	hypothetical protein YbiR
658	24	706	18	252	12	3	3	UTI89_C0823	ybiS	817497	818417	-1	921	protein YbiS precursor
392	6	153	9	328	10	1595	13	UTI89_C0824	ybiT	818636	820228	1	1593	hypothetical ABC transporter ATP-binding protein ybiT
284	10	311	6	632	3	6	6	UTI89_C0825	ybiV	820428	821243	-1	816	hypothetical protein YbiV
98	12	295	17	323	14	783	14	UTI89_C0826	ybiW	821389	823821	-1	2433	putative formate acetyltransferase 3
0	0	1	1	3	3	2	2	UTI89_C0827	UTI89_C0827	823827	824753	-1	927	putative pyruvate formate-lyase 3 activating enzyme
422	14	358	10	161	7	10	4	UTI89_C0828	UTI89_C0828	824785	825519	1	735	transaldolase-like protein
278	8	474	9	13	6	615	7	UTI89_C0829	moeB	825595	826344	-1	750	molybdopterin biosynthesis protein MoeB
42	6	50	10	7	5	1	1	UTI89_C0830	moeA	826344	827579	-1	1236	molybdopterin biosynthesis protein MoeA
404	12	347	11	364	11	99	4	UTI89_C0831	ybiK	827783	828748	1	966	putative L-asparaginase precursor
834	24	1699	29	1761	22	1618	21	UTI89_C0832	UTI89_C0832	828627	830606	1	1980	hypothetical ABC transporter ATP-binding protein in bcr 5'region
760	18	531	12	463	11	529	13	UTI89_C0833	UTI89_C0833	830368	832164	1	1797	Heme-binding protein precursor (hemin-binding lipoprotein)
2	2	3	3	3	3	2	2	UTI89_C0834	yliC	832182	833102	1	921	putative ABC transporter permease protein
570	24	767	17	1350	19	1687	20	UTI89_C0835	UTI89_C0835	833105	834016	1	912	putative transport system permease protein
5422	116	6464	107	8762	59	31979	59	UTI89_C0836	yliE	834193	836541	1	2349	hypothetical protein YliE
2076	50	2280	43	1030	29	1108	14	UTI89_C0837	yliF	836549	837877	1	1329	hypothetical membrane protein YliF
178	6	177	8	354	11	196	10	UTI89_C0838	yliG	837924	839249	-1	1326	hypothetical protein YliG
0	0	0	0	0	0	1	1	UTI89_C0839	yliH	839429	839845	1	417	hypothetical protein YliH
380	8	596	9	40	4	2	2	UTI89_C0840	yliI	839956	841071	1	1116	hypothetical protein YliI precursor
150	4	164	5	164	5	61	3	UTI89_C0841	yliJ	841068	841700	-1	633	hypothetical GST-like protein YliJ
410	20	394	10	111	7	2	2	UTI89_C0842	dacC	841920	843143	1	1224	penicillin-binding protein 6 precursor
0	0	2	2	2	2	3	2	UTI89_C0843	deoR	843190	843948	-1	759	DeoR transcriptional repressor
542	18	1263	19	514	13	232	10	UTI89_C0844	ybjG	844006	844602	-1	597	hypothetical protein YbjG
1378	32	1418	31	805	30	3728	33	UTI89_C0845	cmr	844857	846119	1	1263	MdfA/Cmr MFS multidrug transporter
10	2	40	1	1	1	1	1	UTI89_C0846	ybjH	846160	846426	-1	267	hypothetical protein
2	2	2	2	2	2	1	1	UTI89_C0847	ybjI	846511	847329	-1	819	conserved protein with a phophatase-like domain
526	22	763	14	140	8	45	5	UTI89_C0848	ybjJ	847326	848597	-1	1272	putative DEOR-type transcriptional regulator
172	8	201	4	5	3	0	0	UTI89_C0849	ybjK	848588	849154	1	567	putative DEOR-type transcriptional regulator
1396	26	2196	35	67	12	41	5	UTI89_C0850	ybjL	849329	851014	-1	1686	putative transport protein
340	8	198	6	378	5	1629	9	UTI89_C0851	ybjM	851284	851661	1	378	hypothetical protein YbjM
490	16	211	7	127	5	151	6	UTI89_C0852	grxA	851691	851963	-1	273	glutaredoxin 1
0	0	3	3	0	0	1	1	UTI89_C0853	ybjC	852108	852395	1	288	hypothetical protein YbjC
244	6	393	6	111	2	0	0	UTI89_C0854	nfsA	852379	853101	1	723	subunit of oxygen-insensitive NADPH nitroreductase
322	12	244	4	75	3	3	3	UTI89_C0855	rimK	853162	854064	1	903	ribosomal protein S6 modification protein
334	14	603	4	426	4	2620	10	UTI89_C0856	ybjN	854104	854628	1	525	putative sensory transduction regulator
534	16	1162	15	103	18	12	6	UTI89_C0857	potF	854834	856090	1	1257	putrescine-binding periplasmic protein precursor
4	4	5	5	2	2	2	2	UTI89_C0858	potG	856104	857318	1	1215	putrescine transport ATP-binding protein PotG
586	4	978	10	19	4	84	7	UTI89_C0859	potH	857328	858281	1	954	putrescine transport protein
54	4	50	4	3	3	3	3	UTI89_C0860	potI	858236	859123	1	888	putrescine transport system permease protein potI
118	4	377	4	15	3	1	1	UTI89_C0861	ybjO	859183	859671	1	489	putative membrane protein
2	2	3	3	5	4	3	3	UTI89_C0862	ybjF	859712	860839	1	1128	hypothetical RNA methyltransferase YbjF
2	2	1	1	1	1	0	0	UTI89_C0863	artJ	860868	861650	-1	783	arginine-binding periplasmic protein 2 precursor
370	8	436	10	24	2	36	2	UTI89_C0864	artM	861825	862493	-1	669	arginine 3rd transport system permease protein
0	0	3	3	1	1	1	1	UTI89_C0865	artQ	862493	863209	-1	717	arginine 3rd transport system permease protein
0	0	1	1	2	2	2	2	UTI89_C0866	artI	863216	863947	-1	732	arginine-binding periplasmic protein 1 precursor
88	14	251	9	58	2	1	1	UTI89_C0867	artP	863965	864792	-1	828	arginine transport ATP-binding protein ArtP
380	14	557	10	548	8	289	8	UTI89_C0868	ybjP	864911	865450	-1	540	putative lipoprotein YbjP precursor
0	0	0	0	1	1	0	0	UTI89_C0869	ybjQ	865552	865875	1	324	hypothetical protein
266	16	392	16	63	6	1125	11	UTI89_C0870	ybjR	865872	866702	1	831	probable N-acetylmuramoyl-L-alanine amidase ybjR
254	10	131	9	91	5	6	6	UTI89_C0871	ybjS	866699	867775	-1	1077	hypothetical protein YbjS
246	8	256	7	14	4	2	2	UTI89_C0872	ybjT	867811	869316	-1	1506	hypothetical protein YbjT
302	6	456	8	47	8	570	9	UTI89_C0873	ybjU	869252	870253	-1	1002	low-specificity L-threonine aldolase
782	14	815	18	140	10	589	11	UTI89_C0874	poxB	870290	872008	-1	1719	pyruvate dehydrogenase
0	0	1	1	4	4	1	1	UTI89_C0875	hcr	872141	873115	-1	975	NADH oxidoreductase
450	28	835	22	805	15	2559	20	UTI89_C0876	ybjW	873121	874779	-1	1659	putative prismane
236	10	660	14	427	9	116	5	UTI89_C0877	ybjE	874917	875816	-1	900	hypothetical protein YbjE
332	8	593	9	1	1	2	2	UTI89_C0878	aqpZ	876137	876838	-1	702	aquaporin Z
134	4	103	3	9	1	37	2	UTI89_C0879	UTI89_C0879	877045	877200	-1	156	hypothetical protein
848	26	1556	21	388	16	349	15	UTI89_C0880	ybjD	877258	878916	1	1659	conserved hypothetical protein
282	14	811	11	68	4	757	9	UTI89_C0881	ybjX	878913	879905	-1	993	hypothetical protein YbjX
0	0	1	1	0	0	0	0	UTI89_C0882	UTI89_C0882	879974	880108	1	135	hypothetical protein
380	4	429	6	37	7	2	2	UTI89_C0883	macA	879993	881135	1	1143	macrolide-specific efflux protein MacA precursor
34	8	47	3	51	6	4	3	UTI89_C0884	ybjZ	881132	883078	1	1947	macrolide-specific ABC-type efflux carrier
458	6	320	7	195	5	1100	4	UTI89_C0885	cspD	883151	883405	-1	255	cold shock-like protein CspD
248	4	295	5	1	1	0	0	UTI89_C0886	UTI89_C0886	883249	883533	-1	285	hypothetical protein
0	0	0	0	4	4	1	1	UTI89_C0887	clpS	883698	884018	1	321	ATP-dependent Clp protease adaptor protein
192	12	333	18	294	9	921	6	UTI89_C0888	clpA	884034	886325	1	2292	ATP-dependent clp protease ATP-binding subunit clpA
0	0	1	1	1	1	2	2	UTI89_C0889	UTI89_C0889	886443	886715	-1	273	hypothetical protein
312	18	240	14	1589	12	852	14	UTI89_C0890	UTI89_C0890	887218	888201	1	984	conserved hypothetical protein
686	22	763	24	711	16	92	5	UTI89_C0891	UTI89_C0891	888198	891431	1	3234	hypothetical protein
460	10	77	4	3	3	4	4	UTI89_C0892	UTI89_C0892	891761	893068	1	1308	conserved hypothetical protein
80	8	241	5	10	3	1	1	UTI89_C0893	UTI89_C0893	893065	893280	1	216	conserved hypothetical protein
44	4	88	3	19	4	1	1	UTI89_C0894	UTI89_C0894	893347	893988	1	642	conserved hypothetical protein
410	14	489	11	91	9	131	5	UTI89_C0895	UTI89_C0895	893999	895000	1	1002	conserved hypothetical protein
26	4	253	7	4	4	0	0	UTI89_C0896	UTI89_C0896	895011	895565	1	555	conserved hypothetical protein
0	0	1	1	0	0	1	1	UTI89_C0897	serW	895679	895763	-1	85
152	4	528	7	51	1	932	9	UTI89_C0898	UTI89_C0898	896133	896453	1	321	hypothetical protein
0	0	0	0	0	0	0	0	UTI89_C0899	infA	896607	896825	-1	219	protein chain initiation factor IF-1
268	12	354	13	1345	13	232	5	UTI89_C0900	aat	897110	897814	-1	705	leucyl
6	6	3	3	8	8	5	5	UTI89_C0901	cydC	897856	899577	-1	1722	transport ATP-binding protein CydC
6	6	3	3	7	7	9	6	UTI89_C0902	cydD	899578	901344	-1	1767	transport ATP-binding protein CydD
216	12	616	8	55	2	401	6	UTI89_C0903	trxB	901467	902552	-1	1086	thioredoxin reductase
130	2	159	5	1	1	1	1	UTI89_C0904	lrp	902922	903470	1	549	leucine-responsive regulatory protein
72	24	179	16	10	8	10	8	UTI89_C0905	ftsK	903605	907648	1	4044	cell division protein FtsK
2	2	4	4	2	2	2	2	UTI89_C0906	lolA	907804	908418	1	615	outer membrane lipoproteins carrier protein precursor
312	18	458	15	121	10	1528	11	UTI89_C0907	ycaJ	908429	909772	1	1344	putative polynucleotide enzyme
4	4	4	4	2	2	2	2	UTI89_C0908	serS	909863	911155	1	1293	seryl-tRNA synthetase
0	0	2	2	1	1	1	1	UTI89_C0909	UTI89_C0909	911268	911546	1	279	hypothetical protein
0	0	0	0	2	2	0	0	UTI89_C0910	UTI89_C0910	911458	911598	-1	141	hypothetical protein
0	0	0	0	2	2	0	0	UTI89_C0911	UTI89_C0911	911530	911793	1	264	hypothetical protein Stx1p040
0	0	1	1	0	0	0	0	UTI89_C0912	UTI89_C0912	911790	912050	-1	261	hypothetical protein
228	10	229	13	38	2	3	3	UTI89_C0913	UTI89_C0913	912093	913202	-1	1110	putative bacteriophage late gene regulator
72	8	209	2	52	7	2	2	UTI89_C0914	UTI89_C0914	913360	914544	1	1185	putative tail sheath protein of prophage CP-933T
80	6	423	7	2	2	215	4	UTI89_C0915	UTI89_C0915	914544	915056	1	513	putative tail fiber component of prophage CP-933T
598	4	454	8	302	8	1046	7	UTI89_C0916	UTI89_C0916	915112	915486	1	375	prophage CP-933T unknown protein
0	0	0	0	1	1	0	0	UTI89_C0917	UTI89_C0917	915414	915650	1	237	putative phage tail protein
522	22	815	17	381	17	13	13	UTI89_C0918	UTI89_C0918	915637	918444	1	2808	putative phage tail protein
2	2	1	1	4	4	1	1	UTI89_C0919	UTI89_C0919	918451	918945	1	495	putative tail fiber protein of prophage CP-933T
190	4	309	7	3	3	4	4	UTI89_C0920	pin	918974	919573	-1	600	putative DNA-invertase
2968	68	4096	55	3814	40	12204	37	UTI89_C0921	UTI89_C0921	919678	920514	1	837	probable tail fiber protein gpH
736	34	671	27	629	28	21	5	UTI89_C0922	UTI89_C0922	920518	921045	1	528	tail fiber assembly
1384	26	932	18	1375	13	138	9	UTI89_C0923	UTI89_C0923	921074	921607	-1	534	tail fiber assembly protein
2958	82	3661	61	6268	52	522	20	UTI89_C0924	UTI89_C0924	921610	923595	-1	1986	putative phage protein gpH
0	0	3	3	0	0	4	4	UTI89_C0925	UTI89_C0925	923598	924128	-1	531	putative phage protein gpI
644	20	803	18	526	12	210	7	UTI89_C0926	UTI89_C0926	924121	925017	-1	897	phage baseplate assembly protein
0	0	0	0	2	2	3	3	UTI89_C0927	UTI89_C0927	925021	925371	-1	351	phage baseplate assembly protein
690	22	673	18	427	7	641	11	UTI89_C0928	UTI89_C0928	925368	925949	-1	582	putative phage protein gp15
118	6	107	3	178	6	3	3	UTI89_C0929	UTI89_C0929	925946	926590	-1	645	predicted tail completion phage protein
46	4	78	4	0	0	2	2	UTI89_C0930	UTI89_C0930	926574	927041	-1	468	predicted tail completion phage protein
210	8	135	5	6147	14	358	7	UTI89_C0931	UTI89_C0931	927179	927730	-1	552	hypothetical protein
0	0	1	1	1	1	1	1	UTI89_C0932	UTI89_C0932	927583	927975	-1	393	putative endolysin
192	2	196	4	0	0	1	1	UTI89_C0933	UTI89_C0933	927972	928295	-1	324	phage holin
128	6	40	3	22	4	1	1	UTI89_C0934	UTI89_C0934	928298	928498	-1	201	putative phage tail protein
212	8	162	8	100	5	1279	10	UTI89_C0935	UTI89_C0935	928498	928992	-1	495	putative capsid completion protein
670	14	627	10	259	8	304	9	UTI89_C0936	UTI89_C0936	929094	929894	-1	801	putative phage protein
2	2	2	2	3	3	1	1	UTI89_C0937	UTI89_C0937	929940	930992	-1	1053	predicted major capsid protein
48	4	23	3	1	1	4	4	UTI89_C0938	UTI89_C0938	931016	931852	-1	837	putative capsid scaffolding protein
658	16	1180	18	3878	15	369	10	UTI89_C0939	UTI89_C0939	932007	933758	1	1752	putative phage protein gpP
190	12	165	10	35	5	4	4	UTI89_C0940	UTI89_C0940	933758	934804	1	1047	putative phage protein
2	2	1	1	4	4	0	0	UTI89_C0941	UTI89_C0941	934907	935263	1	357	hypothetical protein
10	4	2	2	0	0	1	1	UTI89_C0942	UTI89_C0942	935295	935555	-1	261	hypothetical protein
420	6	451	5	4	4	0	0	UTI89_C0943	UTI89_C0943	935566	935829	-1	264	prophage CP-933R unknown protein
110	4	90	5	261	3	1	1	UTI89_C0944	UTI89_C0944	935831	936328	-1	498	conserved hypothetical protein
428	8	294	6	640	5	1	1	UTI89_C0945	UTI89_C0945	936325	936639	-1	315	hypothetical protein
0	0	3	3	1	1	1	1	UTI89_C0946	UTI89_C0946	936636	936968	-1	333	ATP-dependent specificity component of ClpP serine protease
2	2	1	1	1	1	0	0	UTI89_C0947	UTI89_C0947	937032	937343	-1	312	prophage CP-933T putative stability/partitioning protein
8	4	139	6	4	4	3	3	UTI89_C0948	UTI89_C0948	937348	938307	-1	960	prophage CP-933T putative stability/partitioning protein
400	22	511	15	3057	22	8	8	UTI89_C0949	UTI89_C0949	938384	941206	-1	2823	prophage CP-933T putative replication protein
0	0	0	0	2	2	1	1	UTI89_C0950	UTI89_C0950	941213	941578	-1	366	prophage CP-933T unknown protein
0	0	2	2	0	0	1	1	UTI89_C0951	UTI89_C0951	941651	941881	-1	231	prophage CP-933T unknown protein
0	0	2	2	0	0	1	1	UTI89_C0952	UTI89_C0952	941750	942025	1	276	hypothetical protein
806	30	1083	21	151	10	154	5	UTI89_C0953	UTI89_C0953	942252	943076	-1	825	putative serine protease
160	4	170	6	74	1	2	2	UTI89_C0954	UTI89_C0954	943073	943285	-1	213	hypothetical protein
160	4	169	5	74	1	2	2	UTI89_C0955	UTI89_C0955	943107	943418	-1	312	hypothetical protein
0	0	1	1	1	1	0	0	UTI89_C0956	UTI89_C0956	943297	943596	-1	300	prophage CP-933T unknown protein
2	2	1	1	4	4	0	0	UTI89_C0957	UTI89_C0957	943593	943859	-1	267	hypothetical protein
2	2	1	1	2	2	1	1	UTI89_C0958	UTI89_C0958	943856	944059	-1	204	hypothetical protein
1044	20	881	21	533	22	515	2	UTI89_C0959	UTI89_C0959	944083	944493	-1	411	prophage CP-933T unknown protein
474	22	458	18	90	6	489	7	UTI89_C0960	UTI89_C0960	944697	944939	-1	243	unknown protein encoded by prophage CP-933T
880	26	1161	17	3498	14	1071	13	UTI89_C0961	UTI89_C0961	944951	945238	-1	288	unknown protein encoded by prophage CP-933T
596	14	603	12	71	4	0	0	UTI89_C0962	UTI89_C0962	945249	945599	-1	351	unknown protein encoded by prophage CP-933T
1464	36	1811	37	501	16	92	9	UTI89_C0963	UTI89_C0963	945933	946355	-1	423	hypothetical protein
668	14	1056	13	107	5	115	5	UTI89_C0964	UTI89_C0964	946360	946881	-1	522	hypothetical protein
0	0	0	0	0	0	0	0	UTI89_C0965	UTI89_C0965	946985	947326	1	342	bacteriophage WPhi putative phage protein C
112	4	3	3	936	7	5	4	UTI89_C0966	UTI89_C0966	947396	948388	1	993	putative phage integrase
394	24	366	13	52	8	33	11	UTI89_C0967	dmsA	948688	951132	1	2445	anaerobic dimethyl sulfoxide reductase chain A precursor
0	0	0	0	1	1	4	4	UTI89_C0968	dmsB	951143	951760	1	618	anaerobic dimethyl sulfoxide reductase subunit B
2	2	4	4	5	5	3	3	UTI89_C0969	dmsC	951762	952625	1	864	anaerobic dimethyl sulfoxide reductase subunit C
2	2	4	4	5	4	1	1	UTI89_C0970	ycaC	952661	953386	-1	726	protein YcaC
196	6	292	4	478	5	504	6	UTI89_C0971	UTI89_C0971	953442	953570	-1	129	hypothetical protein
350	16	672	19	1044	10	419	13	UTI89_C0972	ycaD	953601	954749	1	1149	hypothetical protein YcaD
228	12	153	9	192	9	28	4	UTI89_C0973	pflA	954846	955613	-1	768	pyruvate formate lyase activating enzyme 1
16	4	49	13	5	5	9	9	UTI89_C0974	pflB	955778	958060	-1	2283	formate acetyltransferase 1
530	26	739	16	204	7	111	4	UTI89_C0975	focA	958115	959311	-1	1197	FocA formate FNT transporter
1070	28	1167	20	958	18	1588	16	UTI89_C0976	ycaO	959378	961171	-1	1794	hypothetical protein YcaO
826	12	1164	17	375	10	1739	13	UTI89_C0977	ycaP	961268	961960	1	693	hypothetical protein YcaP
78	6	13	2	85	7	2	2	UTI89_C0978	serC	962159	963247	1	1089	phosphoserine aminotransferase
706	28	1051	29	247	7	52	11	UTI89_C0979	aroA	963318	964601	1	1284	3-phosphoshikimate 1-carboxyvinyltransferase
140	8	210	7	139	6	31	5	UTI89_C0980	ycaL	964762	965535	1	774	putative metalloprotease YcaL
0	0	0	0	3	3	1	1	UTI89_C0981	cmk	965708	966391	1	684	cytidylate kinase
4	4	3	2	6	6	6	6	UTI89_C0982	rpsA	966502	968175	1	1674	30S ribosomal subunit protein S1
0	0	0	0	2	2	0	0	UTI89_C0983	himD	968335	968619	1	285	beta subunit of IHF transcriptional dual regulator
638	36	1230	30	449	21	7644	27	UTI89_C0984	ycaI	968795	971089	1	2295	hypothetical protein YcaI
2	2	8	8	8	8	2	2	UTI89_C0985	msbA	971126	972874	1	1749	probable transport ATP-binding protein MsbA
0	0	1	1	1	1	1	1	UTI89_C0986	lpxK	972871	973857	1	987	tetraacyldisaccharide 4'-kinase
230	24	410	14	258	14	85	5	UTI89_C0987	ycaQ	973894	975126	1	1233	hypothetical protein YcaQ
0	0	0	0	1	1	0	0	UTI89_C0988	ycaR	975178	975360	1	183	hypothetical protein
0	0	3	3	2	2	0	0	UTI89_C0989	kdsB	975357	976103	1	747	3-deoxy-manno-octulosonate cytidylyltransferase
474	10	450	9	1305	17	18	4	UTI89_C0990	ycbJ	976257	977150	1	894	hypothetical protein YcbJ
0	0	1	1	4	4	2	2	UTI89_C0991	ycbC	977127	977906	-1	780	probable membrane protein
0	0	1	1	0	0	0	0	UTI89_C0992	UTI89_C0992	977809	977973	-1	165	hypothetical protein
102	8	167	8	2	1	2	2	UTI89_C0993	smtA	978030	978827	1	798	S-adenosylmethionine-dependent methyltransferase
2	2	2	2	1	1	1	1	UTI89_C0994	mukF	978824	980146	1	1323	Ca2+-binding protein involved in chromosome partitioning
2	2	2	2	4	4	2	2	UTI89_C0995	mukE	980100	980831	1	732	protein involved in chromosome partitioning
4	4	15	15	8	8	7	7	UTI89_C0996	mukB	980831	985291	1	4461	cell division protein MukB
338	14	495	8	58	9	5	5	UTI89_C0997	ycbB	985552	987399	1	1848	hypothetical protein YcbB
314	8	788	7	468	8	19	4	UTI89_C0998	ycbK	987571	988128	1	558	conserved hypothetical protein
10	4	53	4	24	3	36	6	UTI89_C0999	ycbL	988155	988802	1	648	hypothetical protein
364	20	423	12	96	8	887	15	UTI89_C1000	aspC	988852	990042	-1	1191	aspartate transaminase
816	30	806	19	579	12	447	9	UTI89_C1001	ompF	990227	991315	-1	1089	outer membrane protein F precursor
0	0	6	6	2	2	1	1	UTI89_C1002	asnS	991917	993317	-1	1401	asparagine tRNA synthetase
0	0	3	3	3	3	3	3	UTI89_C1003	pncB	993486	994736	-1	1251	nicotinate phosphoribosyltransferase
706	26	495	21	497	15	2570	12	UTI89_C1004	pepN	994954	997566	1	2613	aminopeptidase N
124	6	238	5	69	6	796	5	UTI89_C1005	ycbE	997761	998528	-1	768	putative aliphatic sulfonates transport ATP-binding protein ssuB
0	0	3	3	2	2	2	2	UTI89_C1006	ycbM	998525	999319	-1	795	putative aliphatic sulfonates transport permease protein ssuC
20	4	71	7	1	1	66	6	UTI89_C1007	ycbN	999328	1000473	-1	1146	alkanesulfonate monooxygenase
212	6	36	6	264	6	693	10	UTI89_C1008	ycbO	1000470	1001471	-1	1002	putative aliphatic sulfonates binding protein precursor
2	2	2	2	1	1	4	4	UTI89_C1009	ycbP	1001422	1001997	-1	576	FMN reductase
832	20	715	18	140	6	103	8	UTI89_C1010	pyrD	1002207	1003244	1	1038	dihydroorotate dehydrogenase
206	8	154	5	2764	11	178	7	UTI89_C1011	ycbW	1003382	1003960	1	579	hypothetical protein YcbW
0	0	2	2	5	5	5	5	UTI89_C1012	ycbX	1003957	1005066	-1	1110	hypothetical protein YcbX
852	26	1091	25	464	12	1046	17	UTI89_C1013	ycbY	1005164	1007272	1	2109	hypothetical protein YcbY
4	4	4	4	4	4	4	4	UTI89_C1014	uup	1007284	1009191	1	1908	ABC transporter ATP-binding protein
912	18	1042	22	900	15	1444	15	UTI89_C1015	pqiA	1009321	1010574	1	1254	paraquat-inducible protein A
710	16	260	13	138	10	1390	14	UTI89_C1016	pqiB	1010519	1012219	1	1701	paraquat-inducible protein B
4	4	1	1	2	2	2	2	UTI89_C1017	ymbA	1012216	1012779	1	564	conserved hypothetical protein
0	0	0	0	0	0	0	0	UTI89_C1018	rmf	1013035	1013202	1	168	ribosome modulation factor
2	2	4	4	3	3	4	4	UTI89_C1019	fabA	1013272	1013898	-1	627	3-hydroxydecanoyl-[acyl-carrier-protein] dehydratase
230	10	322	13	51	6	3750	13	UTI89_C1020	UTI89_C1020	1013859	1015619	-1	1761	putative protease La-like protein
0	0	1	1	2	2	0	0	UTI89_C1021	ycbG	1015805	1016257	1	453	hypothetical protein YcbG
1360	28	161	8	96	6	14	5	UTI89_C1022	ompA	1016335	1017462	-1	1128	outer membrane protein A precursor
0	0	0	0	0	0	0	0	UTI89_C1023	UTI89_C1023	1017529	1017747	1	219	hypothetical protein
148	6	297	5	290	4	0	0	UTI89_C1024	sulA	1017731	1018246	-1	516	suppressor of lon
138	8	150	7	162	11	775	7	UTI89_C1025	yccR	1018459	1019088	1	630	hypothetical protein YccR
1246	24	1047	24	2808	21	420	13	UTI89_C1026	yccS	1019051	1021213	-1	2163	hypothetical protein YccS
134	4	195	4	0	0	1	1	UTI89_C1027	yccF	1021223	1021669	-1	447	hypothetical protein YccF
374	20	506	19	189	7	20	6	UTI89_C1028	helD	1021699	1023846	1	2148	DNA helicase IV
128	10	202	6	104	8	172	5	UTI89_C1029	mgsA	1023878	1024345	-1	468	methylglyoxal synthase
516	16	807	18	600	16	93	3	UTI89_C1030	yccT	1024432	1025094	-1	663	hypothetical protein
52	2	202	5	152	7	2	2	UTI89_C1031	UTI89_C1031	1025186	1025680	1	495	hypothetical protein
540	14	880	9	64	6	162	3	UTI89_C1032	UTI89_C1032	1025649	1026044	1	396	hypothetical protein
538	12	880	9	64	6	162	3	UTI89_C1033	yccV	1025725	1026093	-1	369	hypothetical protein
150	10	216	6	2570	10	6	6	UTI89_C1034	yccW	1026100	1027290	-1	1191	hypothetical protein YccW
210	6	622	10	3	3	409	6	UTI89_C1035	UTI89_C1035	1027265	1027663	1	399	putative acylphosphatase
18	4	18	2	2	2	0	0	UTI89_C1036	yccK	1027660	1027989	-1	330	hypothetical protein YccK
2	2	1	1	3	3	0	0	UTI89_C1037	yccA	1028081	1028740	-1	660	putative carrier/transport protein
0	0	0	0	0	0	0	0	UTI89_C1038	UTI89_C1038	1028942	1029118	-1	177	hypothetical protein
0	0	2	2	4	4	3	3	UTI89_C1040	hyaA	1029434	1030579	1	1146	hydrogenase-1 small chain precursor
118	10	243	14	24	7	25	6	UTI89_C1041	hyaB	1030576	1032369	1	1794	hydrogenase-1 large subunit
258	14	553	14	194	12	950	7	UTI89_C1042	hyaC	1032388	1033095	1	708	probable Ni/Fe-hydrogenase 1 B-type cytochrome subunit
4	4	1	1	2	2	1	1	UTI89_C1043	hyaD	1033092	1033679	1	588	hydrogenase 1 maturation protease
46	2	22	2	0	0	1	1	UTI89_C1044	hyaE	1033676	1034074	1	399	hydrogenase-1 operon protein HyaE
2	2	3	3	0	0	5	4	UTI89_C1045	hyaF	1034071	1034928	1	858	hydrogenase-1 operon protein HyaF
440	26	519	17	875	10	443	13	UTI89_C1046	appC	1035062	1036606	1	1545	probable third cytochrome oxidase
122	10	156	7	119	12	3	3	UTI89_C1047	appB	1036618	1037754	1	1137	putative third cytochrome oxidase subunit II
0	0	0	0	0	0	0	0	UTI89_C1048	yccB	1037767	1037859	1	93	hypothetical protein
212	14	105	9	59	5	3	3	UTI89_C1049	appA	1037909	1039249	1	1341	periplasmic AppA protein precursor
0	0	0	0	1	1	1	1	UTI89_C1050	cspH	1039237	1039449	-1	213	cold shock-like protein H
178	10	96	3	52	5	12	2	UTI89_C1051	cspG	1039735	1039947	1	213	cold shock-like protein G
408	8	590	5	119	5	4320	9	UTI89_C1052	sfa	1040088	1040351	1	264	Sfa protein
0	0	0	0	0	0	1	1	UTI89_C1053	gnsB	1040341	1040514	1	174	protein that affects unsaturated fatty acid abundance
0	0	0	0	0	0	1	1	UTI89_C1054	UTI89_C1054	1040356	1040529	-1	174	hypothetical protein
710	18	810	18	1369	14	2726	11	UTI89_C1055	yccM	1040563	1041636	-1	1074	putative electron transport protein YccM
1088	36	1115	28	293	18	827	12	UTI89_C1056	torS	1041719	1044451	-1	2733	sensor protein TorS
384	12	321	6	107	3	0	0	UTI89_C1057	UTI89_C1057	1044231	1044500	-1	270	hypothetical protein
112	4	67	8	82	3	0	0	UTI89_C1058	torT	1044534	1045562	1	1029	periplasmic protein TorT
330	12	699	11	709	11	120	6	UTI89_C1059	torR	1045535	1046227	-1	693	TorCAD operon transcriptional regulatory protein torR
4	4	3	3	2	2	2	2	UTI89_C1060	torC	1046319	1047539	1	1221	cytochrome c-type protein TorC
458	20	779	23	255	6	64	4	UTI89_C1061	torA	1047539	1050085	1	2547	trimethylamine-N-oxide reductase 1 precursor
178	6	76	7	87	4	4	4	UTI89_C1062	torD	1050049	1050681	1	633	chaperone protein TorD
2	2	1	1	2	2	1	1	UTI89_C1063	yccD	1051037	1051342	-1	306	hypothetical protein YccD
492	12	776	13	259	10	450	5	UTI89_C1064	cbpA	1051342	1052262	-1	921	curved DNA-binding protein
578	16	388	16	1017	14	147	10	UTI89_C1065	agp	1052797	1054038	1	1242	periplasmic glucose-1-phosphatase
358	8	95	4	93	3	0	0	UTI89_C1066	yccJ	1054076	1054303	-1	228	hypothetical protein
0	0	2	2	1	1	0	0	UTI89_C1067	wrbA	1054324	1054920	-1	597	trp repressor binding protein
116	4	99	2	2	1	0	0	UTI89_C1068	UTI89_C1068	1055324	1055482	1	159	hypothetical protein
0	0	0	0	0	0	0	0	UTI89_C1069	UTI89_C1069	1055479	1055616	1	138	hypothetical protein
96	8	225	9	188	4	72	3	UTI89_C1070	nmoB	1056792	1057367	-1	576	4-hydroxyphenylacetate 3-monooxygenase small chain
0	0	1	1	2	2	0	0	UTI89_C1071	UTI89_C1071	1057297	1057887	-1	591	putative NADH dehydrogenase/NAD(P)H nitroreductase
280	10	294	8	752	7	4	4	UTI89_C1072	ycdJ	1057897	1058724	-1	828	hypothetical protein YcdJ
514	14	415	10	268	4	299	6	UTI89_C1073	ycdK	1058705	1059091	-1	387	hypothetical protein
2	2	1	1	5	5	1	1	UTI89_C1074	ycdL	1059103	1059837	-1	735	hypothetical isochorismatase family protein ycdL
430	12	775	11	69	7	364	8	UTI89_C1075	ycdM	1059795	1060976	-1	1182	putative monooxygenase YcdM
0	0	3	3	1	1	1	1	UTI89_C1076	ycdC	1061146	1061811	1	666	hypothetical transcriptional regulator YcdC
1968	66	2184	60	2089	32	1825	30	UTI89_C1077	putA	1061851	1065879	-1	4029	delta-1-pyrroline-5-carboxylate dehydrogenase
0	0	1	1	0	0	1	1	UTI89_C1078	UTI89_C1078	1065868	1066077	1	210	hypothetical protein
132	6	73	8	52	7	450	7	UTI89_C1079	putP	1066236	1067744	1	1509	sodium/proline symporter
708	14	748	17	2446	13	2562	17	UTI89_C1080	UTI89_C1080	1067955	1068794	1	840	hypothetical protein
348	10	773	17	146	9	600	12	UTI89_C1081	ycdO	1068852	1069979	1	1128	protein YcdO
514	8	302	11	11	3	174	9	UTI89_C1082	ycdB	1069985	1071256	1	1272	hypothetical protein YcdB precursor
2	2	2	2	0	0	2	2	UTI89_C1083	phoH	1071747	1072670	1	924	PhoH protein
430	18	547	16	269	9	52	3	UTI89_C1084	ycdP	1072720	1073133	-1	414	hypothetical protein YcdP
3428	62	2996	63	2670	37	4101	30	UTI89_C1085	ycdQ	1073135	1074460	-1	1326	hypothetical protein YcdQ
4234	106	4027	83	1474	44	536	17	UTI89_C1086	ycdR	1074453	1076471	-1	2019	hypothetical lipoprotein YcdR precursor
3812	78	4001	69	1433	42	2367	35	UTI89_C1087	ycdS	1076480	1078903	-1	2424	hypothetical protein YcdS precursor
1696	70	1740	57	376	24	871	7	UTI89_C1088	ycdT	1079368	1080858	1	1491	hypothetical protein YcdT
1878	50	3114	40	975	27	2955	26	UTI89_C1089	UTI89_C1089	1081137	1082339	1	1203	putative P4-family integrase
818	32	1044	36	102	13	3	3	UTI89_C1090	UTI89_C1090	1082526	1084343	-1	1818	hypothetical protein
366	10	398	6	236	4	102	6	UTI89_C1091	UTI89_C1091	1084628	1084792	1	165	hypothetical protein
2	2	1	1	1	1	0	0	UTI89_C1092	UTI89_C1092	1084840	1085304	1	465	putative transposase
376	8	623	8	138	7	293	6	UTI89_C1093	UTI89_C1093	1085457	1085753	1	297	possible prophage regulatory protein
5092	76	4779	63	3619	37	30	10	UTI89_C1094	yfjI	1086378	1087829	1	1452	hypothetical protein YfjI
2838	46	3004	41	900	21	2274	25	UTI89_C1095	UTI89_C1095	1088785	1089378	1	594	conserved hypothetical protein
0	0	1	1	0	0	3	3	UTI89_C1096	UTI89_C1096	1089477	1089734	-1	258	hypothetical protein
0	0	1	1	0	0	3	3	UTI89_C1097	UTI89_C1097	1089480	1089686	1	207	hypothetical protein
838	28	1201	24	113	10	301	10	UTI89_C1098	UTI89_C1098	1089855	1091855	-1	2001	hypothetical protein
540	14	319	12	490	13	2	2	UTI89_C1099	UTI89_C1099	1091770	1092936	-1	1167	putative aminotransferase
408	6	408	5	4135	9	160	5	UTI89_C1100	UTI89_C1100	1093070	1093336	-1	267	tagatose-bisphosphate aldolase 2
156	14	174	4	104	5	26	5	UTI89_C1101	UTI89_C1101	1093358	1093981	-1	624	hypothetical protein
2	2	1	1	0	0	1	1	UTI89_C1102	UTI89_C1102	1094034	1094297	-1	264	hypothetical protein
0	0	0	0	1	1	0	0	UTI89_C1103	UTI89_C1103	1095846	1096370	1	525	hypothetical protein
656	16	596	10	366	11	562	9	UTI89_C1104	UTI89_C1104	1096409	1096921	1	513	conserved hypothetical protein
140	6	55	3	60	4	101	3	UTI89_C1105	UTI89_C1105	1096433	1096609	-1	177	hypothetical protein
256	6	248	11	55	4	2	2	UTI89_C1106	UTI89_C1106	1097163	1097732	1	570	conserved hypothetical protein
1214	30	1078	29	637	20	3615	19	UTI89_C1107	sfaC	1098007	1098291	-1	285	putative S fimbrial switch regulatory protein
964	36	1256	24	752	9	347	8	UTI89_C1108	sfaB	1098647	1098976	1	330	putative S fimbrial switch regulatory protein
1660	44	1408	30	1049	22	159	6	UTI89_C1109	sfaA	1099351	1099896	1	546	S fimbriae major subunit SfaA
1250	40	1641	24	219	10	49	5	UTI89_C1110	sfaD	1099958	1100506	1	549	S fimbriae minor subunit SfaD
2264	52	2488	44	2055	23	8	6	UTI89_C1111	sfaE	1100547	1101242	1	696	S fimbriae periplasmic chaperone SfaE
3892	74	4290	77	1218	44	5484	45	UTI89_C1112	sfaF	1101264	1103942	1	2679	S fimbriae outer membrane usher
2178	42	2777	35	1770	27	4251	27	UTI89_C1113	sfaG	1103955	1104482	1	528	S fimbriae minor subunit SfaG
3160	52	3810	58	8820	54	11712	41	UTI89_C1114	sfaS	1104504	1104995	1	492	S fimbriae minor subunit SfaS
12776	130	7563	102	1998	39	5621	35	UTI89_C1115	sfaH	1104988	1105956	1	969	S fimbriae minor subunit SfaH
1906	50	2030	47	2481	19	402	13	UTI89_C1116	UTI89_C1116	1106260	1107000	1	741	hypothetical protein
1540	44	675	21	1242	27	262	14	UTI89_C1117	focX	1107147	1107698	1	552	putative regulatory protein
1822	44	2476	46	1432	25	555	9	UTI89_C1118	iroN	1108192	1110369	1	2178	IroN protein
888	8	371	7	103	8	60	6	UTI89_C1119	iroE	1110414	1111370	-1	957	IroE protein
370	18	821	14	77	5	1022	14	UTI89_C1120	iroD	1111455	1112684	-1	1230	IroD protein
424	20	300	20	149	16	50	13	UTI89_C1121	iroC	1112788	1116573	-1	3786	IroC protein
0	0	2	1	3	3	6	6	UTI89_C1122	iroB	1116587	1117750	-1	1164	putative glucosyltransferase
78	4	73	5	1	1	1	1	UTI89_C1123	UTI89_C1123	1118244	1118558	1	315	hypothetical protein
734	8	1017	8	114	7	5	3	UTI89_C1124	UTI89_C1124	1118597	1118959	-1	363	putative conserved protein
1406	26	1296	15	172	8	124	5	UTI89_C1125	UTI89_C1125	1119826	1120260	1	435	hypothetical protein
144	4	169	6	6	1	66	1	UTI89_C1126	UTI89_C1126	1120468	1120541	1	74
330	4	216	4	311	5	445	7	UTI89_C1127	UTI89_C1127	1120823	1121281	-1	459	putative transposase
354	12	86	7	38	6	2	2	UTI89_C1128	UTI89_C1128	1121293	1122186	-1	894	hypothetical protein
4582	92	4421	78	2177	61	4216	51	UTI89_C1129	UTI89_C1129	1122532	1124502	1	1971	outer membrane heme/hemoglobin receptor
2954	60	3218	58	5726	38	3596	33	UTI89_C1130	UTI89_C1130	1124521	1125312	1	792	hypothetical protein
2816	84	2848	66	3036	37	196	12	UTI89_C1131	UTI89_C1131	1125513	1126775	1	1263	hypothetical protein
290	6	352	6	846	7	120	5	UTI89_C1132	UTI89_C1132	1126882	1127064	-1	183	hypothetical protein
3038	52	2989	53	2300	25	1490	16	UTI89_C1133	UTI89_C1133	1127725	1128861	1	1137	hypothetical protein
186	6	22	5	381	3	2	2	UTI89_C1134	UTI89_C1134	1129663	1129989	-1	327	hypothetical protein
446	14	582	16	205	6	0	0	UTI89_C1135	UTI89_C1135	1130377	1130736	-1	360	hypothetical protein
264	8	133	5	87	4	0	0	UTI89_C1136	UTI89_C1136	1130945	1131274	-1	330	hypothetical protein
404	4	787	4	35	4	2	2	UTI89_C1137	UTI89_C1137	1131288	1131593	-1	306	hypothetical protein
374	14	496	16	763	16	58	6	UTI89_C1138	UTI89_C1138	1132408	1133280	1	873	hypothetical protein
496	18	538	18	41	10	11	11	UTI89_C1139	UTI89_C1139	1133653	1136499	1	2847	putative autotransporter
2	2	5	4	2	2	6	6	UTI89_C1140	yafZ1	1136830	1137651	1	822	hypothetical protein YafZ
2	2	6	5	1	1	7	7	UTI89_C1141	UTI89_C1141	1136836	1137693	-1	858	hypothetical protein
0	0	1	1	3	3	0	0	UTI89_C1142	UTI89_C1142	1137672	1137896	1	225	hypothetical protein
28	6	19	3	96	4	5	5	UTI89_C1143	yafX1	1137918	1138463	1	546	hypothetical protein YafX
4	4	3	3	7	4	6	6	UTI89_C1144	UTI89_C1144	1137984	1138943	-1	960	hypothetical protein
2	2	1	1	6	3	2	2	UTI89_C1145	yeeS3	1138479	1138955	1	477	putative radC-like protein YeeS
0	0	3	3	0	0	0	0	UTI89_C1146	yeeT3	1139018	1139239	1	222	hypothetical protein YeeT
498	18	799	14	216	5	601	10	UTI89_C1147	UTI89_C1147	1139258	1139902	1	645	hypothetical protein
4	4	4	4	2	2	1	1	UTI89_C1148	UTI89_C1148	1139862	1140329	1	468	intergenic-region protein
462	6	257	5	2	2	2	2	UTI89_C1149	UTI89_C1149	1140376	1140750	1	375	unknown protein encoded within prophage CP-933L
68	4	134	3	1	1	2	2	UTI89_C1150	UTI89_C1150	1140750	1141238	1	489	hypothetical protein
268	4	107	4	26	2	43	2	UTI89_C1151	UTI89_C1151	1141250	1141447	1	198	hypothetical protein
880	30	1272	28	1361	13	4806	22	UTI89_C1152	UTI89_C1152	1141540	1142382	1	843	conserved hypothetical protein
0	0	0	0	1	1	1	1	UTI89_C1153	serX	1142535	1142619	-1	85
424	22	655	18	4668	24	1449	19	UTI89_C1154	ycdW	1142814	1143791	1	978	putative dehydrogenase
70	10	95	6	2	2	4	4	UTI89_C1155	ycdX	1143846	1144583	1	738	hypothetical protein
330	4	269	4	342	7	1761	7	UTI89_C1156	ycdY	1144607	1145161	1	555	hypothetical protein YcdY
102	8	242	12	1538	12	4	3	UTI89_C1157	ycdZ	1145215	1145754	1	540	hypothetical protein YcdZ
752	20	1376	13	264	12	167	4	UTI89_C1158	csgG	1145819	1146652	-1	834	curli production assembly/transport component CsgG precursor
634	12	223	10	43	3	195	3	UTI89_C1159	csgF	1146679	1147095	-1	417	curli production assembly/transport component CsgF precursor
692	20	549	13	235	9	1	1	UTI89_C1160	csgE	1147120	1147509	-1	390	curli production assembly/transport component csgE precursor
446	28	1007	26	2111	18	17	4	UTI89_C1161	csgD	1147514	1148164	-1	651	putative 2-component transcriptional regulator for 2nd curli operon
636	26	976	23	2022	17	2	2	UTI89_C1162	UTI89_C1162	1148138	1148278	1	141	hypothetical protein
0	0	0	0	0	0	0	0	UTI89_C1163	UTI89_C1163	1148689	1148823	-1	135	hypothetical protein
1458	40	1093	27	774	11	393	12	UTI89_C1164	csgB	1148890	1149372	1	483	minor curlin subunit precursor CsgB
[truncated: 4,007 more rows]

## Sheet: 1E
UTI89 genes important for growth and survival in M9-glycerol medium compared to LB medium.
[truncated: 3,530 more rows]

[truncated: 3 more sheets: 1F, 1G, 1H]
