# Supplementary material for: Genetic requirements for uropathogenic E. coli proliferation in the bladder cell infection cycle
Source: mSystems. 2024 Sep 17;9(10):e00387-24. doi: 10.1128/msystems.00387-24 (PMC11495030; doi:10.1128/msystems.00387-24)
Supplement: Table S2 — Profiling the UTI89 genes required for bladder cell infection. [file msystems.00387-24-s0003.xlsx]

## Sheet: 2A
TraDIS analysis of the IBC (24 h post-infection) sample compared to the pre-infection LB sample as the reference.
Table is sorted in the gene's corresponding order in the genome. Biological replicate 1 is highlight blue, while biological replicate 2 is highlighted grey. The genes reaching the more stringent criteria are listed in Table 2 of the main article.
locus_tag	gene_name	function	logFC	logCPM	p-value	q-value
UTI89_C0002	thrA	aspartokinase I	-1.22987	5.17786	0.477651	1
UTI89_C0002	thrA	aspartokinase I	0.528668	6.06484	0.487477	0.895856
UTI89_C0003	thrB	homoserine kinase	-0.443757	6.879	0.601652	1
UTI89_C0003	thrB	homoserine kinase	0.618255	7.61928	0.158413	0.697773
UTI89_C0004	thrC	threonine synthase	-0.0511079	5.39895	0.982084	1
UTI89_C0004	thrC	threonine synthase	0.762028	5.99975	0.319583	0.820364
UTI89_C0005	yaaX	hypothetical protein YaaX precursor	-0.518171	6.36236	0.610636	1
UTI89_C0005	yaaX	hypothetical protein YaaX precursor	-0.144604	6.73648	0.794026	0.978193
UTI89_C0006	UTI89_C0006	hypothetical protein	-0.518164	6.36236	0.609911	1
UTI89_C0006	UTI89_C0006	hypothetical protein	-0.144612	6.73648	0.794034	0.978193
UTI89_C0007	yaaA	protein YaaA	-1.36485	6.55154	0.160922	0.94718
UTI89_C0007	yaaA	protein YaaA	-0.767213	6.93973	0.161232	0.699077
UTI89_C0008	yaaJ	putative transporter YaaJ	1.82252	7.05325	0.0198568	0.448687
UTI89_C0008	yaaJ	putative transporter YaaJ	0.662156	6.50713	0.512517	0.901674
UTI89_C0009	talB	transaldolase B	0.671019	7.28561	0.351463	1
UTI89_C0009	talB	transaldolase B	-0.284617	6.98083	0.583018	0.92719
UTI89_C0010	mog	molybdopterin biosynthesis mog protein	-0.720325	5.78272	0.579897	1
UTI89_C0010	mog	molybdopterin biosynthesis mog protein	0.589441	6.59568	0.345368	0.838582
UTI89_C0011	yaaH	hypothetical protein YaaH	-8.59445	4.48545	0.00153885	0.134405
UTI89_C0011	yaaH	hypothetical protein YaaH	1.1368	6.2148	0.131854	0.672553
UTI89_C0017	dnaJ	chaperone with DnaK; heat shock protein	-0.0264211	7.07279	0.975714	1
UTI89_C0017	dnaJ	chaperone with DnaK; heat shock protein	-0.477258	7.06272	0.347544	0.839619
UTI89_C0018	gef	gef membrane toxin	-0.703689	5.92585	0.617455	1
UTI89_C0018	gef	gef membrane toxin	-0.439843	6.25015	0.518116	0.905682
UTI89_C0019	UTI89_C0019	putative conserved protein	-0.703004	9.43565	0.0613508	0.744854
UTI89_C0019	UTI89_C0019	putative conserved protein	0.122606	10.015	0.627415	0.942612
UTI89_C0020	UTI89_C0020	hypothetical protein	-0.379636	10.2551	0.259856	1
UTI89_C0020	UTI89_C0020	hypothetical protein	0.0873577	10.6789	0.708974	0.958386
UTI89_C0021	UTI89_C0021	hypothetical protein	-0.0995116	10.4085	0.764524	1
UTI89_C0021	UTI89_C0021	hypothetical protein	-0.047491	10.6365	0.847127	0.987091
UTI89_C0022	nhaA	Na(+)/H(+) antiporter 1	-0.176912	6.9207	0.831837	1
UTI89_C0022	nhaA	Na(+)/H(+) antiporter 1	-0.279908	7.07517	0.586462	0.928958
UTI89_C0023	nhaR	transcriptional activator protein NhaR	0.585892	6.85453	0.484168	1
UTI89_C0023	nhaR	transcriptional activator protein NhaR	0.450047	6.97118	0.405178	0.863473
UTI89_C0032	yaaF	hypothetical protein YaaF	-0.179482	7.19661	0.818201	1
UTI89_C0032	yaaF	hypothetical protein YaaF	-0.650552	7.20746	0.260819	0.782104
UTI89_C0033	UTI89_C0033	hypothetical protein	0.457184	6.37228	0.698989	1
UTI89_C0033	UTI89_C0033	hypothetical protein	0.672279	6.72297	0.371957	0.853456
UTI89_C0036	carA	carbamoyl-phosphate synthase small chain	0.965309	6.17799	0.432704	1
UTI89_C0036	carA	carbamoyl-phosphate synthase small chain	-1.48333	5.2456	0.167358	0.702112
UTI89_C0037	carB	Carbamoyl-phosphate synthase large chain	0.597692	9.2531	0.155628	0.94718
UTI89_C0037	carB	Carbamoyl-phosphate synthase large chain	-0.151109	9.04251	0.609827	0.939232
UTI89_C0038	UTI89_C0038	transposase	-0.146407	8.7945	0.715722	1
UTI89_C0038	UTI89_C0038	transposase	-0.108489	9.01245	0.716386	0.960443
UTI89_C0039	UTI89_C0039	conserved hypothetical protein	-0.823005	7.92268	0.154156	0.94718
UTI89_C0039	UTI89_C0039	conserved hypothetical protein	0.11044	8.52269	0.730777	0.966205
UTI89_C0040	caiF	transcriptional activatory protein CaiF	2.38234	6.59475	0.0513137	0.696686
UTI89_C0040	caiF	transcriptional activatory protein CaiF	0.618979	5.50151	0.551082	0.917439
UTI89_C0041	caiE	carnitine operon protein CaiE	-0.647932	4.78092	0.75324	1
UTI89_C0041	caiE	carnitine operon protein CaiE	-0.381752	5.11365	0.644432	0.948255
UTI89_C0042	caiD	carnitinyl-CoA dehydratase	0.246406	8.33094	0.595458	1
UTI89_C0042	caiD	carnitinyl-CoA dehydratase	0.290531	8.56349	0.392554	0.86119
UTI89_C0043	caiC	probable crotonobetaine/carnitine-CoA ligase	0.574267	7.34791	0.483726	1
UTI89_C0043	caiC	probable crotonobetaine/carnitine-CoA ligase	-0.0938788	7.17661	0.812436	0.979954
UTI89_C0044	caiB	crotonobetainyl-CoA:carnitine CoA-transferase	0.128685	6.82657	0.881255	1
UTI89_C0044	caiB	crotonobetainyl-CoA:carnitine CoA-transferase	0.0980081	7.00422	0.891406	0.993945
UTI89_C0046	caiT	putative carnitine transporter	-0.276411	7.20432	0.788355	1
UTI89_C0046	caiT	putative carnitine transporter	-0.318775	7.40016	0.57098	0.923149
UTI89_C0047	fixA	FixA protein	-0.520015	7.46758	0.419721	1
UTI89_C0047	fixA	FixA protein	-0.407195	7.70894	0.316867	0.815995
UTI89_C0048	fixB	FixB protein	-1.08689	6.02887	0.499422	1
UTI89_C0048	fixB	FixB protein	-0.270674	6.54285	0.690488	0.954922
UTI89_C0049	fixC	FixC protein	0.59546	6.666	0.521078	1
UTI89_C0049	fixC	FixC protein	-0.139776	6.48567	0.827832	0.985117
UTI89_C0050	fixX	putative ferredoxin	-0.496032	6.9392	0.55852	1
UTI89_C0050	fixX	putative ferredoxin	-0.16175	7.27672	0.750058	0.970686
UTI89_C0051	yaaU	hypothetical metabolite transport protein YaaU	0.386432	6.08008	0.797942	1
UTI89_C0051	yaaU	hypothetical metabolite transport protein YaaU	-1.00805	5.6664	0.335575	0.836398
UTI89_C0052	yabF	putative NAD(P)H oxidoreductase	-0.970233	5.66503	0.451922	1
UTI89_C0052	yabF	putative NAD(P)H oxidoreductase	-0.867218	5.90259	0.27042	0.784774
UTI89_C0053	kefC	glutathione-regulated potassium efflux antiporter	-0.19401	6.97165	0.817857	1
UTI89_C0053	kefC	glutathione-regulated potassium efflux antiporter	0.684101	7.64584	0.120012	0.651519
UTI89_C0056	apaH	bis(5'-nucleosyl)-tetraphosphatase, symmetrical	-2.48001	5.07838	0.153466	0.94718
UTI89_C0056	apaH	bis(5'-nucleosyl)-tetraphosphatase, symmetrical	-0.0264802	6.01557	0.94943	1
UTI89_C0057	apaG	hypothetical protein ApaG	-0.29048	5.38504	0.872306	1
UTI89_C0057	apaG	hypothetical protein ApaG	0.964246	6.28981	0.276688	0.785375
UTI89_C0059	pdxA	4-hydroxythreonine-4-phosphate dehydrogenase	1.20957	6.92673	0.156211	0.94718
UTI89_C0059	pdxA	4-hydroxythreonine-4-phosphate dehydrogenase	1.15386	7.06562	0.0264748	0.375413
UTI89_C0060	surA	peptidyl-prolyl cis-trans isomerase	-1.09336	4.74161	0.532135	1
UTI89_C0060	surA	peptidyl-prolyl cis-trans isomerase	-2.80391	4.5706	0.0088724	0.213964
UTI89_C0062	djlA	DnaJ-like protein DjlA	0.569921	7.46902	0.372023	1
UTI89_C0062	djlA	DnaJ-like protein DjlA	0.382473	7.55306	0.393654	0.86119
UTI89_C0063	rluA	ribosomal large subunit pseudouridine synthase A	-0.955452	6.43421	0.332454	1
UTI89_C0063	rluA	ribosomal large subunit pseudouridine synthase A	-0.528122	6.79719	0.374647	0.854135
UTI89_C0064	hepA	probable ATP-dependent RNA helicase	0.896994	7.94028	0.141039	0.938041
UTI89_C0064	hepA	probable ATP-dependent RNA helicase	0.330722	7.79961	0.433212	0.873505
UTI89_C0065	polB	DNA polymerase II	0.511448	7.36947	0.439489	1
UTI89_C0065	polB	DNA polymerase II	0.212327	7.38963	0.711329	0.959224
UTI89_C0067	araA	L-arabinose isomerase	-7.9835	3.90071	0.00538744	0.22608
UTI89_C0067	araA	L-arabinose isomerase	-2.16443	4.25638	0.170836	0.702517
UTI89_C0068	araB	L-ribulokinase	0.491969	7.1522	0.504043	1
UTI89_C0068	araB	L-ribulokinase	0.597071	7.41355	0.205946	0.730808
UTI89_C0069	araC	transcriptional regulator AraC	-0.467223	7.6894	0.522027	1
UTI89_C0069	araC	transcriptional regulator AraC	0.791035	8.54782	0.0106132	0.238124
UTI89_C0070	UTI89_C0070	hypothetical protein	-2.66041	6.13104	0.0317722	0.562798
UTI89_C0070	UTI89_C0070	hypothetical protein	-2.48501	6.3531	0.00176646	0.0869735
UTI89_C0071	UTI89_C0071	hypothetical protein	0.0542186	7.91529	0.923352	1
UTI89_C0071	UTI89_C0071	hypothetical protein	0.149611	8.1676	0.710678	0.959022
UTI89_C0072	UTI89_C0072	hypothetical protein	-0.301427	7.20904	0.772957	1
UTI89_C0072	UTI89_C0072	hypothetical protein	0.3069	7.70729	0.489284	0.897148
UTI89_C0074	thiQ	thiamine transport ATP-binding protein ThiQ	1.76235	5.58043	0.21856	1
UTI89_C0074	thiQ	thiamine transport ATP-binding protein ThiQ	0.49304	4.84728	0.624245	0.942612
UTI89_C0075	thiP	thiamine transport system permease protein ThiP	0.94924	6.91131	0.254616	1
UTI89_C0075	thiP	thiamine transport system permease protein ThiP	0.363955	6.75164	0.52283	0.908544
UTI89_C0076	tbpA	thiamine-binding periplasmic protein precursor	-0.258064	7.14901	0.742974	1
UTI89_C0076	tbpA	thiamine-binding periplasmic protein precursor	0.0574153	7.49504	0.947638	1
UTI89_C0077	yabN	hypothetical protein YabN	-0.0414679	7.88157	0.936119	1
UTI89_C0077	yabN	hypothetical protein YabN	-0.0379394	8.07797	0.898952	0.995217
UTI89_C0078	leuD	3-isopropylmalate dehydratase small subunit	0.125793	7.15852	0.866141	1
UTI89_C0078	leuD	3-isopropylmalate dehydratase small subunit	0.77488	7.72614	0.0757732	0.561958
UTI89_C0079	leuC	3-isopropylmalate isomerase (dehydratase) subunit	-0.0684982	6.8718	0.940534	1
UTI89_C0079	leuC	3-isopropylmalate isomerase (dehydratase) subunit	0.569834	7.41095	0.207148	0.731456
UTI89_C0080	leuB	3-isopropylmalate dehydrogenase	0.439646	7.67505	0.458133	1
UTI89_C0080	leuB	3-isopropylmalate dehydrogenase	-0.338494	7.48358	0.449339	0.880863
UTI89_C0081	leuA	2-isopropylmalate synthase	0.0663553	8.02715	0.890236	1
UTI89_C0081	leuA	2-isopropylmalate synthase	0.596139	8.51518	0.0575974	0.526468
UTI89_C0082	leuL	leu operon leader peptide	1.82987	7.22266	0.0119094	0.330555
UTI89_C0082	leuL	leu operon leader peptide	-0.465674	6.05588	0.504887	0.901572
UTI89_C0083	UTI89_C0083	hypothetical protein	0.419614	6.66077	0.683813	1
UTI89_C0083	UTI89_C0083	hypothetical protein	-1.23491	6.18004	0.085507	0.589732
UTI89_C0084	leuO	probable activator protein in leuABCD operon	0.301995	10.5526	0.355587	1
UTI89_C0084	leuO	probable activator protein in leuABCD operon	0.0648621	10.6325	0.778422	0.977952
UTI89_C0085	ilvI	acetolactate synthase isozyme III large subunit	0.666831	8.47743	0.236981	1
UTI89_C0085	ilvI	acetolactate synthase isozyme III large subunit	0.77546	8.73796	0.00928537	0.216745
UTI89_C0086	ilvH	acetolactate synthase III, valine sensitive, small subunit	0.15671	4.27432	0.929963	1
UTI89_C0086	ilvH	acetolactate synthase III, valine sensitive, small subunit	0.682756	4.80852	0.570854	0.923149
UTI89_C0087	fruL	FruR leader peptide	-0.646358	4.80254	0.712267	1
UTI89_C0087	fruL	FruR leader peptide	-0.00341309	5.31993	0.933483	0.998703
UTI89_C0088	UTI89_C0088	hypothetical protein	-1.3947	5.28706	0.415434	1
UTI89_C0088	UTI89_C0088	hypothetical protein	-0.420375	5.86753	0.643896	0.948255
UTI89_C0089	fruR	transcriptional repressor of fru operon and others	-0.869386	6.42132	0.460637	1
UTI89_C0089	fruR	transcriptional repressor of fru operon and others	-1.19531	6.53062	0.116789	0.643483
UTI89_C0091	mraW	S-adenosyl-dependent methyltransferase MraW	-0.642827	4.71176	0.714895	1
UTI89_C0091	mraW	S-adenosyl-dependent methyltransferase MraW	-0.589484	4.94666	0.498125	0.898654
UTI89_C0101	ddlB	D-alanine--D-alanine ligase B	1.3121	5.9568	0.289694	1
UTI89_C0101	ddlB	D-alanine--D-alanine ligase B	-1.73284	4.87283	0.138913	0.676438
UTI89_C0107	secA	preprotein translocase; secretion protein	-0.254519	4.84687	0.879443	1
UTI89_C0107	secA	preprotein translocase; secretion protein	-2.73838	4.43541	0.00973489	0.224092
UTI89_C0110	yacF	hypothetical protein YacF	1.12385	5.63108	0.391258	1
UTI89_C0110	yacF	hypothetical protein YacF	-0.249997	5.09847	0.758839	0.973087
UTI89_C0112	guaC	GMP reductase	1.606	5.654	0.272358	1
UTI89_C0112	guaC	GMP reductase	0.342134	4.98175	0.766884	0.974367
UTI89_C0114	hofB	transport protein HofB	0.382824	6.02551	0.771757	1
UTI89_C0114	hofB	transport protein HofB	1.21583	6.73966	0.0606788	0.534775
UTI89_C0118	ampD	AmpD protein	0.349772	7.74249	0.541557	1
UTI89_C0118	ampD	AmpD protein	-0.281952	7.62515	0.502373	0.900843
UTI89_C0120	aroP	aromatic amino acid transport protein AroP	1.98246	5.56551	0.192178	1
UTI89_C0120	aroP	aromatic amino acid transport protein AroP	1.17787	5.23398	0.278919	0.785375
UTI89_C0121	usp	uropathogenic specific protein	0.325416	10.7573	0.330342	1
UTI89_C0121	usp	uropathogenic specific protein	-0.189049	10.6988	0.47038	0.88886
UTI89_C0122	UTI89_C0122	hypothetical protein	0.323454	6.77703	0.724578	1
UTI89_C0122	UTI89_C0122	hypothetical protein	0.458764	7.02941	0.432558	0.873322
UTI89_C0123	UTI89_C0123	hypothetical protein	0.361015	7.22966	0.671695	1
UTI89_C0123	UTI89_C0123	hypothetical protein	-0.192759	7.14764	0.689106	0.954922
UTI89_C0124	UTI89_C0124	hypothetical protein	-0.857477	6.69301	0.345201	1
UTI89_C0124	UTI89_C0124	hypothetical protein	-0.824028	6.90761	0.222639	0.753824
UTI89_C0125	pdhR	pyruvate dehydrogenase complex repressor	0.755535	7.36655	0.306428	1
UTI89_C0125	pdhR	pyruvate dehydrogenase complex repressor	0.401148	7.34088	0.404168	0.863473
UTI89_C0126	UTI89_C0126	hypothetical protein	-6.51526	5.40334	0.00157832	0.134405
UTI89_C0126	UTI89_C0126	hypothetical protein	-0.842742	6.20835	0.261828	0.782104
UTI89_C0127	aceE	pyruvate dehydrogenase E1 component	0.348899	6.29133	0.750321	1
UTI89_C0127	aceE	pyruvate dehydrogenase E1 component	0.269964	6.43242	0.679885	0.952704
UTI89_C0128	aceF	pyruvate dehydrogenase	0.762949	4.73247	0.476192	0.891135
UTI89_C0130	yacH	conserved hypothetical protein	0.463072	8.15957	0.326587	1
UTI89_C0130	yacH	conserved hypothetical protein	1.04292	8.71596	0.000556546	0.0481209
UTI89_C0131	acnB	aconitate hydratase 2	1.43633	4.51772	0.169053	0.702517
UTI89_C0132	yacL	hypothetical protein	0.443211	5.62572	0.805889	1
UTI89_C0132	yacL	hypothetical protein	1.26892	6.2329	0.0968111	0.61672
UTI89_C0133	speD	S-adenosylmethionine decarboxylase proenzyme	0.969182	6.45861	0.324015	1
UTI89_C0133	speD	S-adenosylmethionine decarboxylase proenzyme	0.180838	6.19451	0.806837	0.978193
UTI89_C0134	speE	spermidine synthase	-0.6551	7.16323	0.577607	1
UTI89_C0134	speE	spermidine synthase	-0.576741	7.39841	0.23109	0.762058
UTI89_C0136	cueO	blue copper oxidase CueO precursor	-2.88212	7.27935	0.000173871	0.0557176
UTI89_C0136	cueO	blue copper oxidase CueO precursor	-1.17826	7.82343	0.00466039	0.158927
UTI89_C0137	gcd	glucose dehydrogenase	-0.115434	7.86018	0.830716	1
UTI89_C0137	gcd	glucose dehydrogenase	-0.180856	8.03646	0.659788	0.951791
UTI89_C0138	hpt	hypoxanthine phosphoribosyltransferase	-0.122664	7.40707	0.859473	1
UTI89_C0138	hpt	hypoxanthine phosphoribosyltransferase	0.0867294	7.72249	0.806493	0.978193
UTI89_C0143	yadE	conserved hypothetical protein YadE	0.0793765	6.32261	0.951556	1
UTI89_C0143	yadE	conserved hypothetical protein YadE	0.00625532	6.46924	0.953722	1
UTI89_C0148	panB	3-methyl-2-oxobutanoate hydroxymethyltransferase	0.696649	5.46152	0.63989	1
UTI89_C0148	panB	3-methyl-2-oxobutanoate hydroxymethyltransferase	0.0579071	5.30807	0.960617	1
UTI89_C0149	yadC	hypothetical fimbrial adhesin YadC precursor	0.211154	10.2837	0.517968	1
UTI89_C0149	yadC	hypothetical fimbrial adhesin YadC precursor	-0.150296	10.2978	0.534387	0.911505
UTI89_C0150	yadK	putative fimbrial subunit YadK precursor	-0.734246	7.8987	0.176447	0.98238
UTI89_C0150	yadK	putative fimbrial subunit YadK precursor	-0.404998	8.21995	0.23827	0.769278
UTI89_C0151	yadL	putative fimbrial subunit YadL precursor	0.267051	9.67138	0.460039	1
UTI89_C0151	yadL	putative fimbrial subunit YadL precursor	-0.183726	9.64793	0.538894	0.912746
UTI89_C0152	yadM	putative fimbrial subunit YadM precursor	0.477073	9.23195	0.207641	1
UTI89_C0152	yadM	putative fimbrial subunit YadM precursor	-1.03487	8.74132	0.00410012	0.149845
UTI89_C0153	htrE	outer membrane usher protein HtrE precursor	0.241527	10.7038	0.452545	1
UTI89_C0153	htrE	outer membrane usher protein HtrE precursor	-0.0350449	10.7626	0.879302	0.991467
UTI89_C0154	ecpD	periplasmic chaperone EcpD precursor	0.183589	6.91874	0.870187	1
UTI89_C0154	ecpD	periplasmic chaperone EcpD precursor	0.624796	7.35444	0.175452	0.707431
UTI89_C0155	yadN	putative fimbrial subunit YadN precursor	-0.12443	8.60734	0.765867	1
UTI89_C0155	yadN	putative fimbrial subunit YadN precursor	0.00547608	8.8792	0.959171	1
UTI89_C0157	pcnB	poly(A) polymerase	-1.21189	5.85549	0.355061	1
UTI89_C0157	pcnB	poly(A) polymerase	-0.257269	6.39448	0.759255	0.973087
UTI89_C0158	yadB	conserved hypothetical protein YadB	0.396575	6.5221	0.683294	1
UTI89_C0158	yadB	conserved hypothetical protein YadB	1.30892	7.30429	0.0176043	0.307425
UTI89_C0159	dksA	DnaK suppressor protein	1.66873	3.88982	0.132533	0.673548
UTI89_C0160	sfsA	sugar fermentation stimulation protein A	-0.800827	7.63676	0.246179	1
UTI89_C0160	sfsA	sugar fermentation stimulation protein A	-1.15592	7.7178	0.00740309	0.203495
UTI89_C0161	ligT	putative 2'-5' RNA ligase	-0.253867	6.63562	0.805641	1
UTI89_C0161	ligT	putative 2'-5' RNA ligase	-0.123291	6.8846	0.813939	0.980432
UTI89_C0162	hrpB	ATP-dependent helicase HrpB	0.640712	8.34491	0.15944	0.94718
UTI89_C0162	hrpB	ATP-dependent helicase HrpB	-0.409187	7.99358	0.261971	0.782104
UTI89_C0164	mrcB	penicillin-binding protein 1B	0.436906	8.0904	0.542854	1
UTI89_C0164	mrcB	penicillin-binding protein 1B	0.193053	8.15443	0.593022	0.93274
UTI89_C0166	fhuA	ferrichrome-iron receptor FhuA	0.576906	8.43387	0.214847	1
UTI89_C0166	fhuA	ferrichrome-iron receptor FhuA	-0.403663	8.13852	0.287861	0.792289
UTI89_C0167	fhuC	ferrichrome transport ATP-binding protein FhuC	-0.144443	6.64959	0.896808	1
UTI89_C0167	fhuC	ferrichrome transport ATP-binding protein FhuC	0.520962	7.17618	0.305847	0.804724
UTI89_C0168	fhuD	ferrichrome-binding periplasmic protein precursor	0.772612	7.97085	0.139645	0.935631
UTI89_C0168	fhuD	ferrichrome-binding periplasmic protein precursor	-0.42206	7.55061	0.373938	0.854131
UTI89_C0169	fhuB	ferrichrome transport system permease protein fhuB	-0.14542	5.16576	0.935862	1
UTI89_C0169	fhuB	ferrichrome transport system permease protein fhuB	-0.00731151	5.46713	0.948896	1
UTI89_C0171	yadQ	voltage-gated ClC-type chloride channel EriC	0.485572	7.1795	0.499713	1
UTI89_C0171	yadQ	voltage-gated ClC-type chloride channel EriC	0.161619	7.19994	0.824806	0.985078
UTI89_C0173	yadS	conserved hypothetical protein YadS	-1.15319	6.36557	0.388605	1
UTI89_C0173	yadS	conserved hypothetical protein YadS	-0.467676	6.81283	0.471384	0.88886
UTI89_C0176	dgt	deoxyguanosinetriphosphate triphosphohydrolase	-0.265714	9.09135	0.483941	1
UTI89_C0176	dgt	deoxyguanosinetriphosphate triphosphohydrolase	0.435717	9.65213	0.0911567	0.60442
UTI89_C0177	degP	periplasmic serine protease DegP	0.594545	8.18263	0.228944	1
UTI89_C0177	degP	periplasmic serine protease DegP	0.479641	8.3009	0.228298	0.760635
UTI89_C0178	cdaR	carbohydrate diacid regulator	-8.01679	3.9482	0.004257	0.202783
UTI89_C0178	cdaR	carbohydrate diacid regulator	-0.0566655	4.98112	0.955567	1
UTI89_C0179	yaeH	putative structural protein	-0.79979	6.13786	0.588709	1
UTI89_C0179	yaeH	putative structural protein	-1.07585	6.25389	0.125508	0.660125
UTI89_C0181	glnD	[protein-PII] uridylyltransferase	-5.28551	3.84856	0.0156084	0.374282
UTI89_C0181	glnD	[protein-PII] uridylyltransferase	-2.3226	4.26857	0.0257754	0.368599
UTI89_C0194	lpxD	UDP-3-O-(3-hydroxymyristoyl)-glucosamine N-acyltransferase; third step of endotoxin (lipidA) synthesis	0.755967	4.46214	0.683294	1
UTI89_C0194	lpxD	UDP-3-O-(3-hydroxymyristoyl)-glucosamine N-acyltransferase; third step of endotoxin (lipidA) synthesis	1.45875	4.87158	0.186334	0.722174
UTI89_C0201	ldcC	lysine decarboxylase, constitutive	-0.650959	6.80074	0.445931	1
UTI89_C0201	ldcC	lysine decarboxylase, constitutive	1.04282	7.87983	0.00906758	0.216745
UTI89_C0207	yaeJ	hypothetical protein YaeJ	1.10425	4.69089	0.566746	1
UTI89_C0207	yaeJ	hypothetical protein YaeJ	-4.23452	3.42433	0.0670575	0.547405
UTI89_C0209	yaeF	putative synthase of the YaeF/YiiX family	0.644535	7.58001	0.311175	1
UTI89_C0209	yaeF	putative synthase of the YaeF/YiiX family	1.13404	8.0846	0.00392825	0.147072
UTI89_C0212	rcsF	regulator of colanic acid synthesis	0.528417	7.34498	0.430075	1
UTI89_C0212	rcsF	regulator of colanic acid synthesis	0.22213	7.36029	0.726543	0.964507
UTI89_C0214	metI	D-methionine transport system permease MetI	0.50108	5.80777	0.692735	1
UTI89_C0214	metI	D-methionine transport system permease MetI	0.340269	5.88702	0.66447	0.951791
UTI89_C0215	metN	D-methionine transport ATP-binding protein MetN	0.795446	8.07733	0.114362	0.893618
UTI89_C0215	metN	D-methionine transport ATP-binding protein MetN	-0.635007	7.54996	0.15549	0.696392
UTI89_C0216	yaeD	hypothetical protein YaeD	-7.83206	3.76113	0.00722017	0.263596
UTI89_C0216	yaeD	hypothetical protein YaeD	-8.42338	3.82026	0.00103254	0.0653637
UTI89_C0227	UTI89_C0227	putative transcriptional regulator LYSR-type	-1.02928	6.34737	0.320728	1
UTI89_C0227	UTI89_C0227	putative transcriptional regulator LYSR-type	-0.359667	6.79353	0.535966	0.911505
UTI89_C0228	yafD	conserved hypothetical protein YafD	-0.148633	7.25652	0.844058	1
UTI89_C0228	yafD	conserved hypothetical protein YafD	-0.241186	7.42338	0.638607	0.945315
UTI89_C0230	dniR	cytochrome c552	2.74382	4.90892	0.0157596	0.290979
UTI89_C0231	gloB	probable hydroxyacylglutathione hydrolase	1.63382	3.11413	0.318956	1
UTI89_C0232	yafS	hypothetical protein YafS	0.0806301	7.36705	0.906891	1
UTI89_C0232	yafS	hypothetical protein YafS	-0.764732	7.19992	0.115067	0.640734
UTI89_C0233	rnhA	RNase HI, degrades RNA of DNA-RNA hybrids, participates in DNA replication	0.923164	4.74525	0.619736	1
UTI89_C0233	rnhA	RNase HI, degrades RNA of DNA-RNA hybrids, participates in DNA replication	0.744021	4.60849	0.450269	0.880863
UTI89_C0235	aspV		-3.95668	5.50628	0.0393376	0.617711
UTI89_C0235	aspV		-2.59575	5.83094	0.0166474	0.301096
UTI89_C0236	yafT	putative aminopeptidase	-0.109037	7.81654	0.864495	1
UTI89_C0236	yafT	putative aminopeptidase	-1.05294	7.63536	0.0189366	0.319668
UTI89_C0237	UTI89_C0237	hypothetical protein	0.869577	7.16809	0.244751	1
UTI89_C0237	UTI89_C0237	hypothetical protein	0.829178	7.32024	0.157894	0.697773
UTI89_C0238	UTI89_C0238	hypothetical protein	-0.391249	6.8987	0.674439	1
UTI89_C0238	UTI89_C0238	hypothetical protein	-0.505671	7.05714	0.425995	0.871459
UTI89_C0239	UTI89_C0239	hypothetical protein	-0.264352	7.84892	0.630667	1
UTI89_C0239	UTI89_C0239	hypothetical protein	0.0353798	8.1773	0.968637	1
UTI89_C0240	UTI89_C0240	hypothetical protein	0.32195	6.28982	0.764936	1
UTI89_C0240	UTI89_C0240	hypothetical protein	-0.12421	6.21022	0.949973	1
UTI89_C0241	UTI89_C0241	hypothetical protein	0.538647	7.03366	0.525538	1
UTI89_C0241	UTI89_C0241	hypothetical protein	0.722378	7.34657	0.158869	0.697773
UTI89_C0243	UTI89_C0243	hypothetical protein	-0.434646	6.51112	0.721844	1
UTI89_C0243	UTI89_C0243	hypothetical protein	0.874015	7.37619	0.101575	0.628364
UTI89_C0244	UTI89_C0244	hypothetical protein	0.0542328	6.9743	0.946167	1
UTI89_C0244	UTI89_C0244	hypothetical protein	0.575959	7.45414	0.191941	0.723846
UTI89_C0248	UTI89_C0248	hypothetical protein	0.197275	6.69963	0.828532	1
UTI89_C0248	UTI89_C0248	hypothetical protein	0.0187643	6.80711	1	1
UTI89_C0251	UTI89_C0251	hypothetical protein	0.354957	7.15353	0.645644	1
UTI89_C0251	UTI89_C0251	hypothetical protein	0.621979	7.50692	0.15951	0.697773
UTI89_C0252	UTI89_C0252	hypothetical protein	1.08356	5.30157	0.464152	1
UTI89_C0252	UTI89_C0252	hypothetical protein	-0.0483796	4.8726	0.923173	0.9976
UTI89_C0253	UTI89_C0253	hypothetical protein	0.312893	8.90031	0.43937	1
UTI89_C0253	UTI89_C0253	hypothetical protein	0.268935	9.07435	0.348097	0.839619
UTI89_C0254	UTI89_C0254	hypothetical protein	0.0436217	10.2176	0.898179	1
UTI89_C0254	UTI89_C0254	hypothetical protein	-0.685791	10.0942	0.00499866	0.15988
UTI89_C0255	UTI89_C0255	hypothetical protein	0.108298	10.7336	0.765093	1
UTI89_C0255	UTI89_C0255	hypothetical protein	-0.498719	10.6511	0.0458134	0.49066
UTI89_C0256	UTI89_C0256	hypothetical protein	-0.584567	5.44461	0.63432	0.945214
UTI89_C0257	UTI89_C0257	hypothetical protein	-2.30987	5.63211	0.0906259	0.83745
UTI89_C0257	UTI89_C0257	hypothetical protein	-1.5358	5.99949	0.0501269	0.505347
UTI89_C0258	UTI89_C0258	hypothetical protein	-0.999676	7.85932	0.0800081	0.834342
UTI89_C0258	UTI89_C0258	hypothetical protein	-1.66097	7.88191	0.000185702	0.0278313
UTI89_C0259	UTI89_C0259	hypothetical protein	-0.0730922	8.2043	0.890411	1
UTI89_C0259	UTI89_C0259	hypothetical protein	-0.463343	8.22914	0.190723	0.723846
UTI89_C0260	ykfE	inhibitor of vertebrate lysozyme precursor	0.178459	5.19538	0.937634	1
UTI89_C0260	ykfE	inhibitor of vertebrate lysozyme precursor	-4.3814	4.4377	0.00057233	0.0483074
UTI89_C0261	fadE	acyl-CoA dehydrogenase	0.159212	7.51081	0.805588	1
UTI89_C0261	fadE	acyl-CoA dehydrogenase	0.162759	7.72284	0.669417	0.952498
UTI89_C0263	yafJ	putative amidotransferase	-0.399485	8.26748	0.427557	1
UTI89_C0263	yafJ	putative amidotransferase	0.102995	8.70146	0.733044	0.966778
UTI89_C0264	yafK	probable membrane protein	-0.833002	6.84425	0.470837	1
UTI89_C0264	yafK	probable membrane protein	0.126077	7.46852	0.748812	0.970686
UTI89_C0266	yafL	hypothetical lipoprotein YafL precursor	-0.118105	7.83816	0.868877	1
UTI89_C0266	yafL	hypothetical lipoprotein YafL precursor	-0.425846	7.89921	0.273691	0.785375
UTI89_C0267	yafM	hypothetical protein YafM	0.610798	5.44462	0.67393	1
UTI89_C0267	yafM	hypothetical protein YafM	0.0160642	5.32935	1	1
UTI89_C0269	fhiA	FhiA protein	0.619192	7.15905	0.39794	1
UTI89_C0269	fhiA	FhiA protein	0.554319	7.31145	0.233801	0.764282
UTI89_C0271	dinP	damage-inducible protein P; DNA polymerase IV	-1.05621	6.62298	0.26212	1
UTI89_C0271	dinP	damage-inducible protein P; DNA polymerase IV	-1.00385	6.83137	0.11814	0.648308
UTI89_C0272	yafN	hypothetical protein YafN	-1.04989	4.40125	0.528629	1
UTI89_C0272	yafN	hypothetical protein YafN	0.124266	4.90026	0.878278	0.991467
UTI89_C0273	yafO	conserved hypothetical protein	0.371167	9.36487	0.353355	1
UTI89_C0273	yafO	conserved hypothetical protein	0.200016	9.46713	0.480983	0.894166
UTI89_C0274	yafP	hypothetical acetyltransferase YafP	-0.403626	8.66214	0.344658	1
UTI89_C0274	yafP	hypothetical acetyltransferase YafP	-0.350956	8.88547	0.243012	0.7718
UTI89_C0275	UTI89_C0275	hypothetical protein	0.0733199	7.78741	0.898138	1
UTI89_C0275	UTI89_C0275	hypothetical protein	0.258912	8.0837	0.492542	0.897994
UTI89_C0276	prfH	peptide chain release factor-like protein	0.822817	4.86415	0.665958	1
UTI89_C0276	prfH	peptide chain release factor-like protein	-0.709741	4.26971	0.507196	0.901572
UTI89_C0277	pepD	aminoacyl-histidine dipeptidase (peptidase D)	0.165723	8.42164	0.696983	1
UTI89_C0277	pepD	aminoacyl-histidine dipeptidase (peptidase D)	0.164979	8.61687	0.604726	0.935549
UTI89_C0278	gpt	xanthine-guanine phosphoribosyltransferase	1.62679	5.86938	0.21285	1
UTI89_C0278	gpt	xanthine-guanine phosphoribosyltransferase	0.798811	5.49351	0.380288	0.859224
UTI89_C0279	UTI89_C0279	hypothetical protein	2.04288	5.7767	0.158829	0.94718
UTI89_C0279	UTI89_C0279	hypothetical protein	0.535582	5.00179	0.602555	0.935549
UTI89_C0280	yafA	hypothetical protein YafA	-0.569057	7.99144	0.275304	1
UTI89_C0280	yafA	hypothetical protein YafA	-0.307335	8.29301	0.379914	0.859224
UTI89_C0281	crl	crl transcriptional regulator	-1.07295	5.91713	0.390633	1
UTI89_C0281	crl	crl transcriptional regulator	0.663173	6.89378	0.260997	0.782104
UTI89_C0282	phoE	outer membrane pore protein E precursor	0.164181	9.39389	0.651397	1
UTI89_C0282	phoE	outer membrane pore protein E precursor	-0.0369117	9.4896	0.883434	0.99201
UTI89_C0284	proA	gamma-glutamyl phosphate reductase	-2.9488	5.40599	0.0571128	0.729133
UTI89_C0284	proA	gamma-glutamyl phosphate reductase	0.682837	6.75081	0.2814	0.785482
UTI89_C0286	UTI89_C0286	putative integrase	-0.2889	9.31139	0.437186	1
UTI89_C0286	UTI89_C0286	putative integrase	-0.452973	9.44663	0.104428	0.628364
UTI89_C0287	UTI89_C0287	hypothetical protein	0.747466	6.21578	0.65624	1
UTI89_C0287	UTI89_C0287	hypothetical protein	1.39156	6.83599	0.067289	0.547405
UTI89_C0288	UTI89_C0288	hypothetical protein	-0.259633	7.90598	0.66137	1
UTI89_C0288	UTI89_C0288	hypothetical protein	-0.808302	7.86943	0.0548724	0.517532
UTI89_C0289	UTI89_C0289	hypothetical protein	-0.0328252	9.8034	0.924491	1
UTI89_C0289	UTI89_C0289	hypothetical protein	-0.288012	9.8932	0.432843	0.873322
UTI89_C0290	UTI89_C0290	putative resolvase	-0.822622	5.40417	0.631474	1
UTI89_C0290	UTI89_C0290	putative resolvase	1.05349	6.5191	0.177764	0.707431
UTI89_C0291	UTI89_C0291	hypothetical protein	0.46949	7.18253	0.576185	1
UTI89_C0291	UTI89_C0291	hypothetical protein	0.546052	7.41234	0.245847	0.77416
UTI89_C0292	UTI89_C0292	putative transcription regulator	0.320646	7.77263	0.611803	1
UTI89_C0292	UTI89_C0292	putative transcription regulator	-0.175087	7.71669	0.689956	0.954922
UTI89_C0293	UTI89_C0293	hypothetical protein	0.164856	9.74863	0.633667	1
UTI89_C0293	UTI89_C0293	hypothetical protein	0.0288071	9.88505	0.892665	0.993945
UTI89_C0295	UTI89_C0295	CP4-like integrase	0.412319	7.68619	0.501747	1
UTI89_C0295	UTI89_C0295	CP4-like integrase	-0.109786	7.62087	0.829678	0.98599
UTI89_C0296	UTI89_C0296	hypothetical protein	0.16898	7.80378	0.786597	1
UTI89_C0296	UTI89_C0296	hypothetical protein	-0.301526	7.78369	0.485602	0.895856
UTI89_C0297	UTI89_C0297	hypothetical protein	0.967968	6.54222	0.369847	1
UTI89_C0297	UTI89_C0297	hypothetical protein	-0.170811	6.06844	0.859845	0.988836
UTI89_C0298	UTI89_C0298	hypothetical protein	-3.37702	4.7841	0.0572964	0.729133
UTI89_C0298	UTI89_C0298	hypothetical protein	-1.51348	5.25878	0.109089	0.630398
UTI89_C0300	insB	hypothetical protein	0.510106	4.98289	0.727433	1
UTI89_C0300	insB	hypothetical protein	-1.65062	4.39906	0.0935329	0.612037
UTI89_C0302	UTI89_C0302	hypothetical protein	0.181	7.58652	0.767837	1
UTI89_C0302	UTI89_C0302	hypothetical protein	0.118241	7.75692	0.763921	0.974239
UTI89_C0303	yagU	hypothetical protein YagU	0.188958	9.27887	0.621626	1
UTI89_C0303	yagU	hypothetical protein YagU	0.184432	9.4774	0.485913	0.895856
UTI89_C0304	ykgJ	putative ferredoxin	-0.506697	7.51017	0.458902	1
UTI89_C0304	ykgJ	putative ferredoxin	-0.123286	7.88432	0.767052	0.974367
UTI89_C0305	yagV	hypothetical protein YagV precursor	0.74624	6.47531	0.443334	1
UTI89_C0305	yagV	hypothetical protein YagV precursor	-0.797993	5.95078	0.302092	0.802103
UTI89_C0306	yagW	hypothetical protein YagW	0.0363366	7.20651	0.980727	1
UTI89_C0306	yagW	hypothetical protein YagW	-0.00469003	7.38958	1	1
UTI89_C0307	yagX	hypothetical protein YagX precursor	0.0592318	8.32039	0.899644	1
UTI89_C0307	yagX	hypothetical protein YagX precursor	0.00060639	8.48813	1	1
UTI89_C0308	yagY	hypothetical protein YagY precursor	0.278995	7.2463	0.690953	1
UTI89_C0308	yagY	hypothetical protein YagY precursor	0.170571	7.3808	0.727872	0.964961
UTI89_C0309	matB	MatB precursor	0.100933	7.68289	0.882097	1
UTI89_C0309	matB	MatB precursor	0.265226	7.95641	0.531841	0.911505
UTI89_C0310	matA	hypothetical protein YkgK	-0.295288	8.24615	0.528112	1
UTI89_C0310	matA	hypothetical protein YkgK	-1.13457	8.13969	0.00260195	0.110865
UTI89_C0311	UTI89_C0311	hypothetical protein	-0.626967	7.91012	0.257564	1
UTI89_C0311	UTI89_C0311	hypothetical protein	-0.163209	8.30842	0.677354	0.952704
UTI89_C0312	UTI89_C0312	hypothetical protein	-0.657299	8.55413	0.161682	0.94988
UTI89_C0312	UTI89_C0312	hypothetical protein	-0.335706	8.89337	0.26398	0.782955
UTI89_C0314	ykgM	50S ribosomal protein L31 type B-1	0.889758	7.39582	0.302524	1
UTI89_C0314	ykgM	50S ribosomal protein L31 type B-1	0.151555	7.15008	0.797627	0.978193
UTI89_C0315	UTI89_C0315	putative NADH-dependent flavin oxidoreductase	-0.145761	9.9794	0.672515	1
UTI89_C0315	UTI89_C0315	putative NADH-dependent flavin oxidoreductase	-0.12777	10.1978	0.657632	0.951791
UTI89_C0316	ycjY	hypothetical protein YcjY	-0.237296	9.64329	0.490714	1
UTI89_C0316	ycjY	hypothetical protein YcjY	0.0533249	9.98827	0.821881	0.983734
UTI89_C0317	UTI89_C0317	putative LysR-like transcriptional regulator	0.0231549	10.5961	0.944428	1
UTI89_C0317	UTI89_C0317	putative LysR-like transcriptional regulator	-0.170274	10.7014	0.456043	0.883428
UTI89_C0318	ycjZ	hypothetical transcriptional regulator YcjZ	1.81629	7.22791	0.0119032	0.330555
UTI89_C0318	ycjZ	hypothetical transcriptional regulator YcjZ	0.680917	6.63014	0.282301	0.785697
UTI89_C0319	UTI89_C0319	putative aldo/keto reductase	0.854395	5.25992	0.639671	1
UTI89_C0319	UTI89_C0319	putative aldo/keto reductase	1.75367	5.88144	0.0589326	0.529871
UTI89_C0320	UTI89_C0320	2,5-diketo-D-gluconic acid reductase A	-0.123905	5.84351	0.926449	1
UTI89_C0320	UTI89_C0320	2,5-diketo-D-gluconic acid reductase A	0.462055	6.34998	0.566961	0.923149
UTI89_C0321	eaeH	attaching and effacing protein, pathogenesis factor	-0.26636	9.13439	0.628657	1
UTI89_C0321	eaeH	attaching and effacing protein, pathogenesis factor	-0.654039	9.16027	0.0269492	0.380618
UTI89_C0322	ykgA	hypothetical transcriptional regulator YkgA	-0.224961	8.7502	0.565928	1
UTI89_C0322	ykgA	hypothetical transcriptional regulator YkgA	-0.205636	8.9662	0.493846	0.897994
UTI89_C0323	UTI89_C0323	2,5-diketo-D-gluconic acid reductase A	-0.00567038	10.0252	0.986651	1
UTI89_C0323	UTI89_C0323	2,5-diketo-D-gluconic acid reductase A	-0.335566	10.0648	0.217577	0.746903
UTI89_C0324	ykgB	hypothetical protein YkgB	-0.045339	8.60717	0.906538	1
UTI89_C0324	ykgB	hypothetical protein YkgB	-0.377689	8.66658	0.282611	0.78577
UTI89_C0325	UTI89_C0325	hypothetical protein	-1.36266	4.75005	0.379047	1
UTI89_C0325	UTI89_C0325	hypothetical protein	-0.573992	5.1778	0.64853	0.948448
UTI89_C0326	ykgI	hypothetical protein YkgI precursor	-1.3627	4.75005	0.378779	1
UTI89_C0326	ykgI	hypothetical protein YkgI precursor	-0.57408	5.1778	0.648433	0.948448
UTI89_C0327	ykgC	probable pyridine nucleotide-disulfide oxidoreductase ykgC	-0.122176	10.6609	0.707054	1
UTI89_C0327	ykgC	probable pyridine nucleotide-disulfide oxidoreductase ykgC	-0.325569	10.7696	0.155001	0.69554
UTI89_C0328	ykgD	hypothetical transcriptional regulator YkgD	-0.00464405	7.26639	1	1
UTI89_C0328	ykgD	hypothetical transcriptional regulator YkgD	0.570559	7.76337	0.197278	0.724192
UTI89_C0329	ykgE	hypothetical protein YkgE	0.937417	6.22257	0.385216	1
UTI89_C0329	ykgE	hypothetical protein YkgE	0.576474	6.18174	0.468848	0.88886
UTI89_C0330	ykgF	putative electron transport protein YkgF	1.69848	7.9877	0.00378062	0.191719
UTI89_C0330	ykgF	putative electron transport protein YkgF	1.04977	7.72236	0.0217584	0.336353
UTI89_C0332	UTI89_C0332	hypothetical protein	0.805503	7.38407	0.229533	1
UTI89_C0332	UTI89_C0332	hypothetical protein	0.377535	7.31895	0.437181	0.875597
UTI89_C0333	ykgH	hypothetical protein YkgH	-0.441109	8.12572	0.402435	1
UTI89_C0333	ykgH	hypothetical protein YkgH	-0.470485	8.3052	0.153288	0.691506
UTI89_C0334	UTI89_C0334	hypothetical protein	-0.112519	10.3604	0.736446	1
UTI89_C0334	UTI89_C0334	hypothetical protein	-0.438323	10.4128	0.0697703	0.5498
UTI89_C0335	UTI89_C0335	conserved hypothetical protein	0.231061	9.26207	0.575238	1
UTI89_C0335	UTI89_C0335	conserved hypothetical protein	-0.136022	9.27508	0.6248	0.942612
UTI89_C0336	UTI89_C0336	conserved hypothetical protein	0.397348	8.96305	0.326042	1
UTI89_C0336	UTI89_C0336	conserved hypothetical protein	0.266157	9.09623	0.340745	0.8365
UTI89_C0338	fimX	type 1 fimbriae regulatory protein FimX	-0.698995	7.51205	0.268408	1
UTI89_C0338	fimX	type 1 fimbriae regulatory protein FimX	0.0680809	8.06218	0.825059	0.985078
UTI89_C0339	UTI89_C0339	hypothetical protein	0.505111	7.90601	0.375871	1
UTI89_C0339	UTI89_C0339	hypothetical protein	0.207988	7.93132	0.628892	0.943073
UTI89_C0340	betA	choline dehydrogenase	1.20871	6.81324	0.159905	0.94718
UTI89_C0340	betA	choline dehydrogenase	0.293993	6.44845	0.723679	0.963728
UTI89_C0341	betB	betaine aldehyde dehydrogenase	0.0143874	8.01332	0.973775	1
UTI89_C0341	betB	betaine aldehyde dehydrogenase	0.145878	8.2734	0.693369	0.954922
UTI89_C0343	betT	high-affinity choline transport protein	-0.984838	7.70957	0.0966043	0.866489
UTI89_C0343	betT	high-affinity choline transport protein	-0.00427062	8.31619	1	1
UTI89_C0344	yahA	hypothetical protein YahA	0.128919	9.92533	0.707807	1
UTI89_C0344	yahA	hypothetical protein YahA	-0.153883	9.97807	0.55284	0.917907
UTI89_C0345	yahB	hypothetical transcriptional regulator YahB	0.662703	6.48651	0.509258	1
UTI89_C0345	yahB	hypothetical transcriptional regulator YahB	0.698018	6.71327	0.350694	0.841422
UTI89_C0346	yahC	hypothetical protein YahC	0.990767	6.4221	0.324723	1
UTI89_C0346	yahC	hypothetical protein YahC	-0.311869	5.90745	0.773809	0.976906
UTI89_C0347	UTI89_C0347	hypothetical protein	0.201775	7.11971	0.806926	1
UTI89_C0347	UTI89_C0347	hypothetical protein	-1.29902	6.7241	0.0634475	0.539331
UTI89_C0348	yahD	putative transcription factor	-0.36857	6.95161	0.668353	1
UTI89_C0348	yahD	putative transcription factor	0.0943007	7.36005	0.943181	1
UTI89_C0349	yahE	hypothetical protein YahE	-0.200343	9.6932	0.580448	1
UTI89_C0349	yahE	hypothetical protein YahE	-0.130512	9.92095	0.605154	0.935549
UTI89_C0350	yahF	hypothetical protein YahF	0.0316562	7.35988	0.980805	1
UTI89_C0350	yahF	hypothetical protein YahF	0.512946	7.82422	0.194736	0.724192
UTI89_C0352	yahI	carbamate kinase-like protein YahI	0.230203	7.76375	0.689179	1
UTI89_C0352	yahI	carbamate kinase-like protein YahI	0.762007	8.25499	0.0328125	0.421337
UTI89_C0353	yahJ	hypothetical protein YahJ	-0.251044	6.59361	0.794216	1
UTI89_C0353	yahJ	hypothetical protein YahJ	0.76918	7.33216	0.097919	0.617657
UTI89_C0354	UTI89_C0354	hypothetical protein	0.263999	7.9711	0.626486	1
UTI89_C0354	UTI89_C0354	hypothetical protein	-0.288749	7.90481	0.532949	0.911505
UTI89_C0355	UTI89_C0355	putative periplasmic binding protein, probable substrate ribose	-0.358167	9.18908	0.425086	1
UTI89_C0355	UTI89_C0355	putative periplasmic binding protein, probable substrate ribose	-0.317921	9.40553	0.229896	0.760724
UTI89_C0356	UTI89_C0356	putative ATP-binding component of transport system, probably ribose specific	0.105056	6.2337	0.924438	1
UTI89_C0356	UTI89_C0356	putative ATP-binding component of transport system, probably ribose specific	0.730157	6.78387	0.234135	0.764282
UTI89_C0357	UTI89_C0357	putative permease component of transport system, probably ribose specific	1.699	5.90214	0.198437	1
UTI89_C0357	UTI89_C0357	putative permease component of transport system, probably ribose specific	0.696468	5.40617	0.436887	0.875597
UTI89_C0358	UTI89_C0358	putative permease component of transport system, probably ribose specific	-0.892696	7.57188	0.239725	1
UTI89_C0358	UTI89_C0358	putative permease component of transport system, probably ribose specific	-0.182152	8.05436	0.637441	0.945315
UTI89_C0359	yahK	hypothetical zinc-type alcohol dehydrogenase-like protein yahK	1.88229	6.12278	0.0997382	0.883359
UTI89_C0359	yahK	hypothetical zinc-type alcohol dehydrogenase-like protein yahK	0.907761	5.68046	0.34687	0.839355
UTI89_C0360	yahM	hypothetical protein	-0.786694	7.34775	0.328469	1
UTI89_C0360	yahM	hypothetical protein	-0.105896	7.84334	0.886373	0.993344
UTI89_C0361	yahN	putative cytochrome subunit of dehydrogenase	0.754379	8.19626	0.143698	0.946503
UTI89_C0361	yahN	putative cytochrome subunit of dehydrogenase	-0.178033	7.87585	0.626357	0.942612
UTI89_C0362	yahO	hypothetical protein	0.0579896	7.57171	0.929539	1
UTI89_C0362	yahO	hypothetical protein	0.47605	8.00149	0.254436	0.776654
UTI89_C0363	prpB	PrpB protein	-0.128281	6.10282	0.915189	1
UTI89_C0363	prpB	PrpB protein	0.224266	6.44953	0.720122	0.962607
UTI89_C0364	prpC	putative citrate synthase	-0.0808447	7.01964	0.915388	1
UTI89_C0364	prpC	putative citrate synthase	-0.357734	7.09155	0.509685	0.901572
UTI89_C0365	prpD	2-methylcitrate dehydratase	0.507214	4.67375	0.790049	1
UTI89_C0365	prpD	2-methylcitrate dehydratase	1.82021	5.7924	0.0359538	0.432494
UTI89_C0366	prpE	putative propionyl-CoA synthetase	0.345632	6.77345	0.702986	1
UTI89_C0366	prpE	putative propionyl-CoA synthetase	-1.1553	6.34137	0.0926385	0.610415
UTI89_C0367	codB	cytosine permease	0.620121	6.02562	0.58931	1
UTI89_C0367	codB	cytosine permease	-1.09291	5.46064	0.314163	0.81531
UTI89_C0368	codA	cytosine deaminase	-0.284167	4.9837	0.871817	1
UTI89_C0368	codA	cytosine deaminase	-0.66364	5.09113	0.537139	0.911505
UTI89_C0369	lacA	galactoside O-acetyltransferase	-0.320915	7.98072	0.693139	1
UTI89_C0369	lacA	galactoside O-acetyltransferase	0.24775	8.4605	0.483172	0.894436
UTI89_C0370	lacY	lactose permease	0.0902791	8.37546	0.834773	1
UTI89_C0370	lacY	lactose permease	0.0249206	8.53749	0.952109	1
UTI89_C0371	lacZ	beta-galactosidase	-0.217111	7.68542	0.732872	1
UTI89_C0371	lacZ	beta-galactosidase	0.335575	8.17592	0.353386	0.844419
UTI89_C0372	lacI	lac operon repressor	-1.45016	7.39856	0.0429062	0.636361
UTI89_C0372	lacI	lac operon repressor	-0.547239	7.8797	0.19042	0.723846
UTI89_C0374	UTI89_C0374	hypothetical protein	0.261986	7.74369	0.665124	1
UTI89_C0374	UTI89_C0374	hypothetical protein	0.431836	8.03475	0.296952	0.797818
UTI89_C0376	adhC	alcohol dehydrogenase class III; formaldehyde dehydrogenase, glutathione-dependent	1.27726	5.34294	0.247572	0.77416
UTI89_C0377	yaiN	conserved hypothetical protein	1.41316	5.34012	0.164582	0.702112
UTI89_C0378	UTI89_C0378	hypothetical protein	1.40587	5.33384	0.164948	0.702112
UTI89_C0379	yaiO	hypothetical protein	-0.496057	7.69258	0.406873	1
UTI89_C0379	yaiO	hypothetical protein	-0.110144	8.05924	0.766258	0.974312
UTI89_C0380	UTI89_C0380	putative transferase	0.00970595	8.30267	0.987618	1
UTI89_C0380	UTI89_C0380	putative transferase	-0.188798	8.41932	0.630431	0.943784
UTI89_C0381	yaiP	hypothetical protein YaiP	-0.333182	8.07935	0.500506	1
UTI89_C0381	yaiP	hypothetical protein YaiP	0.229011	8.55496	0.500254	0.900661
UTI89_C0382	UTI89_C0382	putative conserved protein	-0.14891	8.31725	0.753026	1
UTI89_C0382	UTI89_C0382	putative conserved protein	-0.790961	8.2683	0.0592147	0.529871
UTI89_C0383	UTI89_C0383	hypothetical protein	-0.790591	7.35868	0.266647	1
UTI89_C0383	UTI89_C0383	hypothetical protein	-0.518184	7.66327	0.316143	0.815995
UTI89_C0384	tauA	taurine-binding periplasmic protein precursor	-0.227492	7.94139	0.719422	1
UTI89_C0384	tauA	taurine-binding periplasmic protein precursor	0.142545	8.31532	0.676497	0.952704
UTI89_C0386	tauC	taurine transport system permease protein TauC	-1.54587	5.71981	0.251717	1
UTI89_C0386	tauC	taurine transport system permease protein TauC	0.257862	6.58665	0.703932	0.957942
UTI89_C0387	tauD	alpha-ketoglutarate-dependent taurine dioxygenase	-2.52512	3.94073	0.166981	0.96383
UTI89_C0387	tauD	alpha-ketoglutarate-dependent taurine dioxygenase	1.63714	5.72669	0.0525295	0.508078
UTI89_C0389	UTI89_C0389	putative structural protein	-0.0195135	11.4659	0.951169	1
UTI89_C0389	UTI89_C0389	putative structural protein	-0.462238	11.4649	0.0370292	0.436108
UTI89_C0390	yaiV	hypothetical protein YaiV	-0.768476	7.58304	0.21481	1
UTI89_C0390	yaiV	hypothetical protein YaiV	-0.444091	7.90557	0.262584	0.782237
UTI89_C0391	yaiH	penicillin-binding protein AmpH	0.175176	8.05284	0.770882	1
UTI89_C0391	yaiH	penicillin-binding protein AmpH	0.378962	8.36636	0.244202	0.772943
UTI89_C0393	sbmA	inner-membrane transport protein, Microcin 25	0.381836	7.57553	0.547753	1
UTI89_C0393	sbmA	inner-membrane transport protein, Microcin 25	-0.0299862	7.55957	0.967081	1
UTI89_C0394	yaiW	hypothetical protein YaiW	-2.69768	5.17163	0.0840394	0.834342
UTI89_C0394	yaiW	hypothetical protein YaiW	-0.137918	6.06329	0.894309	0.995217
UTI89_C0395	yaiY	hypothetical protein	1.033	5.16684	0.465576	1
UTI89_C0395	yaiY	hypothetical protein	-0.395957	4.65141	0.676172	0.952704
UTI89_C0396	UTI89_C0396	hypothetical protein	0.0906841	5.02656	0.977133	1
UTI89_C0396	UTI89_C0396	hypothetical protein	1.23573	5.83083	0.274481	0.785375
UTI89_C0397	yaiZ	hypothetical protein YaiZ	0.291406	6.46009	0.784137	1
UTI89_C0397	yaiZ	hypothetical protein YaiZ	-0.840049	6.18329	0.257363	0.777131
UTI89_C0398	ddlA	D-alanine--D-alanine ligase A	0.426479	7.21734	0.553377	1
UTI89_C0398	ddlA	D-alanine--D-alanine ligase A	0.215818	7.2945	0.66957	0.952498
UTI89_C0401	yaiB	hypothetical protein YaiB	-0.0438796	5.40368	1	1
UTI89_C0401	yaiB	hypothetical protein YaiB	0.358401	5.87752	0.775775	0.977538
UTI89_C0402	phoA	alkaline phosphatase precursor	0.854686	7.89456	0.118262	0.893618
UTI89_C0402	phoA	alkaline phosphatase precursor	0.342982	7.78642	0.396275	0.86119
UTI89_C0404	yaiC	hypothetical protein	0.167324	7.80105	0.778677	1
UTI89_C0404	yaiC	hypothetical protein	0.468817	8.16843	0.189765	0.723846
UTI89_C0405	proC	pyrroline-5-carboxylate reductase	-1.22769	5.00081	0.412627	1
UTI89_C0405	proC	pyrroline-5-carboxylate reductase	0.029682	5.608	0.942033	1
UTI89_C0406	yaiI	hypothetical protein	-1.50518	6.20381	0.214305	1
UTI89_C0406	yaiI	hypothetical protein	-1.31346	6.46868	0.0556274	0.519755
UTI89_C0407	aroL	shikimate kinase II	-0.579653	5.41665	0.684026	1
UTI89_C0407	aroL	shikimate kinase II	-0.797732	5.55646	0.353772	0.844419
UTI89_C0408	UTI89_C0408	hypothetical protein	0.887863	6.16611	0.469799	1
UTI89_C0408	UTI89_C0408	hypothetical protein	0.830667	6.31359	0.254775	0.776654
UTI89_C0409	yaiA	hypothetical protein	0.887861	6.16611	0.4696	1
UTI89_C0409	yaiA	hypothetical protein	0.828594	6.31214	0.255439	0.776654
UTI89_C0410	aroM	AroM protein, regulated by AroR	-0.547678	5.69458	0.670637	1
UTI89_C0410	aroM	AroM protein, regulated by AroR	1.2004	6.79746	0.0522603	0.508078
UTI89_C0411	yaiE	hypothetical protein	1.1826	5.84756	0.355068	1
UTI89_C0411	yaiE	hypothetical protein	1.33441	6.04116	0.12356	0.656386
UTI89_C0413	ykiA	hypothetical protein YkiA	-2.46921	6.02911	0.0858431	0.834342
UTI89_C0413	ykiA	hypothetical protein YkiA	-1.26911	6.47952	0.0714266	0.552155
UTI89_C0414	rdgC	nonspecific DNA binding protein; nucleoid component	-1.22317	5.1137	0.419879	1
UTI89_C0414	rdgC	nonspecific DNA binding protein; nucleoid component	0.183549	5.86877	0.840409	0.987091
UTI89_C0415	yajF	putative NAGC-like transcriptional regulator	0.0139849	6.04946	1	1
UTI89_C0415	yajF	putative NAGC-like transcriptional regulator	0.483586	6.4701	0.447189	0.880863
UTI89_C0416	araJ	AraJ MFS transporter	0.115306	8.74045	0.76879	1
UTI89_C0416	araJ	AraJ MFS transporter	0.762982	9.31294	0.00518644	0.162707
UTI89_C0417	sbcC	exonuclease SbcC	-0.0844506	7.93575	0.888106	1
UTI89_C0417	sbcC	exonuclease SbcC	0.395103	8.3936	0.237948	0.768939
UTI89_C0418	sbcD	ATP-dependent dsDNA exonuclease	-4.68738	3.77397	0.0340553	0.585584
UTI89_C0418	sbcD	ATP-dependent dsDNA exonuclease	1.73422	5.7991	0.0484783	0.502693
UTI89_C0420	phoB	positive response regulator for pho regulon	-0.596454	7.70119	0.316347	1
UTI89_C0420	phoB	positive response regulator for pho regulon	0.430229	8.39326	0.204455	0.73059
UTI89_C0421	phoR	phosphate regulon sensor protein PhoR	0.335702	7.94152	0.564128	1
UTI89_C0421	phoR	phosphate regulon sensor protein PhoR	0.0460631	7.99159	0.881475	0.991545
UTI89_C0423	brnQ	branched-chain amino acid transport system II carrier protein	-4.19722	5.50108	0.00847895	0.276743
UTI89_C0423	brnQ	branched-chain amino acid transport system II carrier protein	-0.603133	6.30585	0.562608	0.920797
UTI89_C0424	proY	proline-specific permease ProY	-0.850123	7.27393	0.217423	1
UTI89_C0424	proY	proline-specific permease ProY	0.0038622	7.82922	1	1
UTI89_C0425	malZ	maltodextrin glucosidase	-1.11852	7.0805	0.151031	0.94718
UTI89_C0425	malZ	maltodextrin glucosidase	-0.116467	7.68453	0.846845	0.987091
UTI89_C0426	yajB	hypothetical protein YajB	-1.32988	4.72742	0.438578	1
UTI89_C0426	yajB	hypothetical protein YajB	0.863148	5.82106	0.315228	0.815933
UTI89_C0427	queA	probable S-adenosylmethionine:tRNA ribosyltransferase-isomerase	-1.53778	5.04166	0.329632	1
UTI89_C0427	queA	probable S-adenosylmethionine:tRNA ribosyltransferase-isomerase	0.0878701	5.83715	0.98659	1
UTI89_C0428	tgt	tRNA-guanine transglycosylase	0.320927	7.22654	0.658178	1
UTI89_C0428	tgt	tRNA-guanine transglycosylase	0.196791	7.35459	0.72141	0.962875
UTI89_C0429	yajC	hypothetical protein YajC	6.71134	2.70803	0.0280956	0.515817
UTI89_C0434	yajI	hypothetical lipoprotein YajI precursor	-8.13251	4.03343	0.00444674	0.208997
UTI89_C0434	yajI	hypothetical lipoprotein YajI precursor	1.42156	5.98	0.129398	0.665162
UTI89_C0435	ybaD	hypothetical protein	0.400167	6.00996	0.741411	1
UTI89_C0435	ybaD	hypothetical protein	-0.271838	5.92348	0.727561	0.96491
UTI89_C0442	yajO	hypothetical oxidoreductase YajO	-6.71129	5.56232	0.000855507	0.119227
UTI89_C0442	yajO	hypothetical oxidoreductase YajO	0.00964215	6.69902	0.989324	1
UTI89_C0446	yajK	thiamine biosynthesis protein ThiI	0.0736819	6.87232	0.935789	1
UTI89_C0446	yajK	thiamine biosynthesis protein ThiI	1.07965	7.64173	0.0148599	0.280204
UTI89_C0448	apbA	2-dehydropantoate reductase	1.42836	6.89932	0.0877596	0.83472
UTI89_C0448	apbA	2-dehydropantoate reductase	-1.57729	5.70744	0.0687878	0.54828
UTI89_C0450	yajR	hypothetical transport protein YajR	0.874896	6.24954	0.445572	1
UTI89_C0450	yajR	hypothetical transport protein YajR	1.51	6.84427	0.0300056	0.403675
UTI89_C0451	cyoE	cytochrome o ubiquinol oxidase C subunit	0.722275	5.95884	0.628094	1
UTI89_C0451	cyoE	cytochrome o ubiquinol oxidase C subunit	1.51848	6.6744	0.0174481	0.307425
UTI89_C0454	cyoC	cytochrome o ubiquinol oxidase subunit III	0.904864	4.67418	0.54861	1
UTI89_C0454	cyoC	cytochrome o ubiquinol oxidase subunit III	-0.189679	4.22198	0.891821	0.993945
UTI89_C0456	cyoA	cytochrome o ubiquinol oxidase subunit II	0.667533	8.46985	0.137675	0.93455
UTI89_C0456	cyoA	cytochrome o ubiquinol oxidase subunit II	-0.335311	8.13454	0.369271	0.852273
UTI89_C0457	ampG	AmpG muropeptide MFS transporter	0.243863	8.26905	0.614213	1
UTI89_C0457	ampG	AmpG muropeptide MFS transporter	-0.182699	8.27301	0.709148	0.958386
UTI89_C0460	bolA	BolA transcriptional regulator	0.10612	5.02764	0.943377	1
UTI89_C0460	bolA	BolA transcriptional regulator	-0.061426	5.06931	0.981886	1
UTI89_C0463	tig	trigger factor	-0.800783	5.92769	0.581015	1
UTI89_C0463	tig	trigger factor	-0.270913	6.34881	0.681462	0.952704
UTI89_C0464	UTI89_C0464	hypothetical protein	-0.80079	5.92769	0.580973	1
UTI89_C0464	UTI89_C0464	hypothetical protein	-0.27094	6.34881	0.681579	0.952704
UTI89_C0466	clpX	ATP-dependent specificity component of ClpP serine protease, chaperone	-3.93675	6.09809	0.00596521	0.236263
UTI89_C0466	clpX	ATP-dependent specificity component of ClpP serine protease, chaperone	0.753323	7.60899	0.0897273	0.60243
UTI89_C0467	lon	DNA-binding, ATP-dependent protease La; heat shock K-protein	-1.76721	6.45959	0.195398	1
UTI89_C0467	lon	DNA-binding, ATP-dependent protease La; heat shock K-protein	-0.195735	7.17638	0.676548	0.952704
UTI89_C0468	hupB	DNA-binding protein HU-beta, NS1 (HU-1)	-0.28607	5.53433	0.867276	1
UTI89_C0468	hupB	DNA-binding protein HU-beta, NS1 (HU-1)	-1.23905	5.38508	0.161519	0.699115
UTI89_C0469	ybaU	peptidyl-prolyl cis-trans isomerase D	-0.43184	6.76214	0.616521	1
UTI89_C0469	ybaU	peptidyl-prolyl cis-trans isomerase D	0.0284923	7.17865	0.918743	0.995535
UTI89_C0470	ybaV	hypothetical protein YbaV precursor	-2.25164	5.31491	0.182943	0.993645
UTI89_C0470	ybaV	hypothetical protein YbaV precursor	-0.901257	5.89317	0.337311	0.8365
UTI89_C0471	ybaW	hypothetical protein YbaW	0.119524	7.33031	0.90986	1
UTI89_C0471	ybaW	hypothetical protein YbaW	0.336396	7.64393	0.416568	0.865605
UTI89_C0472	ybaX	hypothetical protein YbaX	-4.50617	3.85286	0.0258697	0.49331
UTI89_C0472	ybaX	hypothetical protein YbaX	1.14034	5.34905	0.25268	0.77434
UTI89_C0473	ybaE	hypothetical protein YbaE	0.916108	6.43554	0.450467	1
UTI89_C0473	ybaE	hypothetical protein YbaE	0.593224	6.37428	0.436991	0.875597
UTI89_C0475	ybaO	hypothetical transcriptional regulator YbaO	-0.882274	6.90266	0.372783	1
UTI89_C0475	ybaO	hypothetical transcriptional regulator YbaO	-0.0081911	7.47265	0.992309	1
UTI89_C0476	mdlA	multidrug resistance-like ATP-binding protein mdlA	-0.59256	5.96166	0.705465	1
UTI89_C0476	mdlA	multidrug resistance-like ATP-binding protein mdlA	-0.395236	6.28577	0.64003	0.945772
UTI89_C0477	mdlB	multidrug resistance-like ATP-binding protein mdlB	0.344506	5.55797	0.842424	1
UTI89_C0477	mdlB	multidrug resistance-like ATP-binding protein mdlB	-0.12132	5.57471	0.861082	0.988836
UTI89_C0481	ybaY	hypothetical protein YbaY	0.0309724	5.98753	0.982708	1
UTI89_C0481	ybaY	hypothetical protein YbaY	0.0497657	6.20248	0.974256	1
UTI89_C0483	ybaA	hypothetical protein YbaA	-0.462363	5.1324	0.785062	1
UTI89_C0483	ybaA	hypothetical protein YbaA	1.45048	6.39643	0.0430652	0.475596
UTI89_C0484	ylaB	hypothetical protein YlaB	0.227652	7.1138	0.825619	1
UTI89_C0484	ylaB	hypothetical protein YlaB	0.503536	7.47698	0.349938	0.841422
UTI89_C0486	maa	maltose O-acetyltransferase	-0.776084	7.11215	0.37091	1
UTI89_C0486	maa	maltose O-acetyltransferase	0.290904	7.80297	0.456292	0.883428
UTI89_C0487	hha	hemolysin expression modulating protein	-1.94339	6.33054	0.0645256	0.765834
UTI89_C0487	hha	hemolysin expression modulating protein	-0.154863	7.10068	0.763107	0.9738
UTI89_C0488	ybaJ	hypothetical protein	0.648272	8.54685	0.135294	0.93455
UTI89_C0488	ybaJ	hypothetical protein	-0.188065	8.28798	0.56541	0.922401
UTI89_C0489	acrB	acridine efflux pump	-0.0641735	7.78385	0.913412	1
UTI89_C0489	acrB	acridine efflux pump	0.265011	8.15665	0.449776	0.880863
UTI89_C0490	acrA	acriflavine resistance protein A precursor	0.3406	6.00339	0.78442	1
UTI89_C0490	acrA	acriflavine resistance protein A precursor	0.000635709	6.01528	0.985929	1
UTI89_C0491	acrR	acrAB operon repressor	-0.27417	7.36731	0.688404	1
UTI89_C0491	acrR	acrAB operon repressor	0.558661	7.98452	0.166052	0.702112
UTI89_C0492	kefA	mechanosensitive channel protein KefA	0.147219	8.34522	0.73731	1
UTI89_C0492	kefA	mechanosensitive channel protein KefA	0.0775606	8.51027	0.803822	0.978193
UTI89_C0494	priC	primosomal replication protein N''	-1.36142	6.02264	0.355761	1
UTI89_C0494	priC	primosomal replication protein N''	0.425831	6.94611	0.425717	0.871459
UTI89_C0496	apt	adenine phosphoribosyltransferase	1.13794	5.35502	0.44165	1
UTI89_C0496	apt	adenine phosphoribosyltransferase	-0.52002	4.77177	0.540586	0.913482
UTI89_C0501	htpG	chaperone Hsp90, heat shock protein C 62.5	0.150536	6.4041	0.88684	1
UTI89_C0501	htpG	chaperone Hsp90, heat shock protein C 62.5	0.766642	6.93346	0.165591	0.702112
UTI89_C0505	gsk	inosine-guanosine kinase	0.692188	5.32833	0.703395	1
UTI89_C0505	gsk	inosine-guanosine kinase	0.111549	5.07952	0.87489	0.990044
UTI89_C0506	ybaL	hypothetical protein YbaL	0.0560955	7.64874	0.925769	1
UTI89_C0506	ybaL	hypothetical protein YbaL	0.595616	8.13685	0.0993673	0.622056
UTI89_C0507	fsr	fosmidomycin resistance protein	-7.25079	3.32371	0.0109141	0.317951
UTI89_C0507	fsr	fosmidomycin resistance protein	-4.46609	3.47911	0.00173882	0.0869735
UTI89_C0508	ushA	UDP-sugar hydrolase (5'-nucleotidase)	0.189075	5.95685	0.87807	1
UTI89_C0508	ushA	UDP-sugar hydrolase (5'-nucleotidase)	-0.0523007	6.03973	0.905141	0.995217
UTI89_C0509	UTI89_C0509	hypothetical protein	-0.348697	7.27179	0.616998	1
UTI89_C0509	UTI89_C0509	hypothetical protein	0.179582	7.73495	0.649871	0.948479
UTI89_C0510	UTI89_C0510	hypothetical protein	0.26309	7.55438	0.716411	1
UTI89_C0510	UTI89_C0510	hypothetical protein	0.961766	8.1716	0.00662864	0.192611
UTI89_C0512	ybaP	putative ligase	0.619725	7.06081	0.458579	1
UTI89_C0512	ybaP	putative ligase	0.710881	7.28765	0.206315	0.731388
UTI89_C0513	UTI89_C0513	hypothetical protein	1.56148	6.30829	0.198792	1
UTI89_C0513	UTI89_C0513	hypothetical protein	0.931232	5.99655	0.259624	0.781295
UTI89_C0515	ybaR	copper-transporting P-type ATPase	0.163281	7.30977	0.861186	1
UTI89_C0515	ybaR	copper-transporting P-type ATPase	0.0161367	7.42713	1	1
UTI89_C0516	ybaS	probable glutaminase YbaS	0.861015	6.91545	0.342294	1
UTI89_C0516	ybaS	probable glutaminase YbaS	0.490821	6.88512	0.463308	0.886698
UTI89_C0517	ybaT	hypothetical transport protein YbaT	1.8222	4.70808	0.210161	0.734734
UTI89_C0518	cueR	putative HTH-type transcriptional regulator	-0.777766	6.10871	0.488813	1
UTI89_C0518	cueR	putative HTH-type transcriptional regulator	-0.536831	6.39372	0.41346	0.865239
UTI89_C0519	UTI89_C0519	hypothetical protein	0.915183	6.681	0.304982	1
UTI89_C0519	UTI89_C0519	hypothetical protein	0.393064	6.55446	0.527323	0.910995
UTI89_C0520	UTI89_C0520	hypothetical protein	0.15095	9.18835	0.684294	1
UTI89_C0520	UTI89_C0520	hypothetical protein	-0.614322	9.03244	0.0296916	0.402796
UTI89_C0521	UTI89_C0521	hypothetical adhesin/invasin-like protein	0.367528	7.88391	0.489449	1
UTI89_C0521	UTI89_C0521	hypothetical adhesin/invasin-like protein	0.143166	7.95746	0.714422	0.960419
UTI89_C0523	ybbJ	hypothetical protein YbbJ	-4.95097	3.53258	0.0225074	0.47479
UTI89_C0523	ybbJ	hypothetical protein YbbJ	-0.219635	4.42542	0.864913	0.989593
UTI89_C0524	ybbK	putative protease YbbK	-0.52185	7.31242	0.47547	1
UTI89_C0524	ybbK	putative protease YbbK	-0.215058	7.63077	0.591776	0.931548
UTI89_C0525	ybbL	putative ATP-binding component of a transport system	0.168663	8.57556	0.703619	1
UTI89_C0525	ybbL	putative ATP-binding component of a transport system	0.146153	8.76224	0.622349	0.94227
UTI89_C0526	ybbM	putative metal resistance protein	-0.526421	8.08088	0.290766	1
UTI89_C0526	ybbM	putative metal resistance protein	0.079326	8.54663	0.858469	0.988836
UTI89_C0527	ybbN	putative thioredoxin-like protein	-0.593287	6.13343	0.602456	1
UTI89_C0527	ybbN	putative thioredoxin-like protein	-0.586423	6.35564	0.403851	0.863473
UTI89_C0528	ybbO	putative oxidoreductase	0.681495	6.86823	0.405835	1
UTI89_C0528	ybbO	putative oxidoreductase	0.834947	7.14855	0.0981494	0.617793
UTI89_C0529	tesA	acyl-CoA thioesterase I precursor	-2.41434	6.50494	0.0296715	0.536369
UTI89_C0529	tesA	acyl-CoA thioesterase I precursor	-1.15316	6.98307	0.0307759	0.410153
UTI89_C0530	ybbA	putative ABC-type transport protein YbbA	-1.33923	6.20228	0.221076	1
UTI89_C0530	ybbA	putative ABC-type transport protein YbbA	-0.343507	6.74846	0.540517	0.913482
UTI89_C0531	ybbP	hypothetical protein YbbP	0.131211	6.78428	0.879779	1
UTI89_C0531	ybbP	hypothetical protein YbbP	-0.390906	6.74607	0.610324	0.939232
UTI89_C0532	ybbB	putative capsule anchoring protein YbbB	0.264058	5.0503	0.883173	1
UTI89_C0532	ybbB	putative capsule anchoring protein YbbB	0.261651	5.18068	0.792205	0.978193
UTI89_C0533	ybbS	hypothetical transcriptional regulator YbbS	0.481538	4.70974	0.754115	1
UTI89_C0533	ybbS	hypothetical transcriptional regulator YbbS	1.63379	5.68834	0.0775408	0.565952
UTI89_C0534	ybbT	hypothetical protein	0.49758	6.92316	0.553597	1
UTI89_C0534	ybbT	hypothetical protein	0.797248	7.27702	0.120685	0.651721
UTI89_C0535	ybbU	putative regulator of allantoin regulon YbbU	-1.11859	4.80166	0.50528	1
UTI89_C0535	ybbU	putative regulator of allantoin regulon YbbU	-0.132903	5.42793	0.844834	0.987091
UTI89_C0536	gcl	glyoxylate carboligase	-0.0230286	8.02796	0.961823	1
UTI89_C0536	gcl	glyoxylate carboligase	0.311026	8.39949	0.342373	0.838582
UTI89_C0537	hyi	hydroxypyruvate isomerase	-0.532707	8.26919	0.237983	1
UTI89_C0537	hyi	hydroxypyruvate isomerase	0.43531	8.94157	0.122301	0.654458
UTI89_C0538	ybbQ	2-hydroxy-3-oxopropionate reductase	0.795245	8.22751	0.0856018	0.834342
UTI89_C0538	ybbQ	2-hydroxy-3-oxopropionate reductase	0.764594	8.399	0.020756	0.329956
UTI89_C0539	ybbW	putative allantoin permease	0.121783	9.10511	0.779904	1
UTI89_C0539	ybbW	putative allantoin permease	-0.336216	9.09233	0.371537	0.853456
UTI89_C0540	ybbX	allantoinase	-0.120794	7.40065	0.863721	1
UTI89_C0540	ybbX	allantoinase	0.532288	7.95378	0.167763	0.70215
UTI89_C0541	ybbY	putative purine permease YbbY	-0.0352139	7.53597	0.968494	1
UTI89_C0541	ybbY	putative purine permease YbbY	0.7352	8.15823	0.0374741	0.436992
UTI89_C0542	ybbZ	glycerate kinase 1	-2.41494	5.94196	0.0597951	0.739616
UTI89_C0542	ybbZ	glycerate kinase 1	-1.04734	6.45314	0.112651	0.636684
UTI89_C0543	ylbA	hypothetical protein YlbA	0.300314	9.01143	0.445756	1
UTI89_C0543	ylbA	hypothetical protein YlbA	-0.315741	8.91984	0.431589	0.873322
UTI89_C0544	ylbB	allantoate amidohydrolase	0.419298	8.74817	0.371125	1
UTI89_C0544	ylbB	allantoate amidohydrolase	0.140561	8.79155	0.686196	0.954695
UTI89_C0545	allD	ureidoglycolate dehydrogenase	0.0941586	7.98015	0.859583	1
UTI89_C0545	allD	ureidoglycolate dehydrogenase	0.315608	8.29778	0.362047	0.847725
UTI89_C0546	fdrA	putative transport protein FdrA	-0.700124	6.98857	0.446528	1
UTI89_C0546	fdrA	putative transport protein FdrA	-0.121173	7.41888	0.801859	0.978193
UTI89_C0547	ylbE	hypothetical protein YlbE	-1.0854	6.54234	0.379061	1
UTI89_C0547	ylbE	hypothetical protein YlbE	-0.930846	6.79498	0.104455	0.628364
UTI89_C0548	ylbF	hypothetical protein YlbF	0.0481047	7.56271	0.96529	1
UTI89_C0548	ylbF	hypothetical protein YlbF	-0.655843	7.45406	0.138478	0.675776
UTI89_C0551	purE	phosphoribosylaminoimidazole carboxylase catalytic subunit	-0.439206	6.10795	0.746285	1
UTI89_C0551	purE	phosphoribosylaminoimidazole carboxylase catalytic subunit	-0.736496	6.17803	0.402616	0.863473
UTI89_C0552	UTI89_C0552	hypothetical protein	-5.55994	4.54384	0.00889437	0.287639
UTI89_C0552	UTI89_C0552	hypothetical protein	-5.45274	4.76006	5.96e-05	0.0132079
UTI89_C0556	ybcI	hypothetical protein	1.15478	6.21679	0.285515	1
UTI89_C0556	ybcI	hypothetical protein	2.22426	7.17912	2.98e-05	0.00820864
UTI89_C0560	UTI89_C0560	hypothetical protein	0.438617	5.65435	0.782578	1
UTI89_C0562	intD	prophage DLP12 integrase	0.498489	5.65664	0.764581	1
UTI89_C0562	intD	prophage DLP12 integrase	0.820756	6.07815	0.360332	0.847725
UTI89_C0564	tfaQ	lambdoid prophage Qin tail fiber assembly protein-like protein	3.09214	4.41628	0.129016	0.909757
UTI89_C0565	UTI89_C0565	hypothetical protein YbcY precursor	-0.0915393	6.0359	0.965478	1
UTI89_C0565	UTI89_C0565	hypothetical protein YbcY precursor	0.182043	6.28881	0.823166	0.984522
UTI89_C0566	ompT	outer membrane protein 3b (a), protease VII	0.115826	9.37471	0.754996	1
UTI89_C0566	ompT	outer membrane protein 3b (a), protease VII	-0.00244163	9.51002	0.983446	1
UTI89_C0567	ybcH	hypothetical protein YbcH precursor	-0.413184	7.56716	0.545081	1
UTI89_C0567	ybcH	hypothetical protein YbcH precursor	0.500445	8.23661	0.149256	0.685381
UTI89_C0568	nfrA	bacteriophage N4 adsorption protein A precursor	0.522224	7.49986	0.44487	1
UTI89_C0568	nfrA	bacteriophage N4 adsorption protein A precursor	0.853883	7.88619	0.0757583	0.561958
UTI89_C0569	nfrB	bacteriophage N4 receptor, outer membrane protein	0.761054	7.65821	0.198576	1
UTI89_C0569	nfrB	bacteriophage N4 receptor, outer membrane protein	0.30639	7.59128	0.46128	0.886317
UTI89_C0570	cusS	sensor kinase CusS	0.199558	6.18359	0.858178	1
UTI89_C0570	cusS	sensor kinase CusS	0.135529	6.32857	0.855412	0.98873
UTI89_C0572	cusC	probable outer membrane lipoprotein CusC precursor	0.340969	8.81542	0.396506	1
UTI89_C0572	cusC	probable outer membrane lipoprotein CusC precursor	0.120236	8.88659	0.75439	0.973087
UTI89_C0573	ylcC	conserved hypothetical protein	-0.431839	8.51043	0.331523	1
UTI89_C0573	ylcC	conserved hypothetical protein	-0.13081	8.84904	0.647303	0.948448
UTI89_C0574	UTI89_C0574	putative resistance protein	0.577919	8.34966	0.193304	1
UTI89_C0574	UTI89_C0574	putative resistance protein	0.299051	8.37663	0.391526	0.86119
UTI89_C0575	cusA	putative cation efflux system protein CusA	0.76943	7.98416	0.147944	0.94718
UTI89_C0575	cusA	putative cation efflux system protein CusA	0.190681	7.84527	0.62377	0.942612
UTI89_C0576	pheP	phenylalanine-specific permease	-0.82859	5.40113	0.568019	1
UTI89_C0576	pheP	phenylalanine-specific permease	0.719019	6.27789	0.337418	0.8365
UTI89_C0577	ybdG	hypothetical protein YbdG	0.461883	9.63994	0.1911	1
UTI89_C0577	ybdG	hypothetical protein YbdG	0.0798635	9.63729	0.746266	0.970686
UTI89_C0578	nfnB	oxygen-insensitive NAD(P)H nitroreductase	-2.52654	5.60984	0.0880046	0.83472
UTI89_C0578	nfnB	oxygen-insensitive NAD(P)H nitroreductase	-0.341159	6.39996	0.597388	0.934985
UTI89_C0581	ybdK	hypothetical protein YbdK	0.77115	6.6101	0.401576	1
UTI89_C0581	ybdK	hypothetical protein YbdK	0.187976	6.46129	0.78928	0.978193
UTI89_C0582	UTI89_C0582	hypothetical protein	0.381296	5.92529	0.829378	1
UTI89_C0582	UTI89_C0582	hypothetical protein	-1.68601	5.45756	0.11366	0.63789
UTI89_C0584	fepA	ferrienterobactin receptor precursor	0.474145	7.55458	0.495811	1
UTI89_C0584	fepA	ferrienterobactin receptor precursor	-0.200107	7.39334	0.636887	0.945315
UTI89_C0585	UTI89_C0585	hypothetical protein	1.66205	4.4261	0.15269	0.691506
UTI89_C0586	fes	enterochelin esterase	0.647389	6.87474	0.43959	1
UTI89_C0586	fes	enterochelin esterase	-0.0535719	6.69618	0.885039	0.992344
UTI89_C0587	UTI89_C0587	conserved hypothetical protein	1.13407	5.04446	0.241852	0.770717
UTI89_C0588	entF	enterobactin synthetase component F	0.254726	8.41937	0.561106	1
UTI89_C0588	entF	enterobactin synthetase component F	-0.0520398	8.46655	0.887705	0.993344
UTI89_C0589	fepE	ferric enterobactin transport protein FepE	0.0199613	8.50693	0.960451	1
UTI89_C0589	fepE	ferric enterobactin transport protein FepE	-0.361845	8.52143	0.245618	0.77416
UTI89_C0590	fepC	ferric enterobactin transport ATP-binding protein fepC	0.0461811	3.9858	1	1
UTI89_C0590	fepC	ferric enterobactin transport ATP-binding protein fepC	0.782423	4.45057	0.461468	0.886317
UTI89_C0593	ybdA	hypothetical membrane protein P43	-1.40475	5.71092	0.336577	1
UTI89_C0593	ybdA	hypothetical membrane protein P43	0.391995	6.60702	0.535223	0.911505
UTI89_C0595	entC	isochorismate synthase	-1.79494	5.04275	0.216258	1
UTI89_C0595	entC	isochorismate synthase	0.610759	6.10984	0.418518	0.865605
UTI89_C0596	entE	enterobactin synthetase component E	0.905857	6.96329	0.267078	1
UTI89_C0596	entE	enterobactin synthetase component E	-0.591631	6.38624	0.394158	0.86119
UTI89_C0599	ybdB	hypothetical protein	-0.798457	4.83766	0.610363	1
UTI89_C0599	ybdB	hypothetical protein	1.06352	5.89807	0.185965	0.722174
UTI89_C0603	ybdL	hypothetical aminotransferase YbdL	0.193836	5.33514	0.911873	1
UTI89_C0603	ybdL	hypothetical aminotransferase YbdL	-0.568954	5.15394	0.690054	0.954922
UTI89_C0604	ybdM	hypothetical protein YbdM	1.35892	7.12134	0.0882256	0.83472
UTI89_C0604	ybdM	hypothetical protein YbdM	0.767251	6.90228	0.171548	0.702517
UTI89_C0605	ybdN	hypothetical protein YbdN	-0.215269	8.74222	0.583972	1
UTI89_C0605	ybdN	hypothetical protein YbdN	0.175901	9.13746	0.534143	0.911505
UTI89_C0606	ybdO	hypothetical transcriptional regulator YbdO	0.547003	9.4113	0.145257	0.946503
UTI89_C0606	ybdO	hypothetical transcriptional regulator YbdO	-0.860942	8.95079	0.00328521	0.132342
UTI89_C0607	dsbG	thiol:disulfide interchange protein DsbG precursor	-1.45115	4.02976	0.471229	1
UTI89_C0607	dsbG	thiol:disulfide interchange protein DsbG precursor	0.868932	5.11398	0.431668	0.873322
UTI89_C0608	ahpC	alkyl hydroperoxide reductase, C22 subunit; detoxification of hydroperoxides	-1.10415	6.19802	0.337209	1
UTI89_C0608	ahpC	alkyl hydroperoxide reductase, C22 subunit; detoxification of hydroperoxides	0.371998	7.03121	0.4884	0.896712
UTI89_C0609	ahpF	alkyl hydroperoxide reductase, F52a subunit; detoxification of hydroperoxides	0.328074	6.34704	0.785832	1
UTI89_C0609	ahpF	alkyl hydroperoxide reductase, F52a subunit; detoxification of hydroperoxides	0.111928	6.42674	0.918139	0.995535
UTI89_C0610	uspG	universal stress protein UspG	1.01617	6.77449	0.279231	1
UTI89_C0610	uspG	universal stress protein UspG	0.570674	6.66794	0.374634	0.854135
UTI89_C0613	rna	ribonuclease I precursor	-0.633718	5.89952	0.641706	1
UTI89_C0613	rna	ribonuclease I precursor	0.178271	6.45628	0.779961	0.978154
UTI89_C0614	citT	citrate DASS carrier/transporter	-1.69695	5.12321	0.272441	1
UTI89_C0614	citT	citrate DASS carrier/transporter	-0.50933	5.65629	0.564953	0.922081
UTI89_C0615	citG	2-(5''-triphosphoribosyl)-3'-dephosphocoenzyme-A synthase	-1.35496	5.09588	0.347103	1
UTI89_C0615	citG	2-(5''-triphosphoribosyl)-3'-dephosphocoenzyme-A synthase	0.502443	6.02474	0.496296	0.898654
UTI89_C0617	UTI89_C0617	hypothetical protein	-7.24579	3.26374	0.0133349	0.348982
UTI89_C0617	UTI89_C0617	hypothetical protein	-1.74539	3.57362	0.393543	0.86119
UTI89_C0618	citF	citrate lyase alpha chain	-7.24582	3.26374	0.013379	0.348982
UTI89_C0618	citF	citrate lyase alpha chain	-1.74533	3.57362	0.393563	0.86119
UTI89_C0619	UTI89_C0619	hypothetical protein	0.830567	6.08476	0.564166	1
UTI89_C0619	UTI89_C0619	hypothetical protein	0.940998	6.31065	0.190242	0.723846
UTI89_C0620	citE	citrate lyase beta chain (acyl lyase subunit)	0.824302	6.08087	0.56454	1
UTI89_C0620	citE	citrate lyase beta chain (acyl lyase subunit)	0.94101	6.31065	0.190158	0.723846
UTI89_C0622	citC	citrate lyase synthetase (citrate (pro-3S)-lyase ligase)	0.777304	7.26614	0.289508	1
UTI89_C0622	citC	citrate lyase synthetase (citrate (pro-3S)-lyase ligase)	0.128155	7.0827	0.808151	0.978933
UTI89_C0623	dpiB	sensor kinase DpiB	-0.682676	7.77665	0.282753	1
UTI89_C0623	dpiB	sensor kinase DpiB	0.234177	8.39096	0.584948	0.928219
UTI89_C0624	dpiA	transcriptional regulatory protein DpiA	-1.17974	5.15724	0.480357	1
UTI89_C0624	dpiA	transcriptional regulatory protein DpiA	-0.384875	5.58954	0.722138	0.963212
UTI89_C0625	dcuC	anaerobic C4-dicarboxylate transporter DcuC	-0.805278	6.79563	0.345078	1
UTI89_C0625	dcuC	anaerobic C4-dicarboxylate transporter DcuC	0.179238	7.42823	0.677361	0.952704
UTI89_C0626	crcA	CrcA protein (PagP monomer)	-0.107577	7.11761	0.884455	1
UTI89_C0626	crcA	CrcA protein (PagP monomer)	0.583837	7.68273	0.19977	0.725032
UTI89_C0627	cspE	cold shock-like protein CspE	-0.635116	5.05841	0.714334	1
UTI89_C0627	cspE	cold shock-like protein CspE	0.0786781	5.51184	0.949107	1
UTI89_C0630	UTI89_C0630	hypothetical protein	-2.01936	4.26104	0.246144	1
UTI89_C0630	UTI89_C0630	hypothetical protein	-2.97417	4.34088	0.00480362	0.159744
UTI89_C0634	dacA	D-alanyl-D-alanine carboxypeptidase, fraction A; penicillin-binding protein 5	-0.653596	6.55135	0.51838	1
UTI89_C0634	dacA	D-alanyl-D-alanine carboxypeptidase, fraction A; penicillin-binding protein 5	0.313739	7.18076	0.555884	0.919299
UTI89_C0635	rlpA	rare lipoprotein A precursor	1.02741	6.59023	0.278276	1
UTI89_C0635	rlpA	rare lipoprotein A precursor	0.231153	6.32788	0.834767	0.987074
UTI89_C0638	ybeA	hypothetical protein	0.0766503	5.54532	0.968854	1
UTI89_C0638	ybeA	hypothetical protein	2.08602	7.00677	0.000328255	0.0352626
UTI89_C0641	phpB	alpha-ribazole-5'-phosphate phosphatase	1.43127	6.0142	0.234263	1
UTI89_C0641	phpB	alpha-ribazole-5'-phosphate phosphatase	0.942976	5.84236	0.26447	0.783248
UTI89_C0647	ybeK	hypothetical protein YbeK	-0.287878	5.55023	0.832282	1
UTI89_C0647	ybeK	hypothetical protein YbeK	-1.97371	5.26557	0.0381703	0.439331
UTI89_C0648	gltL	ATP-binding protein of glutamate/aspartate transport system	-0.118666	5.01518	0.941146	1
UTI89_C0648	gltL	ATP-binding protein of glutamate/aspartate transport system	0.383147	5.35072	0.67869	0.952704
UTI89_C0649	gltK	glutamate/aspartate transport system permease	-0.603173	6.40747	0.554023	1
UTI89_C0649	gltK	glutamate/aspartate transport system permease	-0.595257	6.60051	0.428778	0.87207
UTI89_C0650	gltJ	GltJ, subunit of glutamate ABC transporter	0.850062	6.89023	0.32009	1
UTI89_C0650	gltJ	GltJ, subunit of glutamate ABC transporter	0.76604	6.99652	0.233239	0.764282
UTI89_C0651	ybeJ	glutamate/aspartate periplasmic binding protein precursor	0.467326	6.36123	0.766939	1
UTI89_C0651	ybeJ	glutamate/aspartate periplasmic binding protein precursor	-0.735896	6.03364	0.385651	0.86119
UTI89_C0653	UTI89_C0653	hypothetical protein	-0.397021	7.57076	0.567573	1
UTI89_C0653	UTI89_C0653	hypothetical protein	0.214466	8.06957	0.543337	0.913482
UTI89_C0659	UTI89_C0659	hypothetical protein	0.692912	6.9463	0.484969	1
UTI89_C0659	UTI89_C0659	hypothetical protein	0.118221	6.82944	0.837651	0.987091
UTI89_C0668	asnB	glutamine-hydrolyzing asparagine synthetase B	-0.32499	6.44639	0.76298	1
UTI89_C0668	asnB	glutamine-hydrolyzing asparagine synthetase B	0.505646	7.0648	0.393979	0.86119
UTI89_C0670	nagC	transcriptional repressor of nag (N-acetylglucosamine) operon	-1.49685	6.67319	0.123302	0.900655
UTI89_C0670	nagC	transcriptional repressor of nag (N-acetylglucosamine) operon	0.110225	7.46965	0.811031	0.97913
UTI89_C0671	nagA	N-acetylglucosamine-6-phosphate deacetylase	-7.91923	3.87193	0.00465299	0.21301
UTI89_C0671	nagA	N-acetylglucosamine-6-phosphate deacetylase	0.838945	5.34227	0.387668	0.86119
UTI89_C0672	nagB	glucosamine-6-phosphate deaminase	-1.962	5.53793	0.28818	1
UTI89_C0672	nagB	glucosamine-6-phosphate deaminase	-0.420407	6.19931	0.534803	0.911505
UTI89_C0674	nagE	N-acetylglucosamine PTS permease	-0.597736	6.21729	0.5944	1
UTI89_C0674	nagE	N-acetylglucosamine PTS permease	0.395098	6.88863	0.506695	0.901572
UTI89_C0676	UTI89_C0676	hypothetical protein	0.478933	7.33919	0.513434	1
UTI89_C0676	UTI89_C0676	hypothetical protein	0.30039	7.42259	0.580024	0.92719
UTI89_C0677	UTI89_C0677	hypothetical protein	-0.594481	5.95012	0.623793	1
UTI89_C0677	UTI89_C0677	hypothetical protein	-0.48887	6.18844	0.542458	0.913482
UTI89_C0678	UTI89_C0678	hypothetical protein	-0.699934	8.12383	0.226335	1
UTI89_C0678	UTI89_C0678	hypothetical protein	-0.00224237	8.62383	1	1
UTI89_C0679	UTI89_C0679	dihydrodipicolinate synthase	-0.359871	7.75242	0.5453	1
UTI89_C0679	UTI89_C0679	dihydrodipicolinate synthase	0.0791329	8.16	0.818362	0.982755
UTI89_C0680	UTI89_C0680	putative alcohol dehydrogenase	0.894956	8.02055	0.0863928	0.834342
UTI89_C0680	UTI89_C0680	putative alcohol dehydrogenase	0.406792	7.92229	0.275085	0.785375
UTI89_C0681	UTI89_C0681	putative inner membrane protein	0.234281	6.10871	0.835759	1
UTI89_C0681	UTI89_C0681	putative inner membrane protein	0.202145	6.29004	0.849367	0.987091
UTI89_C0682	UTI89_C0682	putative pyridoxine phosphate biosynthetic protein	0.0649385	7.382	0.922353	1
UTI89_C0682	UTI89_C0682	putative pyridoxine phosphate biosynthetic protein	-0.35761	7.38606	0.455447	0.883428
UTI89_C0685	ybfM	hypothetical protein	-0.00343367	7.35695	1	1
UTI89_C0685	ybfM	hypothetical protein	-0.496293	7.32546	0.341207	0.8365
UTI89_C0686	ybfN	hypothetical lipoprotein YbfN precursor	0.793028	5.24321	0.407403	0.863473
UTI89_C0691	ybfF	putative esterase/lipase YbfF	-0.524468	7.02236	0.519758	1
UTI89_C0691	ybfF	putative esterase/lipase YbfF	-2.43135	6.75086	0.000733011	0.0545036
UTI89_C0692	seqA	negative modulator of initiation of replication	-0.0474406	7.42136	0.950749	1
UTI89_C0692	seqA	negative modulator of initiation of replication	-0.556077	7.38314	0.233018	0.764282
UTI89_C0693	pgm	phosphoglucomutase	-7.74823	6.12408	7.25e-06	0.00511407
UTI89_C0693	pgm	phosphoglucomutase	-2.99289	6.50541	4.04e-05	0.0101316
UTI89_C0694	potE	putrescine transport protein	-3.1109	5.32597	0.0440045	0.636361
UTI89_C0694	potE	putrescine transport protein	-1.42468	5.82623	0.0803429	0.573701
UTI89_C0695	speF	ornithine decarboxylase, inducible	0.285282	8.21678	0.538632	1
UTI89_C0695	speF	ornithine decarboxylase, inducible	0.534632	8.56286	0.0833983	0.581982
UTI89_C0696	UTI89_C0696	hypothetical protein	0.0709724	5.26632	0.963992	1
UTI89_C0696	UTI89_C0696	hypothetical protein	-0.157991	5.37891	0.867142	0.989973
UTI89_C0698	kdpE	transcriptional regulatory protein KdpE	-1.05916	5.41563	0.452727	1
UTI89_C0698	kdpE	transcriptional regulatory protein KdpE	0.745479	6.46873	0.377398	0.857612
UTI89_C0699	kdpD	sensor protein KdpD	-0.72653	6.26879	0.55465	1
UTI89_C0699	kdpD	sensor protein KdpD	-0.226045	6.68197	0.744037	0.970686
UTI89_C0702	kdpA	potassium-transporting ATPase A chain	-0.715177	4.26977	0.707684	1
UTI89_C0702	kdpA	potassium-transporting ATPase A chain	-2.58125	4.05622	0.0173667	0.307425
UTI89_C0705	ybgA	hypothetical protein YbgA	-0.535801	5.84221	0.682176	1
UTI89_C0705	ybgA	hypothetical protein YbgA	-0.36625	6.08285	0.662681	0.951791
UTI89_C0706	phrB	deoxyribodipyrimidine photolyase	-1.17454	6.39184	0.262402	1
UTI89_C0706	phrB	deoxyribodipyrimidine photolyase	0.262881	7.16639	0.647828	0.948448
UTI89_C0707	ybgH	hypothetical transporter YbgH	0.0158109	8.33776	0.978493	1
UTI89_C0707	ybgH	hypothetical transporter YbgH	-0.408593	8.33142	0.250422	0.77434
UTI89_C0708	ybgI	conserved hypothetical protein	0.723577	7.19156	0.333161	1
UTI89_C0708	ybgI	conserved hypothetical protein	0.381111	7.1837	0.425545	0.871459
UTI89_C0710	ybgK	hypothetical protein	-0.311254	7.8203	0.590662	1
UTI89_C0710	ybgK	hypothetical protein	0.344806	8.34644	0.293775	0.797668
UTI89_C0711	ybgL	protein YbgL	-0.235793	4.00665	0.909238	1
UTI89_C0711	ybgL	protein YbgL	0.365912	4.14443	0.798354	0.978193
UTI89_C0713	abrB	putative transport protein AbrB	-0.471912	6.46119	0.64901	1
UTI89_C0713	abrB	putative transport protein AbrB	0.486121	7.11338	0.352533	0.843271
UTI89_C0714	ybgO	hypothetical protein	0.796667	8.76656	0.0855045	0.834342
UTI89_C0714	ybgO	hypothetical protein	0.320136	8.67314	0.364414	0.84934
UTI89_C0715	gltA	citrate synthase	0.916971	5.02961	0.591583	1
UTI89_C0715	gltA	citrate synthase	0.466099	4.55483	0.741214	0.970326
UTI89_C0725	UTI89_C0725	hypothetical protein	-0.416084	8.5202	0.347424	1
UTI89_C0725	UTI89_C0725	hypothetical protein	-0.351281	8.75951	0.432696	0.873322
UTI89_C0732	ybgC	cytoplasmic Tol-Pal protein	-7.52247	3.59726	0.00845254	0.276743
UTI89_C0732	ybgC	cytoplasmic Tol-Pal protein	-0.389487	4.44238	0.77441	0.977317
UTI89_C0733	tolQ	TolQ protein	-0.598774	7.1839	0.432007	1
UTI89_C0733	tolQ	TolQ protein	-2.1328	6.98994	0.000288486	0.0341685
UTI89_C0734	tolR	putative inner membrane protein TolR	-1.8467	5.4619	0.285369	1
UTI89_C0734	tolR	putative inner membrane protein TolR	-3.29264	5.52163	0.00176189	0.0869735
UTI89_C0735	tolA	membrane spanning protein TolA	-2.22266	5.68532	0.16362	0.956487
UTI89_C0735	tolA	membrane spanning protein TolA	-4.71454	5.70459	3.8e-06	0.00198744
UTI89_C0736	tolB	periplasmic protein involved in the tonB-independent uptake of group A colicins	-6.75215	5.59663	0.000678577	0.113904
UTI89_C0736	tolB	periplasmic protein involved in the tonB-independent uptake of group A colicins	-4.74434	5.89943	0.000727315	0.0545036
UTI89_C0737	UTI89_C0737	hypothetical protein	-1.64557	5.89295	0.26511	1
UTI89_C0737	UTI89_C0737	hypothetical protein	-4.01275	5.82589	0.00151417	0.0838708
UTI89_C0738	pal	peptidoglycan-associated lipoprotein precursor	-1.64559	5.89295	0.264977	1
UTI89_C0738	pal	peptidoglycan-associated lipoprotein precursor	-4.07477	5.82377	0.0013193	0.0779484
UTI89_C0747	nadA	quinolinate synthetase A	-1.87675	5.46383	0.203155	1
UTI89_C0747	nadA	quinolinate synthetase A	-0.357416	6.13811	0.615888	0.941087
UTI89_C0748	pnuC	PnuC NMN transporter	0.533273	6.96129	0.561983	1
UTI89_C0748	pnuC	PnuC NMN transporter	0.789145	7.30101	0.134213	0.674889
UTI89_C0749	UTI89_C0749	putative transport system permease protein	-0.765541	7.76054	0.329081	1
UTI89_C0749	UTI89_C0749	putative transport system permease protein	-0.0898857	8.2566	0.827802	0.985117
UTI89_C0751	aroG	3-deoxy-D-arabinoheptulosonate-7-phosphate synthase (DAHP synthetase, phenylalanine repressible)	1.58675	6.27409	0.182286	0.99249
UTI89_C0751	aroG	3-deoxy-D-arabinoheptulosonate-7-phosphate synthase (DAHP synthetase, phenylalanine repressible)	0.674136	5.86123	0.46236	0.886462
UTI89_C0752	gpmA	phosphoglycerate mutase 1	0.803663	7.69118	0.170381	0.968696
UTI89_C0752	gpmA	phosphoglycerate mutase 1	-0.830325	7.08276	0.105645	0.628364
UTI89_C0753	galM	aldose 1-epimerase	-0.254847	7.86883	0.657349	1
UTI89_C0753	galM	aldose 1-epimerase	0.252735	8.31664	0.494214	0.897994
UTI89_C0754	galK	galactokinase	0.935497	8.29008	0.0440488	0.636361
UTI89_C0754	galK	galactokinase	-0.201109	7.86565	0.69161	0.954922
UTI89_C0755	galT	galactose-1-phosphate uridylyltransferase	0.615042	4.81677	0.552483	0.917907
UTI89_C0757	modF	putative molybdenum transport ATP-binding protein modF	0.271694	7.27089	0.724051	1
UTI89_C0757	modF	putative molybdenum transport ATP-binding protein modF	0.143806	7.39737	0.759244	0.973087
UTI89_C0758	modE	transcriptional regulator ModE	-1.01814	7.24815	0.148435	0.94718
UTI89_C0758	modE	transcriptional regulator ModE	0.0042381	7.85153	0.96542	1
UTI89_C0763	modC	ATP-binding component of molybdate transport	1.89463	6.35418	0.0728619	0.806864
UTI89_C0763	modC	ATP-binding component of molybdate transport	0.200905	5.47431	0.857219	0.988836
UTI89_C0765	ybhE	putative isomerase	-1.16432	3.63405	0.534986	1
UTI89_C0765	ybhE	putative isomerase	-0.877607	3.61204	0.672297	0.952704
UTI89_C0766	ybhD	hypothetical transcriptional regulator YbhD	-0.4194	8.52047	0.320573	1
UTI89_C0766	ybhD	hypothetical transcriptional regulator YbhD	-0.0468239	8.90308	0.92093	0.995941
UTI89_C0767	ybhH	hypothetical protein	0.570282	8.82999	0.170244	0.968696
UTI89_C0767	ybhH	hypothetical protein	0.0737975	8.74714	0.873323	0.990044
UTI89_C0768	ybhI	hypothetical protein YbhI	0.0455544	9.34589	0.901903	1
UTI89_C0768	ybhI	hypothetical protein YbhI	-0.0532423	9.50241	0.863113	0.988896
UTI89_C0769	ybhJ	hypothetical protein YbhJ	0.450979	8.47501	0.311289	1
UTI89_C0769	ybhJ	hypothetical protein YbhJ	0.29783	8.59973	0.325281	0.82527
UTI89_C0770	ybhC	putative lipoprotein YbhC precursor	0.142999	6.85629	0.889447	1
UTI89_C0770	ybhC	putative lipoprotein YbhC precursor	-1.09558	6.55859	0.0906312	0.603924
UTI89_C0771	ybhB	possible kinase regulator	0.950323	5.20492	0.505401	1
UTI89_C0771	ybhB	possible kinase regulator	-1.2454	4.4025	0.36089	0.847725
UTI89_C0772	bioA	adenosylmethionine-8-amino-7-oxononanoate aminotransferase	-4.48896	4.26672	0.0139323	0.350867
UTI89_C0772	bioA	adenosylmethionine-8-amino-7-oxononanoate aminotransferase	-0.123417	5.21504	0.941765	1
UTI89_C0773	bioB	biotin synthase	0.163318	5.58575	0.907524	1
UTI89_C0773	bioB	biotin synthase	-0.237548	5.61253	0.75263	0.972149
UTI89_C0774	bioF	8-amino-7-oxononanoate synthase	0.827732	7.05569	0.280447	1
UTI89_C0774	bioF	8-amino-7-oxononanoate synthase	0.673686	7.14608	0.192163	0.723846
UTI89_C0775	bioC	biotin synthesis protein BioC	-7.93115	3.89025	0.00453268	0.210233
UTI89_C0775	bioC	biotin synthesis protein BioC	-3.90116	4.11066	0.00200614	0.0935757
UTI89_C0776	bioD	dethiobiotin synthetase	-1.92996	4.55264	0.260678	1
UTI89_C0776	bioD	dethiobiotin synthetase	0.63221	5.65339	0.466482	0.888119
UTI89_C0777	uvrB	excision nuclease subunit B	0.288541	4.91577	0.898328	1
UTI89_C0777	uvrB	excision nuclease subunit B	-0.140753	4.92361	0.829035	0.985556
UTI89_C0778	ybhK	hypothetical protein YbhK	-0.25176	7.41086	0.703118	1
UTI89_C0778	ybhK	hypothetical protein YbhK	-1.13599	7.27319	0.0254943	0.367697
UTI89_C0780	moaA	molybdenum cofactor biosynthesis protein A	0.765463	6.02897	0.537792	1
UTI89_C0780	moaA	molybdenum cofactor biosynthesis protein A	-1.37777	5.26155	0.165593	0.702112
UTI89_C0781	moaB	molybdopterin biosynthesis, protein B	0.277589	4.96182	0.870626	1
UTI89_C0781	moaB	molybdopterin biosynthesis, protein B	0.564553	5.19002	0.571058	0.923149
UTI89_C0782	UTI89_C0782	hypothetical protein	0.357512	5.86699	0.765827	1
UTI89_C0782	UTI89_C0782	hypothetical protein	-0.592739	5.61335	0.589558	0.930536
UTI89_C0783	moaC	molybdopterin biosynthesis, protein C	-0.331137	5.63425	0.86373	1
UTI89_C0783	moaC	molybdopterin biosynthesis, protein C	-1.66617	5.45879	0.0750023	0.561705
UTI89_C0784	moaD	molybdopterin converting factor subunit 1	-2.18679	3.79376	0.312008	1
UTI89_C0784	moaD	molybdopterin converting factor subunit 1	-1.40723	4.15603	0.213088	0.737693
UTI89_C0785	moaE	molybdopterin converting factor subunit 2	0.30788	5.72556	0.814755	1
UTI89_C0785	moaE	molybdopterin converting factor subunit 2	-0.188747	5.70916	0.809932	0.97913
UTI89_C0786	ybhL	hypothetical protein	-0.249753	7.09561	0.768203	1
UTI89_C0786	ybhL	hypothetical protein	-0.313702	7.25153	0.539194	0.912818
UTI89_C0787	UTI89_C0787	hypothetical protein	-7.85499	3.82374	0.00490915	0.217362
UTI89_C0787	UTI89_C0787	hypothetical protein	-1.44734	4.35628	0.262099	0.782104
UTI89_C0788	ybhM	hypothetical protein YbhM	1.16873	8.40843	0.00821244	0.276743
UTI89_C0788	ybhM	hypothetical protein YbhM	-0.323669	7.76157	0.428686	0.87207
UTI89_C0789	ybhN	hypothetical protein	1.78016	7.40336	0.00790021	0.273022
UTI89_C0789	ybhN	hypothetical protein	1.04673	7.06307	0.0520112	0.508078
UTI89_C0792	ybhQ	hypothetical protein	-0.348213	4.69172	0.879605	1
UTI89_C0792	ybhQ	hypothetical protein	1.12547	5.69134	0.205266	0.73059
UTI89_C0793	ybhR	hypothetical protein	-0.790935	5.4847	0.580709	1
UTI89_C0793	ybhR	hypothetical protein	0.712003	6.46429	0.492517	0.897994
UTI89_C0794	ybhS	hypothetical protein	0.75422	7.13878	0.343577	1
UTI89_C0794	ybhS	hypothetical protein	0.651755	7.27719	0.197953	0.724192
UTI89_C0795	ybhF	putative ABC-type transport protein YbhF	-0.317509	6.21802	0.784379	1
UTI89_C0795	ybhF	putative ABC-type transport protein YbhF	0.170892	6.64082	0.779463	0.978154
UTI89_C0796	ybhG	hypothetical membrane protein YbhG	1.15626	7.43314	0.0827118	0.834342
UTI89_C0796	ybhG	hypothetical membrane protein YbhG	0.661968	7.29842	0.227108	0.75881
UTI89_C0798	rhlE	putative ATP-dependent RNA helicase RhlE	-0.339618	7.22978	0.698724	1
UTI89_C0798	rhlE	putative ATP-dependent RNA helicase RhlE	-0.402741	7.40826	0.490039	0.897307
UTI89_C0802	dinG	probable ATP-dependent helicase DinG	0.00820644	6.78992	1	1
UTI89_C0802	dinG	probable ATP-dependent helicase DinG	0.43057	7.21578	0.412372	0.863473
UTI89_C0803	ybiB	hypothetical protein YbiB	-0.604208	6.05932	0.605401	1
UTI89_C0803	ybiB	hypothetical protein YbiB	0.772152	6.95009	0.182526	0.718151
UTI89_C0804	ybiC	hypothetical oxidoreductase YbiC	0.580321	5.47343	0.727869	1
UTI89_C0804	ybiC	hypothetical oxidoreductase YbiC	0.519333	5.58891	0.541527	0.913482
UTI89_C0805	ybiJ	hypothetical protein	-0.309508	4.58602	0.888605	1
UTI89_C0805	ybiJ	hypothetical protein	-0.883055	4.59944	0.364173	0.84934
UTI89_C0806	UTI89_C0806	hypothetical protein YbiI	0.546626	6.50626	0.588241	1
UTI89_C0806	UTI89_C0806	hypothetical protein YbiI	-0.263515	6.27606	0.695161	0.954922
UTI89_C0808	ybiL	probable tonB-dependent receptor YbiL precursor	-0.0243882	6.03191	0.991265	1
UTI89_C0808	ybiL	probable tonB-dependent receptor YbiL precursor	0.990181	6.78906	0.0882389	0.596959
UTI89_C0809	ybiM	hypothetical protein YbiM	0.600116	6.70687	0.498118	1
UTI89_C0809	ybiM	hypothetical protein YbiM	-1.65489	6.01063	0.0514243	0.508078
UTI89_C0810	ybiN	hypothetical protein YbiN	1.14918	6.98831	0.157218	0.94718
UTI89_C0810	ybiN	hypothetical protein YbiN	0.0199498	6.53047	0.988947	1
UTI89_C0811	ybiO	probable membrane protein YbiO	2.44385	5.46108	0.120228	0.900655
UTI89_C0812	glnQ	GlnQ protein, subunit of glutamine ABC transporter	-0.289119	6.07041	0.807043	1
UTI89_C0812	glnQ	GlnQ protein, subunit of glutamine ABC transporter	0.398216	6.60552	0.52512	0.909603
UTI89_C0813	glnP	glutamine transport system permease protein glnP	0.623149	6.90569	0.451269	1
UTI89_C0813	glnP	glutamine transport system permease protein glnP	0.024302	6.76575	0.989421	1
UTI89_C0814	glnH	periplasmic glutamine-binding protein; permease	0.840398	6.24187	0.501669	1
UTI89_C0814	glnH	periplasmic glutamine-binding protein; permease	0.561979	6.24719	0.505743	0.901572
UTI89_C0816	dps	stationary phase nucleoid protein Dps	0.18878	6.70957	0.89952	1
UTI89_C0816	dps	stationary phase nucleoid protein Dps	-0.185878	6.72236	0.733878	0.966778
UTI89_C0817	ybiF	hypothetical transport protein YbiF	-0.0223996	8.48294	0.954394	1
UTI89_C0817	ybiF	hypothetical transport protein YbiF	-0.270453	8.55557	0.447268	0.880863
UTI89_C0821	mntR	transcriptional regulator MntR	-1.11727	4.72519	0.513808	1
UTI89_C0821	mntR	transcriptional regulator MntR	0.0711758	5.24801	0.901803	0.995217
UTI89_C0822	ybiR	hypothetical protein YbiR	0.214339	6.81308	0.814131	1
UTI89_C0822	ybiR	hypothetical protein YbiR	-0.252062	6.79439	0.700004	0.957416
UTI89_C0823	ybiS	protein YbiS precursor	-1.01235	6.33608	0.367492	1
UTI89_C0823	ybiS	protein YbiS precursor	0.253412	7.07265	0.636801	0.945315
UTI89_C0824	ybiT	hypothetical ABC transporter ATP-binding protein ybiT	-0.772404	5.73163	0.576021	1
UTI89_C0824	ybiT	hypothetical ABC transporter ATP-binding protein ybiT	-0.142948	6.19293	0.891915	0.993945
UTI89_C0825	ybiV	hypothetical protein YbiV	1.17712	6.23333	0.29096	1
UTI89_C0825	ybiV	hypothetical protein YbiV	-0.460796	5.57716	0.576252	0.925092
UTI89_C0826	ybiW	putative formate acetyltransferase 3	1.03218	5.36437	0.48638	1
UTI89_C0826	ybiW	putative formate acetyltransferase 3	0.383572	5.14344	0.761611	0.973328
UTI89_C0828	UTI89_C0828	transaldolase-like protein	-0.426809	6.02417	0.806274	1
UTI89_C0828	UTI89_C0828	transaldolase-like protein	-0.124479	6.36284	0.864689	0.989593
UTI89_C0829	moeB	molybdopterin biosynthesis protein MoeB	0.273095	5.88167	0.828037	1
UTI89_C0829	moeB	molybdopterin biosynthesis protein MoeB	-0.0358976	5.9675	0.915186	0.995217
UTI89_C0831	ybiK	putative L-asparaginase precursor	0.29764	6.48036	0.782223	1
UTI89_C0831	ybiK	putative L-asparaginase precursor	-0.45574	6.34299	0.614519	0.940211
UTI89_C0832	UTI89_C0832	hypothetical ABC transporter ATP-binding protein in bcr 5'region	0.538204	7.71176	0.390341	1
UTI89_C0832	UTI89_C0832	hypothetical ABC transporter ATP-binding protein in bcr 5'region	0.493781	7.86898	0.280887	0.785375
UTI89_C0833	UTI89_C0833	Heme-binding protein precursor (hemin-binding lipoprotein)	-0.417442	6.88654	0.627524	1
UTI89_C0833	UTI89_C0833	Heme-binding protein precursor (hemin-binding lipoprotein)	-0.518725	7.04748	0.331745	0.832513
UTI89_C0834	yliC	putative ABC transporter permease protein	-0.340139	5.57706	0.82458	1
UTI89_C0834	yliC	putative ABC transporter permease protein	0.343763	6.13706	0.695424	0.954922
UTI89_C0835	UTI89_C0835	putative transport system permease protein	-0.153682	6.62482	0.885924	1
UTI89_C0835	UTI89_C0835	putative transport system permease protein	0.320021	7.05091	0.577655	0.926181
UTI89_C0836	yliE	hypothetical protein YliE	0.751831	10.4714	0.0221841	0.473932
UTI89_C0836	yliE	hypothetical protein YliE	-0.0573646	10.2247	0.835709	0.987091
UTI89_C0837	yliF	hypothetical membrane protein YliF	0.0647622	8.58606	0.890719	1
UTI89_C0837	yliF	hypothetical membrane protein YliF	0.0315246	8.77914	0.897548	0.995217
UTI89_C0838	yliG	hypothetical protein YliG	0.170648	5.23756	0.939403	1
UTI89_C0838	yliG	hypothetical protein YliG	-0.463455	5.08534	0.691848	0.954922
UTI89_C0840	yliI	hypothetical protein YliI precursor	1.29074	6.55481	0.203814	1
UTI89_C0840	yliI	hypothetical protein YliI precursor	-0.10932	5.97223	0.881388	0.991545
UTI89_C0841	yliJ	hypothetical GST-like protein YliJ	-0.911381	4.80519	0.626263	1
UTI89_C0841	yliJ	hypothetical GST-like protein YliJ	0.173307	5.40563	0.880212	0.991545
UTI89_C0842	dacC	penicillin-binding protein 6 precursor	-1.78447	5.46703	0.214038	1
UTI89_C0842	dacC	penicillin-binding protein 6 precursor	0.26023	6.3988	0.706485	0.958386
UTI89_C0844	ybjG	hypothetical protein YbjG	0.56446	7.34921	0.448377	1
UTI89_C0844	ybjG	hypothetical protein YbjG	0.494351	7.48767	0.369999	0.852273
UTI89_C0845	cmr	MdfA/Cmr MFS multidrug transporter	0.166258	7.8688	0.794991	1
UTI89_C0845	cmr	MdfA/Cmr MFS multidrug transporter	0.230456	8.10215	0.536537	0.911505
UTI89_C0848	ybjJ	putative DEOR-type transcriptional regulator	0.0807702	6.53695	0.956699	1
UTI89_C0848	ybjJ	putative DEOR-type transcriptional regulator	0.0654276	6.72692	0.979879	1
UTI89_C0850	ybjL	putative transport protein	0.0702893	8.15881	0.887812	1
UTI89_C0850	ybjL	putative transport protein	0.462303	8.55466	0.186901	0.722174
UTI89_C0851	ybjM	hypothetical protein YbjM	0.253981	5.87826	0.850312	1
UTI89_C0851	ybjM	hypothetical protein YbjM	-0.92473	5.57254	0.409936	0.863473
UTI89_C0852	grxA	glutaredoxin 1	-1.1973	6.2506	0.262477	1
UTI89_C0852	grxA	glutaredoxin 1	-1.93062	6.27304	0.00874968	0.213915
UTI89_C0854	nfsA	subunit of oxygen-insensitive NADPH nitroreductase	0.938103	5.64169	0.601136	1
UTI89_C0854	nfsA	subunit of oxygen-insensitive NADPH nitroreductase	1.1944	5.93057	0.170671	0.702517
UTI89_C0855	rimK	ribosomal protein S6 modification protein	-1.2941	4.96347	0.471734	1
UTI89_C0855	rimK	ribosomal protein S6 modification protein	-0.560109	5.48119	0.58199	0.92719
UTI89_C0856	ybjN	putative sensory transduction regulator	0.0863471	6.41392	0.941979	1
UTI89_C0856	ybjN	putative sensory transduction regulator	0.931226	7.0574	0.134955	0.674889
UTI89_C0857	potF	putrescine-binding periplasmic protein precursor	-0.139265	6.49733	0.894003	1
UTI89_C0857	potF	putrescine-binding periplasmic protein precursor	1.1959	7.45684	0.00786081	0.203495
UTI89_C0859	potH	putrescine transport protein	-0.212102	6.57774	0.82571	1
UTI89_C0859	potH	putrescine transport protein	0.459893	7.11756	0.468028	0.88886
UTI89_C0860	potI	putrescine transport system permease protein potI	0.330178	6.20715	0.780906	1
UTI89_C0860	potI	putrescine transport system permease protein potI	0.0130967	6.20973	0.964399	1
UTI89_C0861	ybjO	putative membrane protein	-0.0996188	4.35718	0.961068	1
UTI89_C0861	ybjO	putative membrane protein	1.72927	5.6162	0.0488689	0.502693
UTI89_C0863	artJ	arginine-binding periplasmic protein 2 precursor	-6.34116	2.60326	0.0355669	0.594186
UTI89_C0863	artJ	arginine-binding periplasmic protein 2 precursor	1.91402	4.04829	0.196808	0.724192
UTI89_C0864	artM	arginine 3rd transport system permease protein	1.43188	6.83291	0.120442	0.900655
UTI89_C0864	artM	arginine 3rd transport system permease protein	-0.153809	6.09215	0.851556	0.987091
UTI89_C0867	artP	arginine transport ATP-binding protein ArtP	0.486644	6.46227	0.632943	1
UTI89_C0867	artP	arginine transport ATP-binding protein ArtP	0.458418	6.63769	0.467192	0.888517
UTI89_C0868	ybjP	putative lipoprotein YbjP precursor	-1.36192	5.83475	0.335939	1
UTI89_C0868	ybjP	putative lipoprotein YbjP precursor	0.214268	6.64428	0.808667	0.979057
UTI89_C0870	ybjR	probable N-acetylmuramoyl-L-alanine amidase ybjR	0.696642	6.02697	0.575769	1
UTI89_C0870	ybjR	probable N-acetylmuramoyl-L-alanine amidase ybjR	0.131148	5.88367	0.868339	0.989973
UTI89_C0871	ybjS	hypothetical protein YbjS	0.381189	5.40037	0.801378	1
UTI89_C0871	ybjS	hypothetical protein YbjS	-1.89519	4.85105	0.169886	0.702517
UTI89_C0872	ybjT	hypothetical protein YbjT	0.55342	5.5122	0.582081	0.92719
UTI89_C0873	ybjU	low-specificity L-threonine aldolase	1.04593	6.56434	0.265922	1
UTI89_C0873	ybjU	low-specificity L-threonine aldolase	-0.4457	5.97076	0.545557	0.914808
UTI89_C0874	poxB	pyruvate dehydrogenase	-1.21528	6.52595	0.219592	1
UTI89_C0874	poxB	pyruvate dehydrogenase	0.0583059	7.22184	0.966764	1
UTI89_C0875	hcr	NADH oxidoreductase	0.678828	5.32888	0.670566	1
UTI89_C0875	hcr	NADH oxidoreductase	-1.38971	4.4862	0.391306	0.86119
UTI89_C0876	ybjW	putative prismane	0.313735	7.07831	0.745627	1
UTI89_C0876	ybjW	putative prismane	0.543716	7.38644	0.269947	0.784774
UTI89_C0877	ybjE	hypothetical protein YbjE	1.60878	7.44651	0.0181435	0.423549
UTI89_C0877	ybjE	hypothetical protein YbjE	-0.304937	6.49359	0.645614	0.948448
UTI89_C0878	aqpZ	aquaporin Z	-0.994647	5.77944	0.454611	1
UTI89_C0878	aqpZ	aquaporin Z	0.918674	6.86064	0.125298	0.660003
UTI89_C0879	UTI89_C0879	hypothetical protein	-0.570832	4.70999	0.712392	1
UTI89_C0879	UTI89_C0879	hypothetical protein	-1.61751	4.57121	0.105819	0.628364
UTI89_C0880	ybjD	conserved hypothetical protein	0.0773465	7.21375	0.92852	1
UTI89_C0880	ybjD	conserved hypothetical protein	1.02057	7.96532	0.0063059	0.188445
UTI89_C0881	ybjX	hypothetical protein YbjX	1.31669	6.95653	0.137721	0.93455
UTI89_C0881	ybjX	hypothetical protein YbjX	0.512908	6.61261	0.476476	0.891135
UTI89_C0883	macA	macrolide-specific efflux protein MacA precursor	0.376314	6.22488	0.725512	1
UTI89_C0883	macA	macrolide-specific efflux protein MacA precursor	1.12322	6.86712	0.0525993	0.508078
UTI89_C0885	cspD	cold shock-like protein CspD	-0.957348	5.85481	0.440623	1
UTI89_C0885	cspD	cold shock-like protein CspD	-1.07321	6.06102	0.237509	0.76822
UTI89_C0886	UTI89_C0886	hypothetical protein	-8.67037	4.58228	0.00118526	0.134405
UTI89_C0886	UTI89_C0886	hypothetical protein	0.27832	5.85156	0.765994	0.974312
UTI89_C0888	clpA	ATP-dependent clp protease ATP-binding subunit clpA	1.11326	5.52766	0.415731	1
UTI89_C0888	clpA	ATP-dependent clp protease ATP-binding subunit clpA	1.01691	5.65172	0.228541	0.760652
UTI89_C0890	UTI89_C0890	conserved hypothetical protein	0.0630847	5.7619	0.971105	1
UTI89_C0890	UTI89_C0890	conserved hypothetical protein	0.0959749	5.93175	0.871735	0.989973
UTI89_C0891	UTI89_C0891	hypothetical protein	-1.03103	6.53778	0.322003	1
UTI89_C0891	UTI89_C0891	hypothetical protein	0.508956	7.41786	0.25611	0.776654
UTI89_C0892	UTI89_C0892	conserved hypothetical protein	-7.11955	5.48904	0.000435469	0.0959393
UTI89_C0892	UTI89_C0892	conserved hypothetical protein	-2.74268	5.88531	0.00228378	0.1012
UTI89_C0893	UTI89_C0893	conserved hypothetical protein	-2.18647	4.16044	0.227692	1
UTI89_C0893	UTI89_C0893	conserved hypothetical protein	0.619289	5.343	0.622773	0.94227
UTI89_C0894	UTI89_C0894	conserved hypothetical protein	0.142554	4.04087	0.933955	1
UTI89_C0894	UTI89_C0894	conserved hypothetical protein	0.544676	4.40117	0.652428	0.94906
UTI89_C0895	UTI89_C0895	conserved hypothetical protein	-0.000147342	6.51802	1	1
UTI89_C0895	UTI89_C0895	conserved hypothetical protein	-0.611913	6.44257	0.361076	0.847725
UTI89_C0896	UTI89_C0896	conserved hypothetical protein	1.78976	4.4177	0.297918	1
UTI89_C0898	UTI89_C0898	hypothetical protein	0.038953	5.11495	1	1
UTI89_C0898	UTI89_C0898	hypothetical protein	1.09185	5.9301	0.26173	0.782104
UTI89_C0900	aat	leucyl, phenylalanyl-tRNA-protein transferase	-0.728811	5.69459	0.599412	1
UTI89_C0900	aat	leucyl, phenylalanyl-tRNA-protein transferase	0.543652	6.43266	0.464611	0.887459
UTI89_C0903	trxB	thioredoxin reductase	1.67887	6.46276	0.103478	0.889662
UTI89_C0903	trxB	thioredoxin reductase	1.00253	6.14469	0.177131	0.707431
UTI89_C0905	ftsK	cell division protein FtsK	0.380913	4.65676	0.833698	1
UTI89_C0905	ftsK	cell division protein FtsK	-0.0797053	4.68154	0.837668	0.987091
UTI89_C0907	ycaJ	putative polynucleotide enzyme	0.364629	6.14727	0.748196	1
UTI89_C0907	ycaJ	putative polynucleotide enzyme	0.24786	6.2678	0.749077	0.970686
UTI89_C0913	UTI89_C0913	putative bacteriophage late gene regulator	0.171586	5.83787	0.902694	1
UTI89_C0913	UTI89_C0913	putative bacteriophage late gene regulator	-0.314276	5.77197	0.745193	0.970686
UTI89_C0914	UTI89_C0914	putative tail sheath protein of prophage CP-933T	1.41383	4.68241	0.468795	1
UTI89_C0914	UTI89_C0914	putative tail sheath protein of prophage CP-933T	0.433873	4.33294	0.860612	0.988836
UTI89_C0915	UTI89_C0915	putative tail fiber component of prophage CP-933T	2.52185	5.58924	0.0714976	0.80264
UTI89_C0915	UTI89_C0915	putative tail fiber component of prophage CP-933T	1.79354	5.26574	0.0747199	0.561705
UTI89_C0916	UTI89_C0916	prophage CP-933T unknown protein	-2.00447	5.99367	0.117727	0.893618
UTI89_C0916	UTI89_C0916	prophage CP-933T unknown protein	-0.88996	6.52383	0.310821	0.812581
UTI89_C0918	UTI89_C0918	putative phage tail protein	0.920179	7.05605	0.238542	1
UTI89_C0918	UTI89_C0918	putative phage tail protein	0.161562	6.80638	0.799753	0.978193
UTI89_C0919	UTI89_C0919	putative tail fiber protein of prophage CP-933T	1.1185	5.6162	0.411102	1
UTI89_C0919	UTI89_C0919	putative tail fiber protein of prophage CP-933T	0.0332134	5.17483	1	1
UTI89_C0920	pin	putative DNA-invertase	0.752725	5.13982	0.608856	1
UTI89_C0920	pin	putative DNA-invertase	1.23943	5.61721	0.172999	0.704053
UTI89_C0921	UTI89_C0921	probable tail fiber protein gpH	0.428498	9.71772	0.232537	1
UTI89_C0921	UTI89_C0921	probable tail fiber protein gpH	-0.131121	9.61847	0.619708	0.94189
UTI89_C0922	UTI89_C0922	tail fiber assembly	0.300817	7.74375	0.611867	1
UTI89_C0922	UTI89_C0922	tail fiber assembly	-0.0496281	7.767	0.958595	1
UTI89_C0923	UTI89_C0923	tail fiber assembly protein	0.148145	8.27706	0.75967	1
UTI89_C0923	UTI89_C0923	tail fiber assembly protein	-0.319007	8.24278	0.338544	0.8365
UTI89_C0924	UTI89_C0924	putative phage protein gpH	0.140974	9.98361	0.691681	1
UTI89_C0924	UTI89_C0924	putative phage protein gpH	-0.038873	10.0978	0.906779	0.995217
UTI89_C0926	UTI89_C0926	phage baseplate assembly protein	0.24136	6.63557	0.79661	1
UTI89_C0926	UTI89_C0926	phage baseplate assembly protein	0.714042	7.10755	0.208894	0.732497
UTI89_C0928	UTI89_C0928	putative phage protein gp15	0.140837	7.03979	0.864476	1
UTI89_C0928	UTI89_C0928	putative phage protein gp15	0.288376	7.31524	0.532777	0.911505
UTI89_C0929	UTI89_C0929	predicted tail completion phage protein	-0.0787329	6.45153	0.948258	1
UTI89_C0929	UTI89_C0929	predicted tail completion phage protein	-0.0986554	6.6309	0.925759	0.9976
UTI89_C0930	UTI89_C0930	predicted tail completion phage protein	-4.06869	3.24195	0.0879644	0.83472
UTI89_C0930	UTI89_C0930	predicted tail completion phage protein	0.337552	4.28124	0.821952	0.983734
UTI89_C0931	UTI89_C0931	hypothetical protein	-0.460758	4.75012	0.815139	1
UTI89_C0931	UTI89_C0931	hypothetical protein	0.272962	5.26161	0.745297	0.970686
UTI89_C0934	UTI89_C0934	putative phage tail protein	-7.97892	3.94256	0.00381041	0.191719
UTI89_C0934	UTI89_C0934	putative phage tail protein	-1.95259	4.40517	0.0495563	0.504289
UTI89_C0935	UTI89_C0935	putative capsid completion protein	-0.443836	5.23672	0.793389	1
UTI89_C0935	UTI89_C0935	putative capsid completion protein	0.748299	5.93591	0.393196	0.86119
UTI89_C0936	UTI89_C0936	putative phage protein	1.15295	7.37353	0.0891078	0.835386
UTI89_C0936	UTI89_C0936	putative phage protein	-0.864464	6.55254	0.228866	0.760652
UTI89_C0937	UTI89_C0937	predicted major capsid protein	-1.97888	4.70324	0.198276	1
UTI89_C0937	UTI89_C0937	predicted major capsid protein	-0.402451	5.37031	0.630408	0.943784
UTI89_C0938	UTI89_C0938	putative capsid scaffolding protein	-1.79632	5.88349	0.159965	0.94718
UTI89_C0938	UTI89_C0938	putative capsid scaffolding protein	0.77637	7.09324	0.208901	0.732497
UTI89_C0939	UTI89_C0939	putative phage protein gpP	1.26037	7.4196	0.0638384	0.763623
UTI89_C0939	UTI89_C0939	putative phage protein gpP	0.482574	7.11984	0.384209	0.86119
UTI89_C0940	UTI89_C0940	putative phage protein	-0.104507	5.51925	0.962774	1
UTI89_C0940	UTI89_C0940	putative phage protein	-0.673068	5.45657	0.471376	0.88886
UTI89_C0943	UTI89_C0943	prophage CP-933R unknown protein	1.39541	6.83443	0.107351	0.893618
UTI89_C0943	UTI89_C0943	prophage CP-933R unknown protein	0.0907453	6.21249	0.863484	0.988896
UTI89_C0944	UTI89_C0944	conserved hypothetical protein	-0.330594	6.02776	0.778181	1
UTI89_C0944	UTI89_C0944	conserved hypothetical protein	0.357593	6.54254	0.573624	0.925092
UTI89_C0945	UTI89_C0945	hypothetical protein	1.06474	6.33644	0.362813	1
UTI89_C0949	UTI89_C0949	prophage CP-933T putative replication protein	-0.084474	6.30295	0.945154	1
UTI89_C0949	UTI89_C0949	prophage CP-933T putative replication protein	0.0645552	6.56182	0.95472	1
UTI89_C0953	UTI89_C0953	putative serine protease	-0.217758	7.04738	0.778209	1
UTI89_C0953	UTI89_C0953	putative serine protease	0.444242	7.57933	0.29535	0.797706
UTI89_C0954	UTI89_C0954	hypothetical protein	0.127768	4.87051	0.973616	1
UTI89_C0954	UTI89_C0954	hypothetical protein	0.245746	5.03769	0.765787	0.974312
UTI89_C0955	UTI89_C0955	hypothetical protein	0.127789	4.87051	0.973603	1
UTI89_C0955	UTI89_C0955	hypothetical protein	0.245669	5.03769	0.765694	0.974312
UTI89_C0959	UTI89_C0959	prophage CP-933T unknown protein	-0.0514736	7.59819	0.935702	1
UTI89_C0959	UTI89_C0959	prophage CP-933T unknown protein	-0.370774	7.65653	0.410793	0.863473
UTI89_C0960	UTI89_C0960	unknown protein encoded by prophage CP-933T	0.623913	7.12912	0.402197	1
UTI89_C0960	UTI89_C0960	unknown protein encoded by prophage CP-933T	-0.546736	6.7466	0.343404	0.838582
UTI89_C0961	UTI89_C0961	unknown protein encoded by prophage CP-933T	-0.321276	7.31494	0.672665	1
UTI89_C0961	UTI89_C0961	unknown protein encoded by prophage CP-933T	0.051124	7.67081	0.978881	1
UTI89_C0962	UTI89_C0962	unknown protein encoded by prophage CP-933T	0.601403	6.98134	0.463165	1
UTI89_C0962	UTI89_C0962	unknown protein encoded by prophage CP-933T	-0.033408	6.83824	0.989557	1
UTI89_C0963	UTI89_C0963	hypothetical protein	1.19781	8.7521	0.00255305	0.149175
UTI89_C0963	UTI89_C0963	hypothetical protein	-0.191807	8.15643	0.670298	0.952704
UTI89_C0964	UTI89_C0964	hypothetical protein	0.148123	7.36079	0.825646	1
UTI89_C0964	UTI89_C0964	hypothetical protein	0.239507	7.59733	0.634198	0.945214
UTI89_C0967	dmsA	anaerobic dimethyl sulfoxide reductase chain A precursor	0.00825673	6.68636	1	1
UTI89_C0967	dmsA	anaerobic dimethyl sulfoxide reductase chain A precursor	-0.327473	6.72697	0.585313	0.928383
UTI89_C0969	dmsC	anaerobic dimethyl sulfoxide reductase subunit C	-8.09978	4.09275	0.00351597	0.187785
UTI89_C0969	dmsC	anaerobic dimethyl sulfoxide reductase subunit C	0.0582777	5.23029	1	1
UTI89_C0971	UTI89_C0971	hypothetical protein	-0.658089	4.80535	0.750241	1
UTI89_C0971	UTI89_C0971	hypothetical protein	0.213578	5.48644	0.92575	0.9976
UTI89_C0972	ycaD	hypothetical protein YcaD	-0.258324	5.98518	0.832015	1
UTI89_C0972	ycaD	hypothetical protein YcaD	0.823416	6.73787	0.177754	0.707431
UTI89_C0973	pflA	pyruvate formate lyase activating enzyme 1	0.689462	5.52676	0.613802	1
UTI89_C0973	pflA	pyruvate formate lyase activating enzyme 1	-0.476786	5.11362	0.736965	0.967463
UTI89_C0974	pflB	formate acetyltransferase 1	-7.31082	3.38976	0.0100527	0.305481
UTI89_C0974	pflB	formate acetyltransferase 1	-0.355955	4.22449	0.811737	0.979445
UTI89_C0975	focA	FocA formate FNT transporter	-0.0811987	6.77395	0.945881	1
UTI89_C0975	focA	FocA formate FNT transporter	0.589912	7.31266	0.244571	0.773419
UTI89_C0976	ycaO	hypothetical protein YcaO	0.176881	7.35519	0.804294	1
UTI89_C0976	ycaO	hypothetical protein YcaO	0.885362	7.97461	0.0579076	0.526468
UTI89_C0977	ycaP	hypothetical protein YcaP	0.569805	7.57694	0.391366	1
UTI89_C0977	ycaP	hypothetical protein YcaP	0.169057	7.55268	0.687694	0.954906
UTI89_C0979	aroA	3-phosphoshikimate 1-carboxyvinyltransferase	0.638837	7.52447	0.336839	1
UTI89_C0979	aroA	3-phosphoshikimate 1-carboxyvinyltransferase	0.645713	7.72171	0.13262	0.673548
UTI89_C0980	ycaL	putative metalloprotease YcaL	1.00915	5.50321	0.473428	1
UTI89_C0980	ycaL	putative metalloprotease YcaL	-0.0387049	5.03388	1	1
UTI89_C0984	ycaI	hypothetical protein YcaI	0.188957	6.66394	0.831914	1
UTI89_C0984	ycaI	hypothetical protein YcaI	1.31666	7.56333	0.00642252	0.188587
UTI89_C0987	ycaQ	hypothetical protein YcaQ	0.0128956	5.69466	1	1
UTI89_C0987	ycaQ	hypothetical protein YcaQ	0.301025	6.02868	0.748653	0.970686
UTI89_C0990	ycbJ	hypothetical protein YcbJ	-0.126337	6.45738	0.904118	1
UTI89_C0990	ycbJ	hypothetical protein YcbJ	0.709381	7.07917	0.234029	0.764282
UTI89_C0993	smtA	S-adenosylmethionine-dependent methyltransferase	1.07147	5.26479	0.457265	1
UTI89_C0993	smtA	S-adenosylmethionine-dependent methyltransferase	-0.818144	4.53125	0.366385	0.850122
UTI89_C0997	ycbB	hypothetical protein YcbB	0.496854	6.30398	0.63655	1
UTI89_C0997	ycbB	hypothetical protein YcbB	-0.100937	6.18686	0.871627	0.989973
UTI89_C0998	ycbK	conserved hypothetical protein	0.665454	5.92928	0.590495	1
UTI89_C0998	ycbK	conserved hypothetical protein	1.30318	6.56563	0.0736384	0.559196
UTI89_C1000	aspC	aspartate transaminase	0.692056	6.67722	0.46272	1
UTI89_C1000	aspC	aspartate transaminase	0.0799619	6.55259	0.926151	0.9976
UTI89_C1001	ompF	outer membrane protein F precursor	0.395562	7.30354	0.563682	1
UTI89_C1001	ompF	outer membrane protein F precursor	0.60204	7.61649	0.243188	0.7718
UTI89_C1004	pepN	aminopeptidase N	-0.457164	6.92411	0.599549	1
UTI89_C1004	pepN	aminopeptidase N	-0.549439	7.09421	0.366022	0.850122
UTI89_C1005	ycbE	putative aliphatic sulfonates transport ATP-binding protein ssuB	-3.26579	4.15479	0.121942	0.900655
UTI89_C1005	ycbE	putative aliphatic sulfonates transport ATP-binding protein ssuB	0.928844	5.5915	0.327292	0.826978
UTI89_C1008	ycbO	putative aliphatic sulfonates binding protein precursor	-1.38082	4.44555	0.391637	1
UTI89_C1008	ycbO	putative aliphatic sulfonates binding protein precursor	-2.80103	4.48793	0.0702997	0.550334
UTI89_C1010	pyrD	dihydroorotate dehydrogenase	0.0550356	7.29451	0.941437	1
UTI89_C1010	pyrD	dihydroorotate dehydrogenase	-0.657794	7.18335	0.186721	0.722174
UTI89_C1011	ycbW	hypothetical protein YcbW	-5.75992	4.70277	0.00719845	0.263596
UTI89_C1011	ycbW	hypothetical protein YcbW	-1.05065	5.42649	0.293445	0.797668
UTI89_C1012	ycbX	hypothetical protein YcbX	1.12237	5.59378	0.523547	1
UTI89_C1012	ycbX	hypothetical protein YcbX	0.486488	5.45841	0.618518	0.941491
UTI89_C1013	ycbY	hypothetical protein YcbY	0.538553	7.67766	0.363093	1
UTI89_C1013	ycbY	hypothetical protein YcbY	-0.0437577	7.56239	0.933652	0.998703
UTI89_C1015	pqiA	paraquat-inducible protein A	0.357631	7.53723	0.646898	1
UTI89_C1015	pqiA	paraquat-inducible protein A	0.0901885	7.58271	0.869126	0.989973
UTI89_C1016	pqiB	paraquat-inducible protein B	-1.95804	6.13838	0.105157	0.893087
UTI89_C1016	pqiB	paraquat-inducible protein B	-1.02261	6.60067	0.137052	0.674889
UTI89_C1020	UTI89_C1020	putative protease La-like protein	-1.03061	5.69934	0.439179	1
UTI89_C1020	UTI89_C1020	putative protease La-like protein	0.313758	6.45545	0.701521	0.957942
UTI89_C1022	ompA	outer membrane protein A precursor	-11.0369	6.84253	8.3e-10	1.46e-06
UTI89_C1022	ompA	outer membrane protein A precursor	-2.66978	7.26432	4.18e-07	0.000461847
UTI89_C1024	sulA	suppressor of lon	1.6387	6.06574	0.158455	0.94718
UTI89_C1024	sulA	suppressor of lon	-0.878594	4.93726	0.354448	0.844433
UTI89_C1025	yccR	hypothetical protein YccR	1.3577	5.03757	0.212439	0.736647
UTI89_C1026	yccS	hypothetical protein YccS	-0.099471	7.73777	0.862438	1
UTI89_C1026	yccS	hypothetical protein YccS	-0.61151	7.71924	0.130606	0.667565
UTI89_C1027	yccF	hypothetical protein YccF	0.0885602	4.73377	0.964368	1
UTI89_C1027	yccF	hypothetical protein YccF	0.171643	5.0159	0.930148	0.998297
UTI89_C1028	helD	DNA helicase IV	0.0996396	6.40803	0.934877	1
UTI89_C1028	helD	DNA helicase IV	-0.351825	6.41055	0.604405	0.935549
UTI89_C1029	mgsA	methylglyoxal synthase	0.549261	4.78364	0.778552	1
UTI89_C1029	mgsA	methylglyoxal synthase	0.563803	4.91747	0.561861	0.920797
UTI89_C1030	yccT	hypothetical protein	0.863977	6.99173	0.288948	1
UTI89_C1030	yccT	hypothetical protein	0.229983	6.81407	0.697178	0.955968
UTI89_C1032	UTI89_C1032	hypothetical protein	-0.111412	6.39994	0.920271	1
UTI89_C1032	UTI89_C1032	hypothetical protein	0.53085	6.93677	0.399145	0.862754
UTI89_C1033	yccV	hypothetical protein	-0.111416	6.39994	0.920288	1
UTI89_C1033	yccV	hypothetical protein	0.530876	6.93677	0.399004	0.862754
UTI89_C1034	yccW	hypothetical protein YccW	0.260905	5.1466	0.86585	1
UTI89_C1034	yccW	hypothetical protein YccW	0.0953521	5.22954	0.938781	0.999599
UTI89_C1035	UTI89_C1035	putative acylphosphatase	1.00554	5.83453	0.436951	1
UTI89_C1035	UTI89_C1035	putative acylphosphatase	1.49648	6.36392	0.0346698	0.430173
UTI89_C1041	hyaB	hydrogenase-1 large subunit	0.539859	4.94246	0.779825	1
UTI89_C1041	hyaB	hydrogenase-1 large subunit	1.59358	5.75354	0.05902	0.529871
UTI89_C1042	hyaC	probable Ni/Fe-hydrogenase 1 B-type cytochrome subunit	0.144705	6.0063	0.923262	1
UTI89_C1042	hyaC	probable Ni/Fe-hydrogenase 1 B-type cytochrome subunit	0.623243	6.4249	0.39601	0.86119
UTI89_C1043	hyaD	hydrogenase 1 maturation protease	-0.533554	6.02117	0.731356	1
UTI89_C1043	hyaD	hydrogenase 1 maturation protease	-0.456897	6.27201	0.522486	0.908544
UTI89_C1045	hyaF	hydrogenase-1 operon protein HyaF	3.95869	5.18275	0.0217729	0.470856
UTI89_C1046	appC	probable third cytochrome oxidase, subunit I	0.165273	6.55195	0.867971	1
UTI89_C1046	appC	probable third cytochrome oxidase, subunit I	-0.000828426	6.65447	1	1
UTI89_C1047	appB	putative third cytochrome oxidase subunit II	3.06902	6.76361	0.00104194	0.126649
UTI89_C1047	appB	putative third cytochrome oxidase subunit II	0.725709	5.14106	0.433778	0.873505
UTI89_C1051	cspG	cold shock-like protein G	-0.880259	4.49625	0.667699	1
UTI89_C1051	cspG	cold shock-like protein G	0.534275	5.20874	0.569072	0.923149
UTI89_C1052	sfa	Sfa protein	1.16446	7.15462	0.16778	0.96383
UTI89_C1052	sfa	Sfa protein	-0.0823335	6.61316	0.902703	0.995217
UTI89_C1055	yccM	putative electron transport protein YccM	-0.178097	6.86691	0.836607	1
UTI89_C1055	yccM	putative electron transport protein YccM	0.274726	7.29323	0.544411	0.913482
UTI89_C1056	torS	sensor protein TorS	0.359783	7.68922	0.552416	1
UTI89_C1056	torS	sensor protein TorS	-0.101901	7.65995	0.852044	0.987091
UTI89_C1057	UTI89_C1057	hypothetical protein	-0.827857	5.79227	0.517787	1
UTI89_C1057	UTI89_C1057	hypothetical protein	0.0213335	6.32497	0.952228	1
UTI89_C1058	torT	periplasmic protein TorT	0.681892	4.56075	0.715723	1
UTI89_C1058	torT	periplasmic protein TorT	-0.431328	4.24227	0.82193	0.983734
UTI89_C1059	torR	TorCAD operon transcriptional regulatory protein torR	0.729249	6.4679	0.540562	1
UTI89_C1059	torR	TorCAD operon transcriptional regulatory protein torR	0.702602	6.61432	0.266299	0.783549
UTI89_C1061	torA	trimethylamine-N-oxide reductase 1 precursor	0.459249	6.57137	0.616847	1
UTI89_C1061	torA	trimethylamine-N-oxide reductase 1 precursor	0.54722	6.81155	0.36525	0.850122
UTI89_C1062	torD	chaperone protein TorD	-0.329332	4.9545	0.87858	1
UTI89_C1062	torD	chaperone protein TorD	-1.12851	4.88142	0.288212	0.792638
UTI89_C1064	cbpA	curved DNA-binding protein	-0.309006	6.26721	0.778892	1
UTI89_C1064	cbpA	curved DNA-binding protein	0.840008	7.07008	0.099901	0.623502
UTI89_C1065	agp	periplasmic glucose-1-phosphatase	0.196246	6.55936	0.865721	1
UTI89_C1065	agp	periplasmic glucose-1-phosphatase	-1.29742	6.19572	0.101263	0.628364
UTI89_C1066	yccJ	hypothetical protein	-2.22663	5.28731	0.183838	0.995434
UTI89_C1066	yccJ	hypothetical protein	-2.55811	5.46107	0.00790421	0.203495
UTI89_C1068	UTI89_C1068	hypothetical protein	-7.88107	3.84179	0.00479336	0.216623
UTI89_C1068	UTI89_C1068	hypothetical protein	0.822123	5.21758	0.401974	0.863473
UTI89_C1070	nmoB	4-hydroxyphenylacetate 3-monooxygenase small chain	1.45159	5.03423	0.396336	1
UTI89_C1070	nmoB	4-hydroxyphenylacetate 3-monooxygenase small chain	1.2422	4.9103	0.202504	0.728808
UTI89_C1072	ycdJ	hypothetical protein YcdJ	-0.11585	5.46055	0.936187	1
UTI89_C1072	ycdJ	hypothetical protein YcdJ	-0.417989	5.56424	0.604289	0.935549
UTI89_C1073	ycdK	hypothetical protein	-0.0731321	6.03021	0.969223	1
UTI89_C1073	ycdK	hypothetical protein	1.09142	6.86267	0.136629	0.674889
UTI89_C1075	ycdM	putative monooxygenase YcdM	0.402	6.75918	0.661661	1
UTI89_C1075	ycdM	putative monooxygenase YcdM	0.332884	6.90365	0.626486	0.942612
UTI89_C1077	putA	delta-1-pyrroline-5-carboxylate dehydrogenase	0.474167	8.6783	0.320696	1
UTI89_C1077	putA	delta-1-pyrroline-5-carboxylate dehydrogenase	-0.302726	8.46427	0.403112	0.863473
UTI89_C1080	UTI89_C1080	hypothetical protein	0.144643	6.97841	0.854357	1
UTI89_C1080	UTI89_C1080	hypothetical protein	0.083124	7.14507	0.865769	0.989973
UTI89_C1081	ycdO	protein YcdO	1.73984	6.70613	0.0858868	0.834342
UTI89_C1081	ycdO	protein YcdO	1.94855	7.05295	0.00179156	0.087001
UTI89_C1082	ycdB	hypothetical protein YcdB precursor	0.731106	6.4966	0.485974	1
UTI89_C1082	ycdB	hypothetical protein YcdB precursor	-0.93681	5.95602	0.313454	0.81531
UTI89_C1084	ycdP	hypothetical protein YcdP	0.948171	7.04429	0.29046	1
UTI89_C1084	ycdP	hypothetical protein YcdP	-1.37374	6.1889	0.0712015	0.552155
UTI89_C1085	ycdQ	hypothetical protein YcdQ	0.339281	9.69689	0.323632	1
UTI89_C1085	ycdQ	hypothetical protein YcdQ	-0.508105	9.47973	0.0610474	0.535676
UTI89_C1086	ycdR	hypothetical lipoprotein YcdR precursor	0.330835	9.76213	0.345453	1
UTI89_C1086	ycdR	hypothetical lipoprotein YcdR precursor	-0.523863	9.54647	0.0603598	0.534775
UTI89_C1087	ycdS	hypothetical protein YcdS precursor	-0.45278	9.2644	0.269112	1
UTI89_C1087	ycdS	hypothetical protein YcdS precursor	-0.0102573	9.67056	0.96831	1
UTI89_C1088	ycdT	hypothetical protein YcdT	0.326965	8.61155	0.434177	1
UTI89_C1088	ycdT	hypothetical protein YcdT	-0.0259068	8.63399	0.963579	1
UTI89_C1089	UTI89_C1089	putative P4-family integrase	0.617623	9.47687	0.0862247	0.834342
UTI89_C1089	UTI89_C1089	putative P4-family integrase	0.0568189	9.35848	0.873121	0.990044
UTI89_C1090	UTI89_C1090	hypothetical protein	0.993895	7.96478	0.110407	0.893618
UTI89_C1090	UTI89_C1090	hypothetical protein	-0.0428112	7.56352	0.944242	1
UTI89_C1091	UTI89_C1091	hypothetical protein	-0.281875	6.57341	0.778843	1
UTI89_C1091	UTI89_C1091	hypothetical protein	-0.308127	6.75056	0.588995	0.930476
UTI89_C1093	UTI89_C1093	possible prophage regulatory protein	-0.035104	8.21452	0.952537	1
UTI89_C1093	UTI89_C1093	possible prophage regulatory protein	0.581164	8.74032	0.0544426	0.517532
UTI89_C1094	yfjI	hypothetical protein YfjI	-0.185811	9.67464	0.674416	1
UTI89_C1094	yfjI	hypothetical protein YfjI	-0.267767	9.84051	0.290993	0.796846
UTI89_C1095	UTI89_C1095	conserved hypothetical protein	0.0697559	8.96968	0.865635	1
UTI89_C1095	UTI89_C1095	conserved hypothetical protein	0.107591	9.18659	0.695051	0.954922
UTI89_C1098	UTI89_C1098	hypothetical protein	-0.345728	6.82575	0.693438	1
UTI89_C1098	UTI89_C1098	hypothetical protein	0.847326	7.66644	0.0566073	0.522585
UTI89_C1099	UTI89_C1099	putative aminotransferase	-0.202655	6.545	0.839701	1
UTI89_C1099	UTI89_C1099	putative aminotransferase	-1.3651	6.33814	0.045657	0.49066
UTI89_C1100	UTI89_C1100	tagatose-bisphosphate aldolase 2	-2.92882	5.82022	0.0594343	0.739616
UTI89_C1100	UTI89_C1100	tagatose-bisphosphate aldolase 2	-0.197157	6.71375	0.746075	0.970686
UTI89_C1101	UTI89_C1101	hypothetical protein	-7.52207	3.58797	0.00830233	0.276743
UTI89_C1101	UTI89_C1101	hypothetical protein	1.07287	5.16555	0.247448	0.77416
UTI89_C1104	UTI89_C1104	conserved hypothetical protein	-0.0581555	6.95755	0.956731	1
UTI89_C1104	UTI89_C1104	conserved hypothetical protein	-0.119759	7.12501	0.848441	0.987091
UTI89_C1105	UTI89_C1105	hypothetical protein	-2.19417	4.29356	0.19956	1
UTI89_C1105	UTI89_C1105	hypothetical protein	-2.10791	4.48039	0.0381028	0.439331
UTI89_C1106	UTI89_C1106	conserved hypothetical protein	-0.782096	5.26699	0.645201	1
UTI89_C1106	UTI89_C1106	conserved hypothetical protein	-0.257779	5.65076	0.770805	0.975546
UTI89_C1107	sfaC	putative S fimbrial switch regulatory protein	-0.441963	7.94	0.412992	1
UTI89_C1107	sfaC	putative S fimbrial switch regulatory protein	-0.302316	8.19453	0.415187	0.865605
UTI89_C1108	sfaB	putative S fimbrial switch regulatory protein	0.482252	7.91641	0.397173	1
UTI89_C1108	sfaB	putative S fimbrial switch regulatory protein	-0.0402799	7.84174	0.952678	1
UTI89_C1109	sfaA	S fimbriae major subunit SfaA	-0.406488	8.18698	0.44949	1
UTI89_C1109	sfaA	S fimbriae major subunit SfaA	-0.0644795	8.56216	0.91358	0.995217
UTI89_C1110	sfaD	S fimbriae minor subunit SfaD	0.465342	8.21159	0.325026	1
UTI89_C1110	sfaD	S fimbriae minor subunit SfaD	-0.274755	8.02038	0.449416	0.880863
UTI89_C1111	sfaE	S fimbriae periplasmic chaperone SfaE	0.552584	9.64724	0.12194	0.900655
UTI89_C1111	sfaE	S fimbriae periplasmic chaperone SfaE	0.0671288	9.58128	0.792007	0.978193
UTI89_C1112	sfaF	S fimbriae outer membrane usher	-0.243703	9.72974	0.479615	1
UTI89_C1112	sfaF	S fimbriae outer membrane usher	-0.234782	9.93587	0.344123	0.838582
UTI89_C1113	sfaG	S fimbriae minor subunit SfaG	-0.0141708	8.73599	0.982247	1
UTI89_C1113	sfaG	S fimbriae minor subunit SfaG	0.135101	8.99975	0.674501	0.952704
UTI89_C1114	sfaS	S fimbriae minor subunit SfaS	0.480915	9.47454	0.174624	0.978617
UTI89_C1114	sfaS	S fimbriae minor subunit SfaS	-0.112918	9.3547	0.665002	0.951791
UTI89_C1115	sfaH	S fimbriae minor subunit SfaH	-0.783476	10.8027	0.0153573	0.373922
UTI89_C1115	sfaH	S fimbriae minor subunit SfaH	-1.05392	10.9087	1.5e-05	0.00483047
UTI89_C1116	UTI89_C1116	hypothetical protein	0.689503	9.36256	0.0607272	0.740703
UTI89_C1116	UTI89_C1116	hypothetical protein	-0.0913939	9.1251	0.739464	0.969453
UTI89_C1117	focX	putative regulatory protein	-3.10933	6.93476	0.000383989	0.0902375
UTI89_C1117	focX	putative regulatory protein	-0.962101	7.58493	0.0357421	0.432494
UTI89_C1118	iroN	IroN protein	0.414055	8.44635	0.387828	1
UTI89_C1118	iroN	IroN protein	0.81702	8.89469	0.00917508	0.216745
UTI89_C1119	iroE	IroE protein	-3.0265	6.34002	0.00732835	0.263596
UTI89_C1119	iroE	IroE protein	-1.24079	6.87555	0.0397339	0.448588
UTI89_C1120	iroD	IroD protein	1.03506	6.82119	0.339836	1
UTI89_C1120	iroD	IroD protein	0.730168	6.79353	0.217561	0.746903
UTI89_C1121	iroC	IroC protein	0.0834105	6.1648	0.964339	1
UTI89_C1121	iroC	IroC protein	-1.1348	5.89411	0.173113	0.704053
UTI89_C1123	UTI89_C1123	hypothetical protein	-2.61728	3.31335	0.158586	0.94718
UTI89_C1123	UTI89_C1123	hypothetical protein	1.58951	4.79572	0.158246	0.697773
UTI89_C1124	UTI89_C1124	putative conserved protein	-0.108879	7.01542	0.894032	1
UTI89_C1124	UTI89_C1124	putative conserved protein	0.353436	7.44236	0.445348	0.880863
UTI89_C1125	UTI89_C1125	hypothetical protein	0.15984	7.88619	0.796749	1
UTI89_C1125	UTI89_C1125	hypothetical protein	0.116723	8.06699	0.73613	0.967228
UTI89_C1126	UTI89_C1126		0.624861	5.94647	0.716144	1
UTI89_C1126	UTI89_C1126		1.36686	6.61297	0.0486848	0.502693
UTI89_C1127	UTI89_C1127	putative transposase	-6.42413	4.84308	0.00221334	0.134844
UTI89_C1127	UTI89_C1127	putative transposase	-0.591085	5.74035	0.469735	0.88886
UTI89_C1128	UTI89_C1128	hypothetical protein	-2.9711	5.32464	0.0517821	0.696686
UTI89_C1128	UTI89_C1128	hypothetical protein	-2.64507	5.5761	0.00561916	0.171723
UTI89_C1129	UTI89_C1129	outer membrane heme/hemoglobin receptor	0.0698444	9.75441	0.839485	1
UTI89_C1129	UTI89_C1129	outer membrane heme/hemoglobin receptor	-0.228242	9.80734	0.366428	0.850122
UTI89_C1130	UTI89_C1130	hypothetical protein	0.285245	9.27315	0.470313	1
UTI89_C1130	UTI89_C1130	hypothetical protein	-0.0707067	9.28062	0.776507	0.977538
UTI89_C1131	UTI89_C1131	hypothetical protein	0.353596	9.1406	0.364028	1
UTI89_C1131	UTI89_C1131	hypothetical protein	-0.237255	9.04062	0.399573	0.862754
UTI89_C1132	UTI89_C1132	hypothetical protein	0.449823	5.77903	0.730545	1
UTI89_C1132	UTI89_C1132	hypothetical protein	-0.337893	5.63387	0.678426	0.952704
UTI89_C1133	UTI89_C1133	hypothetical protein	0.531587	9.46406	0.137331	0.93455
UTI89_C1133	UTI89_C1133	hypothetical protein	0.0640736	9.41666	0.792128	0.978193
UTI89_C1134	UTI89_C1134	hypothetical protein	-2.88178	4.39533	0.100804	0.888331
UTI89_C1134	UTI89_C1134	hypothetical protein	-0.827421	4.88948	0.631895	0.944709
UTI89_C1135	UTI89_C1135	hypothetical protein	0.9099	6.66365	0.303826	1
UTI89_C1135	UTI89_C1135	hypothetical protein	0.232559	6.46191	0.715495	0.960443
UTI89_C1136	UTI89_C1136	hypothetical protein	0.564114	5.70557	0.669345	1
UTI89_C1136	UTI89_C1136	hypothetical protein	-1.45091	5.11957	0.199433	0.725032
UTI89_C1138	UTI89_C1138	hypothetical protein	0.345516	6.64049	0.720427	1
UTI89_C1138	UTI89_C1138	hypothetical protein	-0.392566	6.46988	0.556409	0.919566
UTI89_C1139	UTI89_C1139	putative autotransporter	-0.106076	6.56621	0.921482	1
UTI89_C1139	UTI89_C1139	putative autotransporter	0.203953	6.90772	0.712814	0.959713
UTI89_C1146	yeeT3	hypothetical protein YeeT	0.0357923	5.47974	1	1
UTI89_C1146	yeeT3	hypothetical protein YeeT	1.57462	6.57706	0.0198691	0.323445
UTI89_C1147	UTI89_C1147	hypothetical protein	0.585149	7.08899	0.463794	1
UTI89_C1147	UTI89_C1147	hypothetical protein	0.146107	7.02664	0.832336	0.986158
UTI89_C1149	UTI89_C1149	unknown protein encoded within prophage CP-933L	0.112473	6.01922	0.920276	1
UTI89_C1149	UTI89_C1149	unknown protein encoded within prophage CP-933L	-0.272245	6.04824	0.806632	0.978193
UTI89_C1151	UTI89_C1151	hypothetical protein	-5.08546	4.73468	0.00842157	0.276743
UTI89_C1151	UTI89_C1151	hypothetical protein	-0.0397757	5.74479	1	1
UTI89_C1152	UTI89_C1152	conserved hypothetical protein	-0.197981	7.30396	0.819927	1
UTI89_C1152	UTI89_C1152	conserved hypothetical protein	0.938012	8.13067	0.00885957	0.213964
UTI89_C1154	ycdW	putative dehydrogenase	1.29685	7.149	0.0816967	0.834342
UTI89_C1154	ycdW	putative dehydrogenase	0.401326	6.75779	0.511117	0.901572
UTI89_C1156	ycdY	hypothetical protein YcdY	-0.0362575	6.99592	0.968695	1
UTI89_C1156	ycdY	hypothetical protein YcdY	-1.46652	6.70355	0.0954019	0.61672
UTI89_C1157	ycdZ	hypothetical protein YcdZ	0.821843	5.6529	0.584364	1
UTI89_C1157	ycdZ	hypothetical protein YcdZ	0.945861	5.7621	0.396668	0.86119
UTI89_C1158	csgG	curli production assembly/transport component CsgG precursor	0.448833	7.4586	0.492746	1
UTI89_C1158	csgG	curli production assembly/transport component CsgG precursor	0.128819	7.48251	0.895751	0.995217
UTI89_C1159	csgF	curli production assembly/transport component CsgF precursor	-1.19621	6.42203	0.252954	1
UTI89_C1159	csgF	curli production assembly/transport component CsgF precursor	-1.65719	6.51363	0.0137378	0.269063
UTI89_C1160	csgE	curli production assembly/transport component csgE precursor	0.0673793	7.15484	0.939388	1
UTI89_C1160	csgE	curli production assembly/transport component csgE precursor	-1.02844	6.90558	0.0679887	0.547405
UTI89_C1161	csgD	putative 2-component transcriptional regulator for 2nd curli operon	1.49004	7.54142	0.0239242	0.47479
UTI89_C1161	csgD	putative 2-component transcriptional regulator for 2nd curli operon	0.0873701	6.85689	0.932853	0.998703
UTI89_C1162	UTI89_C1162	hypothetical protein	0.722928	7.61026	0.271616	1
UTI89_C1162	UTI89_C1162	hypothetical protein	-0.203449	7.30332	0.698382	0.957002
UTI89_C1164	csgB	minor curlin subunit precursor CsgB	-0.84995	7.90531	0.126926	0.909757
UTI89_C1164	csgB	minor curlin subunit precursor CsgB	-0.550714	8.22069	0.158031	0.697773
UTI89_C1165	csgA	curlin major subunit CsgA	-0.202604	7.69304	0.757748	1
UTI89_C1165	csgA	curlin major subunit CsgA	0.238533	8.11304	0.56607	0.92263
UTI89_C1166	csgC	putative curli production protein CsgC	0.754977	5.97711	0.536244	1
UTI89_C1166	csgC	putative curli production protein CsgC	-0.958712	5.38369	0.27922	0.785375
UTI89_C1169	ymdC	putative synthase	-0.835442	5.35648	0.627978	1
UTI89_C1169	ymdC	putative synthase	-0.610235	5.62976	0.483166	0.894436
UTI89_C1170	mdoC	glucans biosynthesis protein MdoC	0.549494	8.88006	0.213584	1
UTI89_C1170	mdoC	glucans biosynthesis protein MdoC	-0.15218	8.71172	0.664124	0.951791
UTI89_C1171	UTI89_C1171	hypothetical protein	1.04454	6.75262	0.239648	1
UTI89_C1171	UTI89_C1171	hypothetical protein	1.11301	6.97502	0.0366621	0.436108
UTI89_C1172	mdoG	periplasmic glucans biosynthesis protein MdoG precursor	-0.304566	5.27852	0.872544	1
UTI89_C1172	mdoG	periplasmic glucans biosynthesis protein MdoG precursor	0.076942	5.66994	0.968788	1
UTI89_C1173	mdoH	periplasmic glucans biosynthesis protein MdoH	-0.0311005	7.3738	0.973622	1
UTI89_C1173	mdoH	periplasmic glucans biosynthesis protein MdoH	-0.477638	7.38079	0.390506	0.86119
UTI89_C1174	UTI89_C1174	hypothetical protein	-0.574922	4.02078	0.723123	1
UTI89_C1174	UTI89_C1174	hypothetical protein	-3.49425	3.64217	0.152867	0.691506
UTI89_C1177	yceE	YceE/MdtG drug MFS transporter	1.63653	7.50302	0.0123886	0.335921
UTI89_C1177	yceE	YceE/MdtG drug MFS transporter	-0.219675	6.56963	0.744919	0.970686
UTI89_C1179	yceA	hypothetical protein YceA	0.0283917	6.99703	0.969553	1
UTI89_C1179	yceA	hypothetical protein YceA	-0.999817	6.79098	0.108825	0.630398
UTI89_C1180	yceI	hypothetical protein	0.715145	6.45382	0.48579	1
UTI89_C1180	yceI	hypothetical protein	-0.186686	6.16274	0.784034	0.978193
UTI89_C1181	UTI89_C1181	cytochrome b561-like protein 2	-0.601726	7.19208	0.465629	1
UTI89_C1181	UTI89_C1181	cytochrome b561-like protein 2	-0.501715	7.41605	0.277329	0.785375
UTI89_C1183	yceO	hypothetical protein	0.355369	6.69914	0.687438	1
UTI89_C1183	yceO	hypothetical protein	-1.5674	6.16619	0.0496465	0.504289
UTI89_C1184	solA	N-methyl-L-tryptophan oxidase	-1.02443	5.31006	0.59926	1
UTI89_C1184	solA	N-methyl-L-tryptophan oxidase	0.38904	6.05636	0.618975	0.941491
UTI89_C1187	pyrC	dihydroorotase	-0.380443	5.98758	0.75479	1
UTI89_C1187	pyrC	dihydroorotase	-1.72796	5.78474	0.0605065	0.534775
UTI89_C1190	yceL	hypothetical transport protein YceL	-0.192115	6.83008	0.82334	1
UTI89_C1190	yceL	hypothetical transport protein YceL	-0.353387	6.96607	0.53656	0.911505
UTI89_C1191	rimJ	ribosomal-protein-alanine acetyltransferase	0.452448	7.84372	0.429589	1
UTI89_C1191	rimJ	ribosomal-protein-alanine acetyltransferase	-0.396892	7.62547	0.37989	0.859224
UTI89_C1193	mviM	putative virulence factor	1.21988	3.27962	0.540667	1
UTI89_C1197	flgA	flagellar biosynthesis; assembly of basal-body periplasmic P ring	0.0473636	5.42996	0.989297	1
UTI89_C1197	flgA	flagellar biosynthesis; assembly of basal-body periplasmic P ring	-2.19697	4.97657	0.091216	0.60442
UTI89_C1198	flgB	cell-proximal portion of basal-body rod FlgB	0.620469	4.43764	0.706882	1
UTI89_C1198	flgB	cell-proximal portion of basal-body rod FlgB	1.26734	4.72689	0.284595	0.788811
UTI89_C1199	flgC	flagellar biosynthesis, cell-proximal portion of basal-body rod	2.80726	5.43025	0.0935954	0.854725
UTI89_C1199	flgC	flagellar biosynthesis, cell-proximal portion of basal-body rod	1.70175	4.64532	0.192747	0.723846
UTI89_C1200	flgD	flagellar hook formation protein FlgD	-0.700205	4.52808	0.685165	1
UTI89_C1200	flgD	flagellar hook formation protein FlgD	-1.1265	4.55599	0.240447	0.769839
UTI89_C1201	flgE	flagellar biosynthesis, hook protein	1.09613	4.12659	0.590812	1
UTI89_C1201	flgE	flagellar biosynthesis, hook protein	-0.0624643	3.48539	0.957534	1
UTI89_C1202	flgF	flagellar basal-body rod protein FlgF	0.567512	6.81999	0.515622	1
UTI89_C1202	flgF	flagellar basal-body rod protein FlgF	-0.805662	6.3962	0.296041	0.797706
UTI89_C1203	flgG	flagellar basal body rod protein FlgG	-0.473258	7.12893	0.527267	1
UTI89_C1203	flgG	flagellar basal body rod protein FlgG	-0.24592	7.41374	0.575973	0.925092
UTI89_C1204	flgH	flagellar basal body L-ring protein precursor	-0.0396965	8.23027	0.949809	1
UTI89_C1204	flgH	flagellar basal body L-ring protein precursor	-0.537207	8.22012	0.193819	0.724192
UTI89_C1207	flgK	hook-filament junction protein 1	-0.238639	6.06783	0.841229	1
UTI89_C1207	flgK	hook-filament junction protein 1	0.583525	6.68312	0.363062	0.848981
UTI89_C1208	flgL	flagellar hook-associated protein 3	-1.34731	4.2284	0.424491	1
UTI89_C1208	flgL	flagellar hook-associated protein 3	0.837301	5.29191	0.355444	0.845033
UTI89_C1211	yceC	hypothetical protein	-0.925832	7.10283	0.250229	1
UTI89_C1211	yceC	hypothetical protein	-0.254432	7.57152	0.583253	0.92719
UTI89_C1212	yceF	hypothetical protein	1.25628	4.97195	0.453325	1
UTI89_C1212	yceF	hypothetical protein	1.15692	5.1656	0.377879	0.857859
UTI89_C1213	yceD	hypothetical protein	-0.459068	4.8548	0.800584	1
UTI89_C1213	yceD	hypothetical protein	-1.1833	4.84507	0.219678	0.748877
UTI89_C1215	plsX	fatty acid/phospholipid synthesis protein PlsX	-2.63424	5.44814	0.0725601	0.806864
UTI89_C1215	plsX	fatty acid/phospholipid synthesis protein PlsX	0.399756	6.6027	0.536065	0.911505
UTI89_C1221	fabF	3-oxoacyl-[acyl-carrier-protein] synthase II	-4.52658	4.89664	0.012175	0.33269
UTI89_C1221	fabF	3-oxoacyl-[acyl-carrier-protein] synthase II	0.370279	6.16148	0.615343	0.94099
UTI89_C1222	pabC	4-amino-4-deoxychorismate lyase	-1.6265	3.92301	0.339607	1
UTI89_C1222	pabC	4-amino-4-deoxychorismate lyase	0.201948	4.7915	0.919361	0.995535
UTI89_C1224	yceG	putative thymidylate kinase	-3.9288	4.71412	0.0567185	0.729133
UTI89_C1224	yceG	putative thymidylate kinase	-0.403789	5.61032	0.627521	0.942612
UTI89_C1226	holB	DNA polymerase III, delta prime subunit	1.16741	5.35638	0.459106	1
UTI89_C1226	holB	DNA polymerase III, delta prime subunit	-0.496397	4.73616	0.568634	0.923149
UTI89_C1227	ycfH	putative deoxyribonuclease YcfH	1.1674	5.35638	0.458992	1
UTI89_C1227	ycfH	putative deoxyribonuclease YcfH	-0.664886	4.69927	0.446166	0.880863
UTI89_C1228	UTI89_C1228	PTS system, glucose-specific IIBC component	0.787943	6.6024	0.390994	1
UTI89_C1228	UTI89_C1228	PTS system, glucose-specific IIBC component	-1.85852	5.78526	0.0353989	0.431458
UTI89_C1232	ycfL	hypothetical protein YcfL	-2.05216	4.83178	0.170662	0.968735
UTI89_C1232	ycfL	hypothetical protein YcfL	-0.760279	5.34267	0.449102	0.880863
UTI89_C1233	UTI89_C1233	fibronectin-binding protein B	-0.696327	4.98829	0.645691	1
UTI89_C1233	UTI89_C1233	fibronectin-binding protein B	0.372071	5.70324	0.733718	0.966778
UTI89_C1234	ycfN	hypothetical protein YcfN	-2.33482	4.21032	0.252257	1
UTI89_C1234	ycfN	hypothetical protein YcfN	0.784841	5.51608	0.418126	0.865605
UTI89_C1235	ycfO	conserved hypothetical protein	0.132759	6.69338	0.881197	1
UTI89_C1235	ycfO	conserved hypothetical protein	0.6025	7.15263	0.233298	0.764282
UTI89_C1238	ycfJ	hypothetical protein YcfJ	0.344895	7.41265	0.665185	1
UTI89_C1238	ycfJ	hypothetical protein YcfJ	0.00835521	7.44552	0.957984	1
UTI89_C1242	mfd	transcription-repair coupling factor; mutation frequency decline	-0.043281	7.95365	0.938563	1
UTI89_C1242	mfd	transcription-repair coupling factor; mutation frequency decline	0.589219	8.51001	0.0867821	0.594388
UTI89_C1243	ycfT	hypothetical protein	9.42398	5.20133	0.000912539	0.119227
UTI89_C1247	ycfX	putative NAGC-like transcriptional regulator	0.752201	6.34002	0.461255	1
UTI89_C1247	ycfX	putative NAGC-like transcriptional regulator	-1.06755	5.71305	0.22555	0.757423
UTI89_C1249	ycfZ	hypothetical protein YcfZ	0.431926	6.04622	0.72149	1
UTI89_C1249	ycfZ	hypothetical protein YcfZ	-1.15414	5.59499	0.205839	0.730808
UTI89_C1250	ymfA	hypothetical protein YmfA	1.92959	5.94288	0.135939	0.93455
UTI89_C1251	potD	spermidine/putrescine-binding periplasmic protein precursor	1.50881	4.89656	0.346657	1
UTI89_C1251	potD	spermidine/putrescine-binding periplasmic protein precursor	1.97593	5.40399	0.068825	0.54828
UTI89_C1252	potC	spermidine/putrescine transport system permease	-8.56338	4.45462	0.00167768	0.134405
UTI89_C1252	potC	spermidine/putrescine transport system permease	-1.53816	5.02281	0.119725	0.651519
UTI89_C1254	potA	ATP-binding component of spermidine/putrescine transport	-7.90876	3.8396	0.00556961	0.226235
UTI89_C1254	potA	ATP-binding component of spermidine/putrescine transport	-0.955926	4.45065	0.486261	0.895856
UTI89_C1256	pepT	peptidase T	-0.724092	5.7826	0.571268	1
UTI89_C1256	pepT	peptidase T	-1.39252	5.80798	0.130685	0.667565
UTI89_C1257	UTI89_C1257	YcfD protein	3.24756	4.21869	0.0589584	0.739616
UTI89_C1259	phoP	transcriptional regulatory protein	-1.17907	3.89986	0.505056	1
UTI89_C1259	phoP	transcriptional regulatory protein	1.53887	5.28293	0.0989892	0.621091
UTI89_C1261	ycfC	hypothetical protein YcfC	-0.274182	4.83232	0.851746	1
UTI89_C1261	ycfC	hypothetical protein YcfC	0.584579	5.45691	0.535145	0.911505
UTI89_C1264	rluE	23S rRNA pseudouridine synthase	-4.52094	3.88934	0.0272809	0.50881
UTI89_C1264	rluE	23S rRNA pseudouridine synthase	1.17657	5.5337	0.176894	0.707431
UTI89_C1267	UTI89_C1267	prophage lambda integrase	0.15976	8.52218	0.746843	1
UTI89_C1267	UTI89_C1267	prophage lambda integrase	-0.488689	8.41465	0.194874	0.724192
UTI89_C1268	UTI89_C1268	excisionase	0.83047	6.65456	0.344236	1
UTI89_C1268	UTI89_C1268	excisionase	-0.314213	6.26732	0.637966	0.945315
UTI89_C1269	UTI89_C1269	hypothetical protein	-1.05777	5.472	0.531592	1
UTI89_C1269	UTI89_C1269	hypothetical protein	-0.338905	5.90225	0.708767	0.958386
UTI89_C1270	UTI89_C1270	hypothetical protein	0.843216	7.34825	0.223098	1
UTI89_C1270	UTI89_C1270	hypothetical protein	0.293268	7.21147	0.558227	0.920797
UTI89_C1271	UTI89_C1271	hypothetical protein	0.807128	6.75415	0.359165	1
UTI89_C1271	UTI89_C1271	hypothetical protein	-0.172907	6.40501	0.804339	0.978193
UTI89_C1272	UTI89_C1272	putative C4-type zinc finger protein	0.895542	6.50952	0.357697	1
UTI89_C1272	UTI89_C1272	putative C4-type zinc finger protein	0.8605	6.68627	0.177152	0.707431
UTI89_C1276	bet	putative recombination protein Bet of prophage	0.853954	6.85123	0.379391	1
UTI89_C1276	bet	putative recombination protein Bet of prophage	0.236238	6.68047	0.721027	0.962875
UTI89_C1277	gamW	putative host-nuclease inhibitor protein Gam of bacteriphage	0.7029	6.94083	0.380818	1
UTI89_C1277	gamW	putative host-nuclease inhibitor protein Gam of bacteriphage	-0.274909	6.62509	0.713707	0.960316
UTI89_C1279	kil1	Kil protein	0.47703	6.14888	0.691065	1
UTI89_C1279	kil1	Kil protein	0.0995307	6.12758	0.951089	1
UTI89_C1280	UTI89_C1280	lambda regulatory protein CIII	0.477032	6.14888	0.691027	1
UTI89_C1280	UTI89_C1280	lambda regulatory protein CIII	0.0995414	6.12758	0.951085	1
UTI89_C1281	UTI89_C1281	bacteriophage lambda putative single-stranded DNA binding protein	0.715172	7.27354	0.305266	1
UTI89_C1281	UTI89_C1281	bacteriophage lambda putative single-stranded DNA binding protein	0.682053	7.44714	0.155997	0.696483
UTI89_C1282	UTI89_C1282	lambda ant-restriction protein	1.36199	5.9159	0.352779	1
UTI89_C1282	UTI89_C1282	lambda ant-restriction protein	1.88974	6.3575	0.0633496	0.539331
UTI89_C1284	UTI89_C1284	N protein	0.385669	5.68122	0.777863	1
UTI89_C1284	UTI89_C1284	N protein	1.14291	6.33569	0.11568	0.642265
UTI89_C1287	UTI89_C1287	hypothetical protein	0.03819	7.66342	0.965248	1
UTI89_C1287	UTI89_C1287	hypothetical protein	-0.418431	7.65583	0.448024	0.880863
UTI89_C1289	UTI89_C1289	putative regulatory protein CII of bacteriophage	0.15436	6.93786	0.868729	1
UTI89_C1289	UTI89_C1289	putative regulatory protein CII of bacteriophage	0.157404	7.11106	0.797975	0.978193
UTI89_C1290	UTI89_C1290	putative replication protein O of bacteriophage	0.616546	6.71969	0.523792	1
UTI89_C1290	UTI89_C1290	putative replication protein O of bacteriophage	-0.363372	6.43239	0.598174	0.93539
UTI89_C1291	UTI89_C1291	putative replication protein P of bacteriophage	0.27609	7.70173	0.63984	1
UTI89_C1291	UTI89_C1291	putative replication protein P of bacteriophage	0.0673546	7.78393	0.901315	0.995217
UTI89_C1294	UTI89_C1294	putative DNA N-6-adenine-methyltransferase of bacteriophage	-7.68975	3.67237	0.00659989	0.255655
UTI89_C1294	UTI89_C1294	putative DNA N-6-adenine-methyltransferase of bacteriophage	-1.9413	4.08842	0.0906183	0.603924
UTI89_C1295	ninE1	NinE protein (phage 82-and lambda-like) proteins	0.518882	6.21056	0.639377	1
UTI89_C1295	ninE1	NinE protein (phage 82-and lambda-like) proteins	-0.216274	6.04792	0.819186	0.983394
UTI89_C1296	UTI89_C1296	hypothetical protein	0.250851	7.7011	0.673479	1
UTI89_C1296	UTI89_C1296	hypothetical protein	0.43085	7.99323	0.340762	0.8365
UTI89_C1297	UTI89_C1297	hypothetical protein	-0.974104	5.68267	0.467097	1
UTI89_C1297	UTI89_C1297	hypothetical protein	0.718875	6.63174	0.276118	0.785375
UTI89_C1300	ybcQ1	lambdoid prophage DLP12 antitermination protein Q-like protein	-1.52613	6.63012	0.181166	0.99249
UTI89_C1300	ybcQ1	lambdoid prophage DLP12 antitermination protein Q-like protein	-0.0995955	7.33052	0.845855	0.987091
UTI89_C1301	nmpC	outer membrane porin protein NmpC precursor	-0.132439	8.83625	0.748433	1
UTI89_C1301	nmpC	outer membrane porin protein NmpC precursor	0.263082	9.23543	0.391527	0.86119
UTI89_C1302	ybcR1	hypothetical protein	1.15378	7.27072	0.259476	1
UTI89_C1302	ybcR1	hypothetical protein	0.960651	7.32638	0.0929386	0.611257
UTI89_C1303	ybcS1	probable lysozyme from lambdoid prophage DLP12	1.14565	6.45378	0.270914	1
UTI89_C1303	ybcS1	probable lysozyme from lambdoid prophage DLP12	0.251236	6.1443	0.790838	0.978193
UTI89_C1304	UTI89_C1304	putative Rz endopeptidase from lambdoid prophage DLP12	0.116431	5.28519	0.956345	1
UTI89_C1304	UTI89_C1304	putative Rz endopeptidase from lambdoid prophage DLP12	-0.478194	5.22974	0.626569	0.942612
UTI89_C1305	ybcU	lambdoid prophage DLP12 precursor Bor-like protein	0.061226	8.2951	0.922083	1
UTI89_C1305	ybcU	lambdoid prophage DLP12 precursor Bor-like protein	0.117075	8.5172	0.803798	0.978193
UTI89_C1306	UTI89_C1306	TonB-like membrane protein encoded within prophage	-0.953558	7.11939	0.238602	1
UTI89_C1306	UTI89_C1306	TonB-like membrane protein encoded within prophage	-0.702832	7.41552	0.13811	0.675776
UTI89_C1311	nohA1	Qin prophage packaging protein NU1-like protein	0.0973377	4.95581	0.970486	1
UTI89_C1311	nohA1	Qin prophage packaging protein NU1-like protein	0.163332	5.12077	0.844564	0.987091
UTI89_C1314	UTI89_C1314	putative capsid protein of prophage	0.0166144	7.05592	0.994039	1
UTI89_C1314	UTI89_C1314	putative capsid protein of prophage	-0.765243	6.91504	0.211511	0.735827
UTI89_C1316	UTI89_C1316	putative capsid protein small subunit of bacteriophage	0.0607656	5.60667	0.971108	1
UTI89_C1316	UTI89_C1316	putative capsid protein small subunit of bacteriophage	-1.27529	5.34522	0.153445	0.691506
UTI89_C1317	UTI89_C1317	putative capsid protein gp7 of prophage	-1.64172	3.92278	0.337676	1
UTI89_C1317	UTI89_C1317	putative capsid protein gp7 of prophage	-5.28149	3.7987	0.000697422	0.0545036
UTI89_C1318	UTI89_C1318	hypothetical protein	0.990143	6.08891	0.377979	1
UTI89_C1318	UTI89_C1318	hypothetical protein	0.296364	5.86659	0.699204	0.957018
UTI89_C1321	UTI89_C1321	putative tail component of prophage	1.06463	4.73614	0.610906	1
UTI89_C1321	UTI89_C1321	putative tail component of prophage	-1.70281	3.56394	0.138454	0.675776
UTI89_C1322	UTI89_C1322	putative tail component of prophage CP-933X	0.399185	6.38641	0.725152	1
UTI89_C1322	UTI89_C1322	putative tail component of prophage CP-933X	0.752289	6.7693	0.239317	0.769839
UTI89_C1324	UTI89_C1324	putative tail component of prophage	-1.28086	3.89707	0.461024	1
UTI89_C1324	UTI89_C1324	putative tail component of prophage	1.74118	5.50756	0.0658724	0.547405
UTI89_C1325	UTI89_C1325	putative tail component of prophage	0.135443	6.09366	0.915028	1
UTI89_C1325	UTI89_C1325	putative tail component of prophage	1.15666	6.89194	0.0735534	0.559196
UTI89_C1327	UTI89_C1327	hypothetical protein	0.419302	4.26619	0.808373	1
UTI89_C1327	UTI89_C1327	hypothetical protein	0.750614	4.66537	0.591729	0.931548
UTI89_C1328	UTI89_C1328	putative tail component of prophage	0.419311	4.26619	0.808268	1
UTI89_C1328	UTI89_C1328	putative tail component of prophage	0.750711	4.66537	0.591624	0.931548
UTI89_C1331	UTI89_C1331	putative tail component of prophage	0.0287244	6.17014	0.985483	1
UTI89_C1331	UTI89_C1331	putative tail component of prophage	0.711509	6.7128	0.271526	0.784774
UTI89_C1332	UTI89_C1332	hypothetical protein	0.322777	9.16302	0.395365	1
UTI89_C1332	UTI89_C1332	hypothetical protein	0.124928	9.25664	0.661892	0.951791
UTI89_C1333	UTI89_C1333	hypothetical protein	0.332001	7.21068	0.647008	1
UTI89_C1333	UTI89_C1333	hypothetical protein	0.821845	7.68029	0.0560514	0.521528
UTI89_C1334	UTI89_C1334	hypothetical protein	-2.07693	5.89854	0.110831	0.893618
UTI89_C1334	UTI89_C1334	hypothetical protein	-0.0562654	6.76162	0.903968	0.995217
UTI89_C1335	UTI89_C1335	hypothetical protein	-2.07689	5.89854	0.110514	0.893618
UTI89_C1335	UTI89_C1335	hypothetical protein	-0.0561977	6.76162	0.903905	0.995217
UTI89_C1336	sitD	SitD protein	0.064742	5.59415	0.98	1
UTI89_C1336	sitD	SitD protein	-3.83556	4.99802	0.0100529	0.229919
UTI89_C1338	sitB	SitB protein	1.52465	4.9837	0.287422	1
UTI89_C1339	sitA	putative iron transport protein, periplasmic-binding protein SitA	2.64086	5.31818	0.00632581	0.188445
UTI89_C1340	UTI89_C1340	hypothetical protein	-1.18169	6.07277	0.34001	1
UTI89_C1340	UTI89_C1340	hypothetical protein	0.231608	6.83937	0.746521	0.970686
UTI89_C1341	UTI89_C1341	hypothetical protein	0.487646	7.45593	0.489811	1
UTI89_C1341	UTI89_C1341	hypothetical protein	-0.349368	7.22158	0.459742	0.885753
UTI89_C1342	UTI89_C1342	isocitrate dehydrogenase, specific for NADP+	-1.67886	5.22231	0.380993	1
UTI89_C1342	UTI89_C1342	isocitrate dehydrogenase, specific for NADP+	-0.820199	5.70468	0.383507	0.86119
UTI89_C1343	ycgX	hypothetical protein YcgX	0.94204	6.38198	0.378338	1
UTI89_C1343	ycgX	hypothetical protein YcgX	0.147745	6.12039	0.910578	0.995217
UTI89_C1344	ycgE	hypothetical transcriptional regulator YcgE	-1.17007	5.10264	0.469811	1
UTI89_C1344	ycgE	hypothetical transcriptional regulator YcgE	-0.425482	5.60653	0.655077	0.950962
UTI89_C1345	UTI89_C1345	hypothetical protein	-0.150234	5.95804	0.905142	1
UTI89_C1345	UTI89_C1345	hypothetical protein	0.40052	6.43133	0.635023	0.945315
UTI89_C1346	ycgF	hypothetical protein YcgF	0.108576	8.6513	0.787348	1
UTI89_C1346	ycgF	hypothetical protein YcgF	0.30186	8.9608	0.27889	0.785375
UTI89_C1347	ycgZ	hypothetical protein YcgZ	-1.10082	6.24304	0.338427	1
UTI89_C1347	ycgZ	hypothetical protein YcgZ	0.215726	6.98773	0.73609	0.967228
UTI89_C1348	UTI89_C1348	hypothetical protein	-1.26263	5.59369	0.372282	1
UTI89_C1348	UTI89_C1348	hypothetical protein	0.0647061	6.27965	0.892453	0.993945
UTI89_C1349	ymgA	hypothetical protein	0.22803	6.59766	0.822393	1
UTI89_C1349	ymgA	hypothetical protein	0.0961351	6.7392	0.877867	0.99141
UTI89_C1352	UTI89_C1352	hypothetical protein	-1.19025	6.0646	0.31208	1
UTI89_C1352	UTI89_C1352	hypothetical protein	-0.120571	6.67046	0.919992	0.995535
UTI89_C1353	UTI89_C1353	putative conserved protein	0.803914	6.08671	0.501697	1
UTI89_C1353	UTI89_C1353	putative conserved protein	0.383748	6.04738	0.631982	0.944709
UTI89_C1354	ymgD	hypothetical protein	0.90498	5.57695	0.629559	1
UTI89_C1354	ymgD	hypothetical protein	-0.907032	4.96816	0.342568	0.838582
UTI89_C1355	UTI89_C1355	conserved hypothetical protein	0.384528	7.18711	0.604557	1
UTI89_C1355	UTI89_C1355	conserved hypothetical protein	-0.642412	6.90991	0.278898	0.785375
UTI89_C1357	UTI89_C1357	putative conserved protein	1.18362	7.4783	0.123258	0.900655
UTI89_C1357	UTI89_C1357	putative conserved protein	0.98951	7.5403	0.0505934	0.508078
UTI89_C1361	minC	septum site-determining protein MinC	1.12042	5.15526	0.547571	1
UTI89_C1361	minC	septum site-determining protein MinC	1.5371	5.65357	0.116723	0.643483
UTI89_C1362	UTI89_C1362	hypothetical protein	-0.218405	7.13123	0.778572	1
UTI89_C1362	UTI89_C1362	hypothetical protein	0.478642	7.67574	0.306	0.804724
UTI89_C1363	ycgJ	hypothetical protein YcgJ precursor	0.136133	6.4753	0.887361	1
UTI89_C1363	ycgJ	hypothetical protein YcgJ precursor	0.410888	6.80622	0.473355	0.891135
UTI89_C1364	ycgK	protein YcgK precursor	1.2736	8.25168	0.0107339	0.317951
UTI89_C1364	ycgK	protein YcgK precursor	0.332372	7.86651	0.40705	0.863473
UTI89_C1366	ycgM	putative isomerase	-0.383275	4.94472	0.836617	1
UTI89_C1366	ycgM	putative isomerase	-0.146978	5.23344	0.94044	0.999604
UTI89_C1367	ycgN	hypothetical protein YcgN	0.319464	6.88061	0.734586	1
UTI89_C1367	ycgN	hypothetical protein YcgN	0.657709	7.25459	0.193447	0.724192
UTI89_C1368	UTI89_C1368	putative conserved protein	-0.466545	6.40113	0.65277	1
UTI89_C1368	UTI89_C1368	putative conserved protein	0.429737	7.02637	0.421462	0.869461
UTI89_C1369	umuD	UmuD protein	-2.4612	5.12193	0.108056	0.893618
UTI89_C1369	umuD	UmuD protein	-2.07607	5.39531	0.0220358	0.336353
UTI89_C1370	umuC	UmuC protein	3.24419	4.90301	0.0593793	0.739616
UTI89_C1370	umuC	UmuC protein	3.29058	5.01117	0.00497014	0.15988
UTI89_C1372	nhaB	Na(+)/H(+) antiporter 2	0.269192	5.7143	0.845117	1
UTI89_C1372	nhaB	Na(+)/H(+) antiporter 2	-0.275313	5.65017	0.725169	0.964507
UTI89_C1373	fadR	negative regulator for fad regulon, and positive activator of fabA	0.881816	5.96265	0.458424	1
UTI89_C1373	fadR	negative regulator for fad regulon, and positive activator of fabA	0.473025	5.9675	0.659464	0.951791
UTI89_C1374	ycgB	putative sporulation protein	1.78901	5.74491	0.283902	1
UTI89_C1374	ycgB	putative sporulation protein	-0.229257	4.55494	0.924424	0.9976
UTI89_C1375	dadA	D-amino acid dehydrogenase small subunit	-1.31014	4.0921	0.437902	1
UTI89_C1375	dadA	D-amino acid dehydrogenase small subunit	-1.73523	4.20392	0.0786576	0.567905
UTI89_C1376	dadX	alanine racemase 2, catabolic	1.0725	5.89865	0.387347	1
UTI89_C1376	dadX	alanine racemase 2, catabolic	0.359355	5.68969	0.695155	0.954922
UTI89_C1377	ycgO	putative Na(+)/H(+) exchanger; CPA1 transporter ygoO	0.660807	6.60389	0.468712	1
UTI89_C1377	ycgO	putative Na(+)/H(+) exchanger; CPA1 transporter ygoO	0.7433	6.83095	0.197057	0.724192
UTI89_C1378	ldcA	muramoyltetrapeptide carboxypeptidase	-0.769984	5.2245	0.641364	1
UTI89_C1378	ldcA	muramoyltetrapeptide carboxypeptidase	-0.502971	5.51463	0.55905	0.920797
UTI89_C1382	ymgE	transglycosylase associated protein	-0.413542	6.09021	0.715807	1
UTI89_C1382	ymgE	transglycosylase associated protein	-0.881909	6.11989	0.217712	0.746903
UTI89_C1383	prrA	putative outer membrane receptor, probably TonB dependent	-2.36392	4.69168	0.173049	0.975995
UTI89_C1383	prrA	putative outer membrane receptor, probably TonB dependent	0.106804	5.61393	0.936177	0.999145
UTI89_C1384	modD	putative pyrophosphorylase ModD	0.596957	6.49685	0.589159	1
UTI89_C1384	modD	putative pyrophosphorylase ModD	0.0414973	6.39247	0.964003	1
UTI89_C1387	UTI89_C1387	putative iron compound ABC transporter, permease protein	0.780887	6.11287	0.481129	1
UTI89_C1387	UTI89_C1387	putative iron compound ABC transporter, permease protein	0.589506	6.16917	0.408773	0.863473
UTI89_C1388	UTI89_C1388	conserved hypothetical protein	-0.422515	6.62007	0.646129	1
UTI89_C1388	UTI89_C1388	conserved hypothetical protein	0.257829	7.14713	0.594748	0.933879
UTI89_C1389	treA	periplasmic trehalase precursor (alpha, alpha-trehalose glucohydrolase)	-1.4021	6.97961	0.104825	0.893087
UTI89_C1389	treA	periplasmic trehalase precursor (alpha, alpha-trehalose glucohydrolase)	0.0915029	7.7581	0.839455	0.987091
UTI89_C1391	ycgC	hypothetical protein YcgC	1.54485	6.7577	0.0842876	0.834342
UTI89_C1391	ycgC	hypothetical protein YcgC	-0.0703662	5.96497	0.95736	1
UTI89_C1392	ycgS	protein YcgS	-4.39835	3.10702	0.0433141	0.636361
UTI89_C1392	ycgS	protein YcgS	-7.52524	3.19902	0.00452374	0.158203
UTI89_C1393	ycgT	hypothetical protein YcgT	-3.64514	3.17954	0.0440431	0.636361
UTI89_C1393	ycgT	hypothetical protein YcgT	-5.48731	3.26859	0.00390546	0.147072
UTI89_C1394	UTI89_C1394	glycerol metabolism operon regulatory protein	1.39341	6.60875	0.127513	0.909757
UTI89_C1394	UTI89_C1394	glycerol metabolism operon regulatory protein	0.379855	6.16773	0.662658	0.951791
UTI89_C1395	UTI89_C1395	hypothetical protein	1.42143	6.66324	0.111558	0.893618
UTI89_C1395	UTI89_C1395	hypothetical protein	0.233887	6.09931	0.749457	0.970686
UTI89_C1396	UTI89_C1396	hypothetical protein	1.42143	6.66324	0.111331	0.893618
UTI89_C1396	UTI89_C1396	hypothetical protein	0.237014	6.10103	0.749083	0.970686
UTI89_C1400	ychM	putative sulfate transporter YchM	0.700234	6.87085	0.425144	1
UTI89_C1400	ychM	putative sulfate transporter YchM	-0.0389224	6.65691	0.934854	0.998703
UTI89_C1404	hemA	glutamyl-tRNA reductase	0.885072	6.20547	0.413363	1
UTI89_C1404	hemA	glutamyl-tRNA reductase	0.559237	6.22495	0.525304	0.909603
UTI89_C1406	hemK	protein methyltransferase HemK	-1.76738	7.36453	0.181543	0.99249
UTI89_C1406	hemK	protein methyltransferase HemK	-0.595955	7.91474	0.108661	0.630398
UTI89_C1411	chaA	calcium/proton antiporter	-0.68377	6.39307	0.569995	1
UTI89_C1411	chaA	calcium/proton antiporter	0.397628	7.08704	0.451549	0.88157
UTI89_C1414	chaC	cation transport protein ChaC	0.156131	5.52268	0.933561	1
UTI89_C1414	chaC	cation transport protein ChaC	0.566581	5.8841	0.470377	0.88886
UTI89_C1416	ychP	hypothetical protein YchO	-2.01734	5.91428	0.151989	0.94718
UTI89_C1416	ychP	hypothetical protein YchO	-0.581975	6.52961	0.424373	0.870603
UTI89_C1417	narL	NarL transcriptional dual regulator	0.326018	5.58445	0.840707	1
UTI89_C1417	narL	NarL transcriptional dual regulator	0.0129924	5.50109	0.959255	1
UTI89_C1418	narX	nitrate/nitrite sensor protein NarX	-0.904573	6.53579	0.388516	1
UTI89_C1418	narX	nitrate/nitrite sensor protein NarX	-0.415993	6.92669	0.503783	0.900843
UTI89_C1420	narK	nitrite extrusion protein	1.30383	5.56665	0.34503	1
UTI89_C1420	narK	nitrite extrusion protein	1.10115	5.60306	0.197688	0.724192
UTI89_C1421	narG	respiratory nitrate reductase 1 alpha chain	-1.13496	6.30272	0.358328	1
UTI89_C1421	narG	respiratory nitrate reductase 1 alpha chain	-0.725565	6.65943	0.294738	0.797706
UTI89_C1422	narH	respiratory nitrate reductase 1 beta chain	-0.295927	6.43448	0.762359	1
UTI89_C1422	narH	respiratory nitrate reductase 1 beta chain	0.0729971	6.80893	0.981416	1
UTI89_C1423	narJ	nitrate reductase 1 delta subunit	4.77957	4.58891	0.0154873	0.373922
UTI89_C1424	narI	nitrate reductase 1, cytochrome b(NR), gamma subunit	0.759158	6.13646	0.531545	1
UTI89_C1424	narI	nitrate reductase 1, cytochrome b(NR), gamma subunit	-0.894655	5.56979	0.316948	0.815995
UTI89_C1425	UTI89_C1425	Tpn1330-like protein	0.192343	6.9905	0.806433	1
UTI89_C1425	UTI89_C1425	Tpn1330-like protein	0.47642	7.34078	0.362491	0.848205
UTI89_C1428	purU	formyltetrahydrofolate deformylase	0.258008	7.47619	0.692725	1
UTI89_C1428	purU	formyltetrahydrofolate deformylase	0.108223	7.59389	0.827342	0.985117
UTI89_C1429	ychJ	hypothetical protein YchJ	-1.1079	6.78057	0.198864	1
UTI89_C1429	ychJ	hypothetical protein YchJ	0.483748	7.67393	0.257184	0.777131
UTI89_C1430	ychK	hypothetical protein	1.00823	6.58438	0.313064	1
UTI89_C1430	ychK	hypothetical protein	0.880967	6.70579	0.169912	0.702517
UTI89_C1431	rssB	RssB/Hnr protein	-1.19046	3.66667	0.582276	1
UTI89_C1431	rssB	RssB/Hnr protein	1.0183	4.76622	0.350064	0.841422
UTI89_C1432	galU	glucose-1-phosphate uridylyltransferase	-9.17069	5.0191	0.00053448	0.110826
UTI89_C1432	galU	glucose-1-phosphate uridylyltransferase	-6.88483	5.22306	1.34e-05	0.00473421
UTI89_C1433	UTI89_C1433	hypothetical protein	-0.562606	4.84177	0.756668	1
UTI89_C1433	UTI89_C1433	hypothetical protein	-0.374053	5.13726	0.660522	0.951791
UTI89_C1434	hns	Hns transcriptional dual regulator	-0.562596	4.84177	0.756624	1
UTI89_C1434	hns	Hns transcriptional dual regulator	-0.374117	5.13726	0.660638	0.951791
UTI89_C1436	tdk	thymidine kinase	0.144114	7.91333	0.823413	1
UTI89_C1436	tdk	thymidine kinase	-0.304159	7.8911	0.437503	0.875747
UTI89_C1437	UTI89_C1437	transposase InsG for insertion sequence element IS4	0.456389	6.66403	0.689006	1
UTI89_C1437	UTI89_C1437	transposase InsG for insertion sequence element IS4	0.305593	6.78567	0.600354	0.935549
UTI89_C1438	adhE	CoA-linked acetaldehyde dehydrogenase	-0.72364	7.56224	0.261157	1
UTI89_C1438	adhE	CoA-linked acetaldehyde dehydrogenase	-2.45263	7.37314	6.76e-05	0.0140881
UTI89_C1439	ychE	putative channel protein	0.259077	7.49888	0.767426	1
UTI89_C1439	ychE	putative channel protein	0.390999	7.7598	0.355208	0.845033
UTI89_C1440	UTI89_C1440	hypothetical protein	0.740912	5.6828	0.684641	1
UTI89_C1440	UTI89_C1440	hypothetical protein	-0.580218	5.15771	0.560129	0.920797
UTI89_C1441	oppA	periplasmic oligopeptide-binding protein precursor	0.270026	8.07564	0.665616	1
UTI89_C1441	oppA	periplasmic oligopeptide-binding protein precursor	0.427094	8.35086	0.265172	0.783549
UTI89_C1442	oppB	oligopeptide transport permease protein	-0.0948315	7.05607	0.907423	1
UTI89_C1442	oppB	oligopeptide transport permease protein	-0.444393	7.09526	0.372477	0.853841
UTI89_C1443	oppC	oligopeptide transport system permease protein oppC	-1.49359	5.18393	0.436386	1
UTI89_C1443	oppC	oligopeptide transport system permease protein oppC	-0.728293	5.66369	0.426794	0.871459
UTI89_C1444	oppD	oligopeptide transport ATP-binding protein OppD	-0.437405	5.41654	0.770513	1
UTI89_C1444	oppD	oligopeptide transport ATP-binding protein OppD	-1.88201	5.24227	0.0446904	0.48301
UTI89_C1445	oppF	oligopeptide transport ATP-binding protein OppF	0.831549	7.56433	0.200293	1
UTI89_C1445	oppF	oligopeptide transport ATP-binding protein OppF	-0.588524	7.04128	0.291925	0.796846
UTI89_C1447	cls	cardiolipin synthase	0.594472	5.84815	0.641368	1
UTI89_C1447	cls	cardiolipin synthase	0.703793	6.09078	0.383316	0.86119
UTI89_C1449	kch	putative potassium channel protein	-0.23387	8.45093	0.598094	1
UTI89_C1449	kch	putative potassium channel protein	0.496234	9.02888	0.0839885	0.58266
UTI89_C1453	yciA	putative acyl-CoA thioester hydrolase YciA	1.29252	7.34715	0.063906	0.763623
UTI89_C1453	yciA	putative acyl-CoA thioester hydrolase YciA	-0.411754	6.58335	0.513793	0.902558
UTI89_C1456	ompW	outer membrane protein W precursor	-0.215271	5.87987	0.881358	1
UTI89_C1456	ompW	outer membrane protein W precursor	-0.0277389	6.0893	0.980728	1
UTI89_C1457	intO	putative integrase for prophage CP-933O	2.05452	6.41089	0.0474742	0.669386
UTI89_C1457	intO	putative integrase for prophage CP-933O	0.971222	5.8538	0.272633	0.785375
UTI89_C1458	UTI89_C1458	putative excisionase	0.0114267	6.69786	0.993403	1
UTI89_C1458	UTI89_C1458	putative excisionase	-0.491879	6.67189	0.434435	0.873505
UTI89_C1459	exoO	putative exonuclease VIII, ds DNA exonuclease encoded by prophage CP-933O	0.904684	7.30101	0.198548	1
UTI89_C1459	exoO	putative exonuclease VIII, ds DNA exonuclease encoded by prophage CP-933O	0.977761	7.52513	0.0349478	0.430173
UTI89_C1460	UTI89_C1460	unknown protein encoded by prophage CP-933O	-0.384862	6.33269	0.78775	1
UTI89_C1460	UTI89_C1460	unknown protein encoded by prophage CP-933O	-0.94925	6.31385	0.198907	0.725032
UTI89_C1461	UTI89_C1461	putative regulator of cell division encoded by prophage CP-933O	-8.59733	4.53529	0.00156133	0.134405
UTI89_C1461	UTI89_C1461	putative regulator of cell division encoded by prophage CP-933O	-0.00376807	5.66323	1	1
UTI89_C1463	ydfC	hypothetical protein	0.414169	8.04872	0.399703	1
UTI89_C1463	ydfC	hypothetical protein	0.353781	8.20544	0.337612	0.8365
UTI89_C1471	UTI89_C1471	hypothetical protein	0.673704	9.61195	0.0582837	0.73638
UTI89_C1471	UTI89_C1471	hypothetical protein	0.451313	9.68591	0.103356	0.628364
UTI89_C1472	UTI89_C1472	hypothetical protein	-0.0725215	9.38555	0.848912	1
UTI89_C1472	UTI89_C1472	hypothetical protein	-0.517721	9.39593	0.0647361	0.545588
UTI89_C1479	UTI89_C1479	cryptic prophage CP-933M antitermination protein Q-like protein	0.708385	7.66994	0.247066	1
UTI89_C1479	UTI89_C1479	cryptic prophage CP-933M antitermination protein Q-like protein	-1.06212	7.06325	0.0664919	0.547405
UTI89_C1483	UTI89_C1483		1.53713	8.15615	0.00165831	0.134405
UTI89_C1483	UTI89_C1483		0.362606	7.59168	0.396839	0.86119
UTI89_C1486	UTI89_C1486	hypothetical protein	2.4788	5.85193	0.0679037	0.782224
UTI89_C1486	UTI89_C1486	hypothetical protein	-7.94315	3.47868	0.00161526	0.0847896
UTI89_C1490	UTI89_C1490	putative phage lysozyme	-0.88131	5.68536	0.505213	1
UTI89_C1490	UTI89_C1490	putative phage lysozyme	0.825128	6.70004	0.2278	0.760407
UTI89_C1493	ydfO	hypothetical protein YdfO	0.766583	6.72173	0.372314	1
UTI89_C1493	ydfO	hypothetical protein YdfO	-0.00262567	6.4842	0.976997	1
UTI89_C1500	UTI89_C1500	putative capsid assembly protein of prophage	-1.46052	4.35728	0.40277	1
UTI89_C1500	UTI89_C1500	putative capsid assembly protein of prophage	0.300061	5.09513	0.756756	0.973087
UTI89_C1501	UTI89_C1501	putative capsid protein small subunit of prophage CP-933O	-0.346244	5.12914	0.864197	1
UTI89_C1501	UTI89_C1501	putative capsid protein small subunit of prophage CP-933O	-1.20461	4.92724	0.461785	0.886317
UTI89_C1502	UTI89_C1502	putative capsid protein of prophage	0.561766	5.44399	0.769574	1
UTI89_C1502	UTI89_C1502	putative capsid protein of prophage	0.15151	5.37523	0.846624	0.987091
UTI89_C1504	UTI89_C1504	putative head-tail joining protein of prophage	-1.41438	5.54959	0.310877	1
UTI89_C1504	UTI89_C1504	putative head-tail joining protein of prophage	-1.77639	5.68735	0.119861	0.651519
UTI89_C1508	UTI89_C1508	putative tail component of prophage	0.319417	4.30009	0.728149	0.964967
UTI89_C1510	UTI89_C1510	putative tail component of prophage CP-933O	-3.49976	5.4474	0.0239154	0.47479
UTI89_C1510	UTI89_C1510	putative tail component of prophage CP-933O	-0.307197	6.34222	0.708776	0.958386
UTI89_C1512	UTI89_C1512	hypothetical protein	1.11258	6.22141	0.302813	1
UTI89_C1512	UTI89_C1512	hypothetical protein	1.11654	6.41194	0.101883	0.628364
UTI89_C1513	UTI89_C1513	minor tail protein	1.11257	6.22141	0.302538	1
UTI89_C1513	UTI89_C1513	minor tail protein	1.11461	6.41062	0.104312	0.628364
UTI89_C1515	UTI89_C1515	putative tail component of prophage CP-933K	0.804736	7.29005	0.23981	1
UTI89_C1515	UTI89_C1515	putative tail component of prophage CP-933K	-0.884246	6.67729	0.147547	0.681343
UTI89_C1516	UTI89_C1516	hypothetical protein	0.245757	6.25244	0.835466	1
UTI89_C1516	UTI89_C1516	hypothetical protein	-3.63342	5.45809	0.000622573	0.0501596
UTI89_C1517	UTI89_C1517	putative tail component of prophage	0.787539	7.519	0.238017	1
UTI89_C1517	UTI89_C1517	putative tail component of prophage	0.431213	7.49709	0.320885	0.821326
UTI89_C1519	UTI89_C1519	putative tail fiber protein	0.596487	7.54304	0.349643	1
UTI89_C1519	UTI89_C1519	putative tail fiber protein	0.38695	7.62097	0.371228	0.853439
UTI89_C1522	UTI89_C1522	unknown protein encoded by prophage CP-933X	1.96708	5.53582	0.242384	1
UTI89_C1522	UTI89_C1522	unknown protein encoded by prophage CP-933X	-1.06919	3.97229	0.587861	0.930263
UTI89_C1525	UTI89_C1525	hypothetical phage protein	-0.99296	6.0987	0.408663	1
UTI89_C1525	UTI89_C1525	hypothetical phage protein	0.328127	6.8664	0.571007	0.923149
UTI89_C1526	yciE	hypothetical protein	0.905476	8.82337	0.0277006	0.513919
UTI89_C1526	yciE	hypothetical protein	-0.915906	8.11642	0.0139026	0.270796
UTI89_C1527	yciF	putative structural proteins	0.0259006	6.12136	0.983991	1
UTI89_C1527	yciF	putative structural proteins	-0.654573	6.02104	0.443716	0.87974
UTI89_C1528	yciG	hypothetical protein	1.05538	5.70348	0.420596	1
UTI89_C1528	yciG	hypothetical protein	-1.93734	4.71345	0.0489353	0.502693
UTI89_C1529	trpA	tryptophan synthase alpha subunit	0.175014	6.27483	0.882097	1
UTI89_C1529	trpA	tryptophan synthase alpha subunit	-0.15243	6.34344	0.827623	0.985117
UTI89_C1530	trpB	tryptophan synthase beta chain	0.0784174	5.3219	0.964905	1
UTI89_C1530	trpB	tryptophan synthase beta chain	0.254355	5.53309	0.781638	0.978154
UTI89_C1532	trpD	anthranilate synthase component II	0.00958399	7.75083	0.995182	1
UTI89_C1532	trpD	anthranilate synthase component II	-0.145773	7.88227	0.742063	0.970326
UTI89_C1533	trpE	anthranilate synthase component I	2.44042	4.9279	0.146687	0.94718
UTI89_C1533	trpE	anthranilate synthase component I	0.641165	3.57781	0.604077	0.935549
UTI89_C1534	trpH	putative enzyme	0.458341	7.98975	0.519863	1
UTI89_C1534	trpH	putative enzyme	0.502189	8.2136	0.205614	0.730808
UTI89_C1535	yciO	hypothetical protein	0.282791	6.54831	0.788894	1
UTI89_C1535	yciO	hypothetical protein	0.252385	6.72244	0.658978	0.951791
UTI89_C1536	yciQ	hypothetical protein YciQ	1.10956	7.60702	0.0734761	0.806864
UTI89_C1536	yciQ	hypothetical protein YciQ	0.372048	7.34262	0.415708	0.865605
UTI89_C1537	yciL	hypothetical protein YciL	0.580008	4.14765	0.708114	1
UTI89_C1541	yciN	hypothetical protein	-0.36575	5.55453	0.827789	1
UTI89_C1541	yciN	hypothetical protein	-0.948497	5.53273	0.303163	0.802103
UTI89_C1546	UTI89_C1546	conserved hypothetical protein	-0.396341	6.56308	0.69622	1
UTI89_C1546	UTI89_C1546	conserved hypothetical protein	0.288398	7.06328	0.64513	0.948255
UTI89_C1547	acnA	aconitate hydratase 1	1.85939	6.88389	0.0430505	0.636361
UTI89_C1547	acnA	aconitate hydratase 1	0.26734	6.00509	0.720571	0.962844
UTI89_C1553	yciH	putative translation initiation factor	-0.69643	5.51799	0.643586	1
UTI89_C1553	yciH	putative translation initiation factor	0.180002	6.08984	0.794348	0.978193
UTI89_C1555	osmB	osmotically inducible lipoprotein	-0.213095	6.19688	0.848347	1
UTI89_C1555	osmB	osmotically inducible lipoprotein	0.110743	6.53588	0.910359	0.995217
UTI89_C1558	yciR	hypothetical protein YciR	0.518397	7.59939	0.400456	1
UTI89_C1558	yciR	hypothetical protein YciR	0.478961	7.779	0.246818	0.77416
UTI89_C1559	rnb	exoribonuclease II	-0.678709	5.3304	0.724571	1
UTI89_C1559	rnb	exoribonuclease II	-0.564341	5.63786	0.530631	0.911505
UTI89_C1560	yciW	hypothetical protein YciW	0.854	6.91109	0.293117	1
UTI89_C1560	yciW	hypothetical protein YciW	0.640075	6.95943	0.237118	0.76822
UTI89_C1562	UTI89_C1562	putative transcriptional repressor	-0.21772	6.69511	0.808601	1
UTI89_C1562	UTI89_C1562	putative transcriptional repressor	-0.46919	6.79547	0.441615	0.878062
UTI89_C1563	UTI89_C1563	acriflavine resistance protein A precursor	-0.158754	8.15503	0.73812	1
UTI89_C1563	UTI89_C1563	acriflavine resistance protein A precursor	-0.556099	8.19803	0.162115	0.699147
UTI89_C1564	UTI89_C1564	acriflavine resistance protein B	-0.376967	7.53318	0.607443	1
UTI89_C1564	UTI89_C1564	acriflavine resistance protein B	-0.525133	7.66044	0.210079	0.734734
UTI89_C1566	UTI89_C1566	putative membrane transport protein	0.622415	7.64965	0.342973	1
UTI89_C1566	UTI89_C1566	putative membrane transport protein	0.0119701	7.50257	0.983666	1
UTI89_C1570	sapB	peptide transport system permease protein SapB	-6.47262	4.88464	0.00190724	0.134844
UTI89_C1570	sapB	peptide transport system permease protein SapB	0.480806	6.24903	0.495082	0.898654
UTI89_C1571	sapA	peptide transport periplasmic protein SapA precursor	2.04769	6.27179	0.177246	0.98238
UTI89_C1571	sapA	peptide transport periplasmic protein SapA precursor	1.8375	6.20407	0.025482	0.367697
UTI89_C1572	ymjA	hypothetical protein	-0.465908	7.04681	0.555629	1
UTI89_C1572	ymjA	hypothetical protein	-0.276168	7.32597	0.541518	0.913482
UTI89_C1576	pspC	phage shock protein C	0.583657	4.70362	0.712735	1
UTI89_C1576	pspC	phage shock protein C	0.24342	4.69678	0.828541	0.9853
UTI89_C1578	pspE	phage shock protein E precursor	-0.22634	7.83012	0.694542	1
UTI89_C1578	pspE	phage shock protein E precursor	0.585403	8.46876	0.111827	0.635393
UTI89_C1579	ycjM	putative sucrose phosphorylase	0.44133	7.63413	0.482793	1
UTI89_C1579	ycjM	putative sucrose phosphorylase	0.0772463	7.63821	0.853315	0.987917
UTI89_C1581	ycjN	putative ABC transporter periplasmic binding protein ycjN precursor	0.376553	5.98852	0.766542	1
UTI89_C1581	ycjN	putative ABC transporter periplasmic binding protein ycjN precursor	0.191103	6.02169	0.788036	0.978193
UTI89_C1582	ycjO	putative binding-protein dependent transport protein	-3.29076	5.72659	0.0238598	0.47479
UTI89_C1582	ycjO	putative binding-protein dependent transport protein	-0.548335	6.51975	0.455509	0.883428
UTI89_C1583	ycjP	hypothetical ABC transporter permease protein ycjP	-0.19578	5.58498	0.910206	1
UTI89_C1583	ycjP	hypothetical ABC transporter permease protein ycjP	0.110676	5.92578	0.87548	0.990044
UTI89_C1584	ycjQ	hypothetical zinc-type alcohol dehydrogenase-like protein ycjQ	0.443208	7.31228	0.524754	1
UTI89_C1584	ycjQ	hypothetical zinc-type alcohol dehydrogenase-like protein ycjQ	0.464469	7.5146	0.308756	0.810171
UTI89_C1585	ycjR	putative transient receptor potential locus	-0.524308	6.13632	0.649363	1
UTI89_C1585	ycjR	putative transient receptor potential locus	0.445694	6.77829	0.463416	0.886698
UTI89_C1586	ycjS	hypothetical oxidoreductase YcjS	0.53909	6.73516	0.610097	1
UTI89_C1586	ycjS	hypothetical oxidoreductase YcjS	-0.968651	6.27115	0.18994	0.723846
UTI89_C1587	ycjT	hypothetical transport protein YcjT	-2.48417	4.52821	0.144918	0.946503
UTI89_C1587	ycjT	hypothetical transport protein YcjT	0.628281	5.76836	0.482505	0.894436
UTI89_C1589	ycjV	hypothetical ABC transporter ATP-binding protein ycjV	-0.38784	7.46457	0.577719	1
UTI89_C1589	ycjV	hypothetical ABC transporter ATP-binding protein ycjV	-0.563915	7.59378	0.256696	0.777102
UTI89_C1590	ompG	outer membrane protein G precursor	0.0892497	9.08092	0.817841	1
UTI89_C1590	ompG	outer membrane protein G precursor	0.0494195	9.26198	0.846978	0.987091
UTI89_C1591	ycjW	hypothetical transcriptional regulator YcjW	0.0840185	8.59094	0.866626	1
UTI89_C1591	ycjW	hypothetical transcriptional regulator YcjW	-0.208973	8.65268	0.528857	0.911505
UTI89_C1592	ycjX	hypothetical protein YcjX	0.444724	5.38515	0.66203	0.951791
UTI89_C1593	ycjF	hypothetical protein	-0.30178	6.8567	0.742762	1
UTI89_C1593	ycjF	hypothetical protein	0.271678	7.32869	0.622241	0.94227
UTI89_C1594	tyrR	transcriptional regulatory protein TyrR	-2.27202	5.25688	0.145533	0.946503
UTI89_C1594	tyrR	transcriptional regulatory protein TyrR	-0.912001	5.80204	0.280639	0.785375
UTI89_C1595	tpx	thiol peroxidase	-1.74172	6.76455	0.169877	0.968696
UTI89_C1595	tpx	thiol peroxidase	0.212318	7.67658	0.63988	0.945772
[truncated: 5,342 more rows]

## Sheet: 2B
TraDIS analysis of the dispersal (34-44 h PI) sample to the IBC (24 h PI) sample as the reference.
Table is sorted in the gene's corresponding order in the genome. Biological replicate 1 is highlight blue, while biological replicate 2 is highlighted grey. The genes reaching the more stringent criteria are listed in Supplementary Table 2C.
locus_tag	gene_name	function	logFC	logCPM	p-value	q-value
UTI89_C0002	thrA	aspartokinase I	0.33021	5.81359	0.833522	0.937972
UTI89_C0002	thrA	aspartokinase I	1.1617	4.57545	0.526503	0.692473
UTI89_C0003	thrB	homoserine kinase	0.719036	7.60104	0.276994	0.513214
UTI89_C0003	thrB	homoserine kinase	-2.64887	5.28507	0.0703221	0.173533
UTI89_C0004	thrC	threonine synthase	-5.15503	4.71701	0.00193714	0.011913
UTI89_C0005	yaaX	hypothetical protein YaaX precursor	-8.96157	4.53786	0.000509393	0.00393795
UTI89_C0006	UTI89_C0006	hypothetical protein	-8.96158	4.53786	0.000504838	0.0039125
UTI89_C0007	yaaA	protein YaaA	-1.44104	5.26354	0.282989	0.51917
UTI89_C0007	yaaA	protein YaaA	2.59986	6.94863	0.00330702	0.0166767
UTI89_C0008	yaaJ	putative transporter YaaJ	-5.76829	6.13392	0.000102987	0.00108591
UTI89_C0009	talB	transaldolase B	-1.07942	5.67508	0.557249	0.774951
UTI89_C0009	talB	transaldolase B	-1.48296	6.42844	0.152791	0.303234
UTI89_C0010	mog	molybdopterin biosynthesis mog protein	1.16994	6.85487	0.222862	0.44334
UTI89_C0010	mog	molybdopterin biosynthesis mog protein	-2.89325	4.06558	0.0828036	0.193729
UTI89_C0011	yaaH	hypothetical protein YaaH	-4.09709	5.09767	0.0111126	0.0472774
UTI89_C0011	yaaH	hypothetical protein YaaH	9.39494	4.95722	0.000263008	0.0023097
UTI89_C0017	dnaJ	chaperone with DnaK; heat shock protein	-1.03655	5.66486	0.499973	0.728637
UTI89_C0017	dnaJ	chaperone with DnaK; heat shock protein	-3.58066	5.60653	0.0340698	0.100587
UTI89_C0018	gef	gef membrane toxin	2.34227	6.85936	0.0214787	0.0802531
UTI89_C0018	gef	gef membrane toxin	0.179824	5.02983	0.922511	0.961793
UTI89_C0019	UTI89_C0019	putative conserved protein	-0.466031	9.14474	0.438222	0.669836
UTI89_C0019	UTI89_C0019	putative conserved protein	-0.525635	8.21453	0.372093	0.555631
UTI89_C0020	UTI89_C0020	hypothetical protein	0.0668798	10.047	0.86881	0.955903
UTI89_C0020	UTI89_C0020	hypothetical protein	0.605842	9.79688	0.205541	0.371967
UTI89_C0021	UTI89_C0021	hypothetical protein	-0.402982	9.71254	0.327816	0.569042
UTI89_C0021	UTI89_C0021	hypothetical protein	-0.234231	9.65005	0.636783	0.778402
UTI89_C0022	nhaA	Na(+)/H(+) antiporter 1	-0.308592	6.07351	0.820488	0.928262
UTI89_C0022	nhaA	Na(+)/H(+) antiporter 1	0.476314	6.50017	0.61773	0.761719
UTI89_C0023	nhaR	transcriptional activator protein NhaR	-0.929383	6.09234	0.459328	0.690412
UTI89_C0023	nhaR	transcriptional activator protein NhaR	-6.58403	5.5584	0.000299585	0.00256551
UTI89_C0032	yaaF	hypothetical protein YaaF	1.40947	7.01736	0.118019	0.285212
UTI89_C0032	yaaF	hypothetical protein YaaF	1.04996	7.14223	0.238542	0.409684
UTI89_C0033	UTI89_C0033	hypothetical protein	-3.10961	5.5004	0.0431328	0.137028
UTI89_C0033	UTI89_C0033	hypothetical protein	-1.84436	5.33298	0.24957	0.423232
UTI89_C0036	carA	carbamoyl-phosphate synthase small chain	-3.42754	5.1512	0.0356477	0.104548
UTI89_C0037	carB	Carbamoyl-phosphate synthase large chain	-2.70048	7.46178	0.0101337	0.0438804
UTI89_C0037	carB	Carbamoyl-phosphate synthase large chain	-4.30266	8.00672	4.09e-09	1.22e-07
UTI89_C0038	UTI89_C0038	transposase	0.412599	8.46653	0.402025	0.636354
UTI89_C0038	UTI89_C0038	transposase	2.1161	9.53672	3.27e-05	0.000397767
UTI89_C0039	UTI89_C0039	conserved hypothetical protein	-0.268431	7.74251	0.667679	0.850678
UTI89_C0039	UTI89_C0039	conserved hypothetical protein	3.68399	9.62912	2.54e-10	1.11e-08
UTI89_C0040	caiF	transcriptional activatory protein CaiF	0.493745	5.33229	0.776716	0.90066
UTI89_C0040	caiF	transcriptional activatory protein CaiF	-6.96084	5.7452	0.000378059	0.00313364
UTI89_C0042	caiD	carnitinyl-CoA dehydratase	-0.55952	7.7423	0.402427	0.636354
UTI89_C0042	caiD	carnitinyl-CoA dehydratase	-1.3281	7.34251	0.0600408	0.154847
UTI89_C0043	caiC	probable crotonobetaine/carnitine-CoA ligase	0.195239	6.50762	0.857497	0.948075
UTI89_C0043	caiC	probable crotonobetaine/carnitine-CoA ligase	-4.48524	6.1098	0.00150101	0.00923238
UTI89_C0044	caiB	crotonobetainyl-CoA:carnitine CoA-transferase	-0.534651	6.10042	0.666559	0.850527
UTI89_C0044	caiB	crotonobetainyl-CoA:carnitine CoA-transferase	0.804994	6.75847	0.35165	0.533998
UTI89_C0046	caiT	putative carnitine transporter	-2.37849	5.79658	0.141822	0.32675
UTI89_C0047	fixA	FixA protein	0.113671	6.83487	0.908025	0.969725
UTI89_C0047	fixA	FixA protein	-0.947351	6.20215	0.377805	0.559535
UTI89_C0048	fixB	FixB protein	6.20727	10.9079	4.53e-32	2.04e-29
UTI89_C0048	fixB	FixB protein	0.477844	5.03247	0.80938	0.891744
UTI89_C0049	fixC	FixC protein	3.43898	8.27785	5.48e-09	1.57e-07
UTI89_C0049	fixC	FixC protein	0.092451	6.37785	0.939193	0.971471
UTI89_C0050	fixX	putative ferredoxin	-6.88674	5.51796	0.000235014	0.00263165
UTI89_C0050	fixX	putative ferredoxin	-5.52306	5.11729	0.00308538	0.0159077
UTI89_C0051	yaaU	hypothetical metabolite transport protein YaaU	3.30813	6.80472	0.0031258	0.0173649
UTI89_C0051	yaaU	hypothetical metabolite transport protein YaaU	0.240085	5.77981	0.890608	0.942925
UTI89_C0052	yabF	putative NAD(P)H oxidoreductase	1.90492	5.75483	0.165351	0.3202
UTI89_C0053	kefC	glutathione-regulated potassium efflux antiporter	0.974991	7.81864	0.0998772	0.255018
UTI89_C0053	kefC	glutathione-regulated potassium efflux antiporter	-1.77229	5.67628	0.183835	0.345597
UTI89_C0056	apaH	bis(5'-nucleosyl)-tetraphosphatase, symmetrical	2.71715	4.68902	0.149846	0.297962
UTI89_C0059	pdxA	4-hydroxythreonine-4-phosphate dehydrogenase	0.33957	7.01558	0.689482	0.858368
UTI89_C0059	pdxA	4-hydroxythreonine-4-phosphate dehydrogenase	-4.67295	5.86519	0.00418349	0.0198908
UTI89_C0062	djlA	DnaJ-like protein DjlA	-1.34349	6.51325	0.234297	0.456886
UTI89_C0062	djlA	DnaJ-like protein DjlA	0.70895	7.5259	0.302513	0.480941
UTI89_C0063	rluA	ribosomal large subunit pseudouridine synthase A	-9.63252	4.84156	0.000187612	0.00224637
UTI89_C0063	rluA	ribosomal large subunit pseudouridine synthase A	-1.11756	4.87224	0.539191	0.701494
UTI89_C0064	hepA	probable ATP-dependent RNA helicase	-0.291104	7.11705	0.763481	0.895165
UTI89_C0064	hepA	probable ATP-dependent RNA helicase	2.22981	9.21702	0.000163276	0.00155802
UTI89_C0065	polB	DNA polymerase II	1.54315	7.75032	0.0183163	0.0712149
UTI89_C0065	polB	DNA polymerase II	-1.42537	6.47564	0.144944	0.290451
UTI89_C0067	araA	L-arabinose isomerase	3.00099	4.45459	0.112939	0.27978
UTI89_C0068	araB	L-ribulokinase	1.94694	8.26154	0.000268211	0.00289356
UTI89_C0068	araB	L-ribulokinase	-2.62691	6.01059	0.0324244	0.0968359
UTI89_C0069	araC	transcriptional regulator AraC	-3.26207	7.33814	0.000352329	0.00359262
UTI89_C0069	araC	transcriptional regulator AraC	-2.06154	6.18607	0.0928369	0.20961
UTI89_C0070	UTI89_C0070	hypothetical protein	1.48843	4.64913	0.306889	0.485022
UTI89_C0071	UTI89_C0071	hypothetical protein	0.550279	7.82976	0.425336	0.657442
UTI89_C0071	UTI89_C0071	hypothetical protein	0.187095	7.44046	0.792839	0.880302
UTI89_C0072	UTI89_C0072	hypothetical protein	-1.90298	6.49685	0.199082	0.413119
UTI89_C0072	UTI89_C0072	hypothetical protein	0.284371	6.63404	0.83347	0.904262
UTI89_C0074	thiQ	thiamine transport ATP-binding protein ThiQ	-3.1791	3.64835	0.0410437	0.132011
UTI89_C0074	thiQ	thiamine transport ATP-binding protein ThiQ	-4.01442	4.74091	0.0191756	0.0644731
UTI89_C0075	thiP	thiamine transport system permease protein ThiP	-3.99654	5.33331	0.00869526	0.0392093
UTI89_C0075	thiP	thiamine transport system permease protein ThiP	-3.11141	5.89543	0.0168421	0.0579474
UTI89_C0076	tbpA	thiamine-binding periplasmic protein precursor	-7.20604	5.84703	0.000137636	0.00174754
UTI89_C0076	tbpA	thiamine-binding periplasmic protein precursor	-0.3391	6.26769	0.744702	0.854396
UTI89_C0077	yabN	hypothetical protein YabN	-0.376131	7.17115	0.671775	0.853062
UTI89_C0077	yabN	hypothetical protein YabN	-2.1657	6.56893	0.0264372	0.0826995
UTI89_C0078	leuD	3-isopropylmalate dehydratase small subunit	-1.14151	6.90659	0.22424	0.445584
UTI89_C0078	leuD	3-isopropylmalate dehydratase small subunit	-2.10734	5.94259	0.0825653	0.193575
UTI89_C0079	leuC	3-isopropylmalate isomerase (dehydratase) subunit	0.130171	7.03943	0.900612	0.969725
UTI89_C0079	leuC	3-isopropylmalate isomerase (dehydratase) subunit	-1.5025	5.69695	0.239439	0.410997
UTI89_C0080	leuB	3-isopropylmalate dehydrogenase	-1.73795	5.98398	0.190259	0.399764
UTI89_C0080	leuB	3-isopropylmalate dehydrogenase	-0.115044	7.22891	0.886397	0.940716
UTI89_C0081	leuA	2-isopropylmalate synthase	-2.33753	7.34054	0.00426389	0.0219872
UTI89_C0081	leuA	2-isopropylmalate synthase	-1.30886	6.95845	0.107188	0.234664
UTI89_C0082	leuL	leu operon leader peptide	4.38859	8.59354	7.54e-13	3.45e-11
UTI89_C0082	leuL	leu operon leader peptide	-5.8202	6.31163	0.000126838	0.00129341
UTI89_C0083	UTI89_C0083	hypothetical protein	-2.65751	5.51515	0.0763174	0.183541
UTI89_C0084	leuO	probable activator protein in leuABCD operon	-0.176878	9.86318	0.667291	0.850527
UTI89_C0084	leuO	probable activator protein in leuABCD operon	-0.544148	9.85532	0.253639	0.428543
UTI89_C0085	ilvI	acetolactate synthase isozyme III large subunit	-1.16203	7.90273	0.0682437	0.192262
UTI89_C0085	ilvI	acetolactate synthase isozyme III large subunit	-2.06237	7.47976	0.0403476	0.11454
UTI89_C0089	fruR	transcriptional repressor of fru operon and others	0.00477448	5.33938	1	1
UTI89_C0101	ddlB	D-alanine--D-alanine ligase B	-7.18647	4.89474	0.000931028	0.00631318
UTI89_C0107	secA	preprotein translocase; secretion protein	2.41891	5.75185	0.148506	0.296057
UTI89_C0110	yacF	hypothetical protein YacF	-2.15753	4.80399	0.260225	0.435731
UTI89_C0112	guaC	GMP reductase	-1.53806	3.96069	0.226232	0.448069
UTI89_C0112	guaC	GMP reductase	-2.59231	4.87128	0.123529	0.261571
UTI89_C0114	hofB	transport protein HofB	-5.14667	5.5895	0.00260808	0.0150992
UTI89_C0114	hofB	transport protein HofB	-9.08696	4.68746	0.00127876	0.00810663
UTI89_C0118	ampD	AmpD protein	0.841654	7.24632	0.286335	0.522468
UTI89_C0118	ampD	AmpD protein	-1.85958	6.66926	0.0438916	0.12214
UTI89_C0120	aroP	aromatic amino acid transport protein AroP	-0.159001	4.92558	0.934232	0.979269
UTI89_C0120	aroP	aromatic amino acid transport protein AroP	-5.70064	4.69019	0.00299181	0.0155155
UTI89_C0121	usp	uropathogenic specific protein	1.04783	10.5005	0.00962852	0.0422133
UTI89_C0121	usp	uropathogenic specific protein	0.6179	10.6567	0.174062	0.33267
UTI89_C0122	UTI89_C0122	hypothetical protein	0.47179	6.78846	0.756531	0.892985
UTI89_C0122	UTI89_C0122	hypothetical protein	1.05674	6.94476	0.210874	0.378962
UTI89_C0123	UTI89_C0123	hypothetical protein	0.62742	6.6641	0.559297	0.776092
UTI89_C0123	UTI89_C0123	hypothetical protein	0.119374	6.8846	0.90335	0.950894
UTI89_C0124	UTI89_C0124	hypothetical protein	-0.273958	5.64265	0.870907	0.956546
UTI89_C0124	UTI89_C0124	hypothetical protein	-0.996388	5.23095	0.506055	0.676194
UTI89_C0125	pdhR	pyruvate dehydrogenase complex repressor	-6.34418	5.85453	0.000265875	0.00287818
UTI89_C0125	pdhR	pyruvate dehydrogenase complex repressor	-0.681959	6.79169	0.458552	0.63293
UTI89_C0126	UTI89_C0126	hypothetical protein	11.8179	9.75991	2.85e-36	8.85e-33
UTI89_C0127	aceE	pyruvate dehydrogenase E1 component	-3.62624	5.00339	0.0130865	0.0542155
UTI89_C0127	aceE	pyruvate dehydrogenase E1 component	-1.82288	5.2553	0.259576	0.435436
UTI89_C0128	aceF	pyruvate dehydrogenase	-4.71619	3.50527	0.00501508	0.0249256
UTI89_C0130	yacH	conserved hypothetical protein	-1.18188	7.97486	0.0486977	0.149016
UTI89_C0130	yacH	conserved hypothetical protein	0.835759	8.25609	0.142592	0.287212
UTI89_C0131	acnB	aconitate hydratase 2	-2.2291	3.80887	0.0994217	0.25406
UTI89_C0132	yacL	hypothetical protein	-9.92818	5.09184	0.000163468	0.00199506
UTI89_C0133	speD	S-adenosylmethionine decarboxylase proenzyme	-5.08004	4.66202	0.00217056	0.01297
UTI89_C0133	speD	S-adenosylmethionine decarboxylase proenzyme	-2.17836	5.5667	0.121998	0.258859
UTI89_C0134	speE	spermidine synthase	1.52527	7.31691	0.0486766	0.149016
UTI89_C0134	speE	spermidine synthase	-0.437373	6.04296	0.780517	0.875063
UTI89_C0136	cueO	blue copper oxidase CueO precursor	1.55956	7.37465	0.0374022	0.123283
UTI89_C0136	cueO	blue copper oxidase CueO precursor	1.46885	5.55185	0.276621	0.453688
UTI89_C0137	gcd	glucose dehydrogenase	0.118926	7.2995	0.89305	0.965765
UTI89_C0137	gcd	glucose dehydrogenase	-1.69872	6.60387	0.0662123	0.167012
UTI89_C0138	hpt	hypoxanthine phosphoribosyltransferase	-0.772183	6.73685	0.423184	0.655714
UTI89_C0138	hpt	hypoxanthine phosphoribosyltransferase	-0.971554	6.36475	0.439536	0.617382
UTI89_C0143	yadE	conserved hypothetical protein YadE	-0.166715	5.70662	0.898041	0.968182
UTI89_C0143	yadE	conserved hypothetical protein YadE	1.39489	6.63494	0.161665	0.31639
UTI89_C0148	panB	3-methyl-2-oxobutanoate hydroxymethyltransferase	2.25201	6.11978	0.0855518	0.228386
UTI89_C0148	panB	3-methyl-2-oxobutanoate hydroxymethyltransferase	-0.92011	4.81373	0.626311	0.769078
UTI89_C0149	yadC	hypothetical fimbrial adhesin YadC precursor	-0.237513	9.40102	0.598378	0.807286
UTI89_C0149	yadC	hypothetical fimbrial adhesin YadC precursor	-0.355456	9.62575	0.476445	0.649507
UTI89_C0150	yadK	putative fimbrial subunit YadK precursor	-0.309609	7.14115	0.723277	0.874967
UTI89_C0150	yadK	putative fimbrial subunit YadK precursor	1.16754	7.58764	0.0871848	0.201546
UTI89_C0151	yadL	putative fimbrial subunit YadL precursor	0.0666198	8.87919	0.884888	0.961544
UTI89_C0151	yadL	putative fimbrial subunit YadL precursor	-0.160017	9.12898	0.74692	0.855357
UTI89_C0152	yadM	putative fimbrial subunit YadM precursor	-0.278967	7.27683	0.767627	0.897363
UTI89_C0152	yadM	putative fimbrial subunit YadM precursor	-1.54155	8.28784	0.0129017	0.0472758
UTI89_C0153	htrE	outer membrane usher protein HtrE precursor	-0.480244	9.81361	0.248744	0.478123
UTI89_C0153	htrE	outer membrane usher protein HtrE precursor	0.694928	10.6153	0.125391	0.263355
UTI89_C0154	ecpD	periplasmic chaperone EcpD precursor	-3.06115	6.11165	0.071965	0.200778
UTI89_C0154	ecpD	periplasmic chaperone EcpD precursor	-0.997809	6.03331	0.477726	0.650967
UTI89_C0155	yadN	putative fimbrial subunit YadN precursor	-1.40507	7.63551	0.0446343	0.139969
UTI89_C0155	yadN	putative fimbrial subunit YadN precursor	1.95962	9.23296	0.000144648	0.00143858
UTI89_C0157	pcnB	poly(A) polymerase	-5.96443	4.61521	0.000949696	0.00726874
UTI89_C0158	yadB	conserved hypothetical protein YadB	-2.7081	6.34212	0.0298542	0.103249
UTI89_C0158	yadB	conserved hypothetical protein YadB	0.637524	6.46109	0.512202	0.680594
UTI89_C0159	dksA	DnaK suppressor protein	-7.71157	3.04268	0.00407745	0.0212336
UTI89_C0160	sfsA	sugar fermentation stimulation protein A	0.646008	6.67005	0.513827	0.741309
UTI89_C0160	sfsA	sugar fermentation stimulation protein A	-0.671585	6.2926	0.532295	0.696545
UTI89_C0161	ligT	putative 2'-5' RNA ligase	1.62824	7.13408	0.0545057	0.161859
UTI89_C0161	ligT	putative 2'-5' RNA ligase	-0.775547	5.5765	0.563734	0.720352
UTI89_C0162	hrpB	ATP-dependent helicase HrpB	0.405291	7.27309	0.60669	0.813435
UTI89_C0162	hrpB	ATP-dependent helicase HrpB	-0.91558	7.64576	0.177095	0.335945
UTI89_C0164	mrcB	penicillin-binding protein 1B	-1.75889	6.92101	0.0644682	0.185108
UTI89_C0164	mrcB	penicillin-binding protein 1B	-3.27813	6.87042	0.00288105	0.0150866
UTI89_C0166	fhuA	ferrichrome-iron receptor FhuA	0.014343	7.2197	0.994931	1
UTI89_C0166	fhuA	ferrichrome-iron receptor FhuA	-2.04153	7.41956	0.00666543	0.0287783
UTI89_C0167	fhuC	ferrichrome transport ATP-binding protein FhuC	-0.866581	6.3468	0.570882	0.786986
UTI89_C0167	fhuC	ferrichrome transport ATP-binding protein FhuC	-2.11863	5.33733	0.207364	0.374609
UTI89_C0168	fhuD	ferrichrome-binding periplasmic protein precursor	0.249177	6.75542	0.803955	0.91815
UTI89_C0168	fhuD	ferrichrome-binding periplasmic protein precursor	-1.10651	7.26391	0.169991	0.326906
UTI89_C0171	yadQ	voltage-gated ClC-type chloride channel EriC	-2.31997	5.85015	0.167343	0.366099
UTI89_C0171	yadQ	voltage-gated ClC-type chloride channel EriC	-1.09396	6.36956	0.296967	0.475134
UTI89_C0173	yadS	conserved hypothetical protein YadS	-3.68704	4.99575	0.0153277	0.0611753
UTI89_C0173	yadS	conserved hypothetical protein YadS	-0.16515	5.00166	0.927057	0.962773
UTI89_C0176	dgt	deoxyguanosinetriphosphate triphosphohydrolase	-0.184211	9.05367	0.694476	0.861215
UTI89_C0176	dgt	deoxyguanosinetriphosphate triphosphohydrolase	0.066772	8.39587	0.905508	0.952196
UTI89_C0177	degP	periplasmic serine protease DegP	-1.45074	7.2698	0.0834802	0.224389
UTI89_C0177	degP	periplasmic serine protease DegP	-4.68848	6.92002	0.000144674	0.00143858
UTI89_C0179	yaeH	putative structural protein	-8.68809	3.99589	0.000643928	0.00539909
UTI89_C0194	lpxD	UDP-3-O-(3-hydroxymyristoyl)-glucosamine N-acyltransferase; third step of endotoxin (lipidA) synthesis	-3.93217	3.99594	0.0176314	0.0688908
UTI89_C0201	ldcC	lysine decarboxylase, constitutive	-1.79542	6.98072	0.113417	0.280305
UTI89_C0201	ldcC	lysine decarboxylase, constitutive	1.96051	7.13012	0.0122799	0.0454814
UTI89_C0209	yaeF	putative synthase of the YaeF/YiiX family	-0.424117	7.65284	0.53487	0.757748
UTI89_C0209	yaeF	putative synthase of the YaeF/YiiX family	1.06425	7.89059	0.103898	0.229241
UTI89_C0212	rcsF	regulator of colanic acid synthesis	-1.34138	6.24182	0.276695	0.513214
UTI89_C0212	rcsF	regulator of colanic acid synthesis	-1.64801	6.39694	0.0993253	0.22104
UTI89_C0214	metI	D-methionine transport system permease MetI	-5.74951	4.4289	0.00119949	0.00841031
UTI89_C0214	metI	D-methionine transport system permease MetI	-5.97445	4.48443	0.00192581	0.0112642
UTI89_C0215	metN	D-methionine transport ATP-binding protein MetN	0.997194	7.05911	0.236841	0.46071
UTI89_C0215	metN	D-methionine transport ATP-binding protein MetN	-2.71162	7.03995	0.0126247	0.0464561
UTI89_C0227	UTI89_C0227	putative transcriptional regulator LYSR-type	0.821337	6.35841	0.460969	0.692219
UTI89_C0227	UTI89_C0227	putative transcriptional regulator LYSR-type	0.383273	5.36945	0.783126	0.876739
UTI89_C0228	yafD	conserved hypothetical protein YafD	0.45088	6.83872	0.74497	0.887073
UTI89_C0228	yafD	conserved hypothetical protein YafD	-1.59208	6.02123	0.183492	0.345233
UTI89_C0230	dniR	cytochrome c552	-4.53362	4.17047	0.00442601	0.0226385
UTI89_C0230	dniR	cytochrome c552	5.32088	7.84592	6.63e-06	9.61e-05
UTI89_C0231	gloB	probable hydroxyacylglutathione hydrolase	-2.98359	2.39871	0.118377	0.252559
UTI89_C0232	yafS	hypothetical protein YafS	2.5663	7.83845	4.79e-05	0.000691268
UTI89_C0232	yafS	hypothetical protein YafS	1.08586	7.45693	0.13758	0.28096
UTI89_C0233	rnhA	RNase HI, degrades RNA of DNA-RNA hybrids, participates in DNA replication	0.0198161	4.4348	1	1
UTI89_C0236	yafT	putative aminopeptidase	1.1182	6.95281	0.21002	0.427478
UTI89_C0236	yafT	putative aminopeptidase	0.958378	7.71317	0.168919	0.325214
UTI89_C0237	UTI89_C0237	hypothetical protein	-2.58176	6.21163	0.046229	0.143546
UTI89_C0237	UTI89_C0237	hypothetical protein	-3.1351	6.10837	0.0133189	0.0483471
UTI89_C0238	UTI89_C0238	hypothetical protein	-2.98895	5.27105	0.0717885	0.20064
UTI89_C0238	UTI89_C0238	hypothetical protein	-6.19147	5.17251	0.00246064	0.0133124
UTI89_C0239	UTI89_C0239	hypothetical protein	-0.00626159	7.47963	1	1
UTI89_C0239	UTI89_C0239	hypothetical protein	0.457075	7.36289	0.517261	0.684968
UTI89_C0240	UTI89_C0240	hypothetical protein	-0.145816	5.43745	0.92573	0.976713
UTI89_C0240	UTI89_C0240	hypothetical protein	-0.647599	5.56908	0.631056	0.772806
UTI89_C0241	UTI89_C0241	hypothetical protein	-1.45365	6.42556	0.193199	0.405177
UTI89_C0241	UTI89_C0241	hypothetical protein	-2.96613	5.88452	0.0697711	0.172756
UTI89_C0243	UTI89_C0243	hypothetical protein	-2.49283	6.29196	0.104158	0.262677
UTI89_C0244	UTI89_C0244	hypothetical protein	2.61801	8.83882	1.38e-06	2.93e-05
UTI89_C0244	UTI89_C0244	hypothetical protein	-1.25544	5.91252	0.303712	0.482577
UTI89_C0248	UTI89_C0248	hypothetical protein	2.81241	8.11617	8.86e-06	0.000154794
UTI89_C0248	UTI89_C0248	hypothetical protein	-1.56749	5.62696	0.256093	0.431696
UTI89_C0251	UTI89_C0251	hypothetical protein	3.07754	9.30369	5.71e-10	1.92e-08
UTI89_C0251	UTI89_C0251	hypothetical protein	1.84035	7.92772	0.00503391	0.0230332
UTI89_C0252	UTI89_C0252	hypothetical protein	-4.84846	4.26065	0.0083694	0.0335967
UTI89_C0253	UTI89_C0253	hypothetical protein	-0.250513	8.37444	0.637242	0.833053
UTI89_C0253	UTI89_C0253	hypothetical protein	-0.544505	8.2058	0.359574	0.543528
UTI89_C0254	UTI89_C0254	hypothetical protein	0.0717066	9.03583	0.875246	0.958337
UTI89_C0254	UTI89_C0254	hypothetical protein	0.0976588	9.69732	0.835707	0.905493
UTI89_C0255	UTI89_C0255	hypothetical protein	0.570222	9.98103	0.16649	0.364961
UTI89_C0255	UTI89_C0255	hypothetical protein	0.279287	10.3321	0.572593	0.726879
UTI89_C0256	UTI89_C0256	hypothetical protein	2.7321	6.28008	0.12318	0.294978
UTI89_C0257	UTI89_C0257	hypothetical protein	1.35419	5.11006	0.384246	0.618432
UTI89_C0257	UTI89_C0257	hypothetical protein	0.971218	4.09837	0.511984	0.680594
UTI89_C0258	UTI89_C0258	hypothetical protein	2.34518	7.71192	0.000590309	0.00513754
UTI89_C0258	UTI89_C0258	hypothetical protein	-0.366452	6.51715	0.696638	0.819575
UTI89_C0259	UTI89_C0259	hypothetical protein	-2.96892	6.44845	0.0162601	0.0643282
UTI89_C0259	UTI89_C0259	hypothetical protein	0.812538	8.03046	0.179622	0.339944
UTI89_C0260	ykfE	inhibitor of vertebrate lysozyme precursor	2.56229	6.45312	0.0728735	0.177601
UTI89_C0261	fadE	acyl-CoA dehydrogenase	0.853768	7.58969	0.211508	0.428849
UTI89_C0261	fadE	acyl-CoA dehydrogenase	0.623605	7.34225	0.371968	0.555631
UTI89_C0263	yafJ	putative amidotransferase	-0.596978	7.77837	0.341129	0.582699
UTI89_C0263	yafJ	putative amidotransferase	3.64112	10.1952	2.3e-10	1.05e-08
UTI89_C0264	yafK	probable membrane protein	1.50083	7.76564	0.0416543	0.133539
UTI89_C0264	yafK	probable membrane protein	-0.433491	5.61826	0.790424	0.879967
UTI89_C0266	yafL	hypothetical lipoprotein YafL precursor	-2.08068	6.27521	0.10768	0.269073
UTI89_C0266	yafL	hypothetical lipoprotein YafL precursor	2.23618	8.67536	0.000951326	0.00638335
UTI89_C0267	yafM	hypothetical protein YafM	0.549165	4.89438	0.680477	0.85461
UTI89_C0267	yafM	hypothetical protein YafM	-4.88954	4.24622	0.00994869	0.0386847
UTI89_C0269	fhiA	FhiA protein	-1.7073	6.25597	0.303913	0.542402
UTI89_C0269	fhiA	FhiA protein	-1.73804	6.22782	0.124396	0.262523
UTI89_C0271	dinP	damage-inducible protein P; DNA polymerase IV	-1.11414	5.09553	0.420918	0.65382
UTI89_C0271	dinP	damage-inducible protein P; DNA polymerase IV	0.00147123	5.42971	1	1
UTI89_C0272	yafN	hypothetical protein YafN	-0.00993583	4.36856	1	1
UTI89_C0272	yafN	hypothetical protein YafN	0.722178	3.66512	0.669462	0.799127
UTI89_C0273	yafO	conserved hypothetical protein	-1.20212	8.37489	0.0427641	0.13613
UTI89_C0273	yafO	conserved hypothetical protein	0.982256	9.52423	0.0778266	0.186159
UTI89_C0274	yafP	hypothetical acetyltransferase YafP	1.15191	8.67379	0.0175682	0.0687291
UTI89_C0274	yafP	hypothetical acetyltransferase YafP	0.882502	8.35516	0.125024	0.262762
UTI89_C0275	UTI89_C0275	hypothetical protein	2.47169	9.19938	2.86e-07	6.9e-06
UTI89_C0275	UTI89_C0275	hypothetical protein	0.109769	7.28068	0.887866	0.94163
UTI89_C0276	prfH	peptide chain release factor-like protein	3.65812	5.85129	0.0112195	0.0476038
UTI89_C0276	prfH	peptide chain release factor-like protein	-0.292614	4.51104	0.890276	0.942895
UTI89_C0277	pepD	aminoacyl-histidine dipeptidase (peptidase D)	0.764494	8.42545	0.186297	0.394248
UTI89_C0277	pepD	aminoacyl-histidine dipeptidase (peptidase D)	1.10467	8.5619	0.0589856	0.152761
UTI89_C0278	gpt	xanthine-guanine phosphoribosyltransferase	-3.07733	4.373	0.0853549	0.22807
UTI89_C0278	gpt	xanthine-guanine phosphoribosyltransferase	-0.915495	5.48543	0.528796	0.693723
UTI89_C0279	UTI89_C0279	hypothetical protein	-2.8757	3.80067	0.109727	0.272648
UTI89_C0279	UTI89_C0279	hypothetical protein	-0.926545	5.48163	0.520331	0.687564
UTI89_C0280	yafA	hypothetical protein YafA	0.281334	7.56222	0.676407	0.853201
UTI89_C0280	yafA	hypothetical protein YafA	-0.196963	6.99602	0.822916	0.900155
UTI89_C0281	crl	crl transcriptional regulator	0.0323399	6.52436	0.993974	1
UTI89_C0281	crl	crl transcriptional regulator	-0.382467	4.55387	0.790543	0.879967
UTI89_C0282	phoE	outer membrane pore protein E precursor	0.0615862	8.79593	0.890253	0.964443
UTI89_C0282	phoE	outer membrane pore protein E precursor	1.9507	10.1639	6.06e-05	0.000687931
UTI89_C0284	proA	gamma-glutamyl phosphate reductase	-3.63226	5.4799	0.0281795	0.0984259
UTI89_C0284	proA	gamma-glutamyl phosphate reductase	-3.96508	2.1328	0.0866922	0.200856
UTI89_C0286	UTI89_C0286	putative integrase	1.47137	9.40777	0.00165047	0.0106256
UTI89_C0286	UTI89_C0286	putative integrase	1.97141	9.8668	6.21e-05	0.000701377
UTI89_C0287	UTI89_C0287	hypothetical protein	-10.5165	5.70309	4.77e-05	0.000691268
UTI89_C0288	UTI89_C0288	hypothetical protein	0.00566228	6.681	1	1
UTI89_C0288	UTI89_C0288	hypothetical protein	-1.17943	6.70343	0.192992	0.356643
UTI89_C0289	UTI89_C0289	hypothetical protein	-0.469192	8.79959	0.349924	0.59024
UTI89_C0289	UTI89_C0289	hypothetical protein	-0.229104	9.08291	0.64481	0.784691
UTI89_C0290	UTI89_C0290	putative resolvase	-6.62954	5.29931	0.000582235	0.00509818
UTI89_C0291	UTI89_C0291	hypothetical protein	-1.46926	6.4121	0.197838	0.411425
UTI89_C0291	UTI89_C0291	hypothetical protein	-2.36107	6.05123	0.0854566	0.19857
UTI89_C0292	UTI89_C0292	putative transcription regulator	-1.60739	6.33283	0.290404	0.526326
UTI89_C0292	UTI89_C0292	putative transcription regulator	-0.261095	7.19906	0.732617	0.845537
UTI89_C0293	UTI89_C0293	hypothetical protein	0.285068	9.33712	0.519367	0.745558
UTI89_C0293	UTI89_C0293	hypothetical protein	0.179203	9.32886	0.719845	0.83682
UTI89_C0295	UTI89_C0295	CP4-like integrase	-0.40709	6.68076	0.781485	0.904717
UTI89_C0295	UTI89_C0295	CP4-like integrase	-0.532518	7.05354	0.504472	0.674765
UTI89_C0296	UTI89_C0296	hypothetical protein	-0.25845	6.80097	0.803519	0.91815
UTI89_C0296	UTI89_C0296	hypothetical protein	0.0704513	7.33646	0.925616	0.962244
UTI89_C0297	UTI89_C0297	hypothetical protein	-0.163344	5.22454	0.937968	0.979269
UTI89_C0297	UTI89_C0297	hypothetical protein	0.72055	6.73925	0.43911	0.617344
UTI89_C0300	insB	hypothetical protein	-8.05563	3.67021	0.00255328	0.0136704
UTI89_C0302	UTI89_C0302	hypothetical protein	-1.38004	6.5889	0.208663	0.426087
UTI89_C0302	UTI89_C0302	hypothetical protein	-2.93809	6.26494	0.0107857	0.0410255
UTI89_C0303	yagU	hypothetical protein YagU	-0.298069	8.71276	0.539614	0.761377
UTI89_C0303	yagU	hypothetical protein YagU	0.402667	8.98608	0.439977	0.617441
UTI89_C0304	ykgJ	putative ferredoxin	-1.68938	6.5102	0.128344	0.304119
UTI89_C0304	ykgJ	putative ferredoxin	-10.1384	5.67819	2.64e-05	0.000323107
UTI89_C0305	yagV	hypothetical protein YagV precursor	-0.872323	5.83809	0.537552	0.701124
UTI89_C0306	yagW	hypothetical protein YagW	2.01792	8.01566	0.000565281	0.00501925
UTI89_C0306	yagW	hypothetical protein YagW	0.307028	6.81339	0.753987	0.859323
UTI89_C0307	yagX	hypothetical protein YagX precursor	0.715088	8.17921	0.181069	0.386434
UTI89_C0307	yagX	hypothetical protein YagX precursor	0.233037	7.87535	0.701647	0.823437
UTI89_C0308	yagY	hypothetical protein YagY precursor	-0.566379	6.51608	0.616674	0.819036
UTI89_C0308	yagY	hypothetical protein YagY precursor	-1.97336	6.11956	0.115179	0.247096
UTI89_C0309	matB	MatB precursor	-1.76104	6.74751	0.100358	0.255626
UTI89_C0309	matB	MatB precursor	3.92213	10.1597	1.36e-11	8.6e-10
UTI89_C0310	matA	hypothetical protein YkgK	2.85071	8.78474	1.78e-08	4.76e-07
UTI89_C0310	matA	hypothetical protein YkgK	-0.0420272	7.47682	0.952865	0.97843
UTI89_C0311	UTI89_C0311	hypothetical protein	-1.26506	7.01832	0.389633	0.624559
UTI89_C0311	UTI89_C0311	hypothetical protein	-2.24672	6.25924	0.142605	0.287212
UTI89_C0312	UTI89_C0312	hypothetical protein	0.599842	8.33706	0.28605	0.522468
UTI89_C0312	UTI89_C0312	hypothetical protein	-1.24248	7.11609	0.124741	0.262523
UTI89_C0314	ykgM	50S ribosomal protein L31 type B-1	-1.42791	5.98237	0.281647	0.51791
UTI89_C0314	ykgM	50S ribosomal protein L31 type B-1	-4.40606	6.28033	0.0013917	0.00869814
UTI89_C0315	UTI89_C0315	putative NADH-dependent flavin oxidoreductase	0.720791	9.82083	0.0896577	0.236229
UTI89_C0315	UTI89_C0315	putative NADH-dependent flavin oxidoreductase	0.908443	9.83904	0.0554285	0.145741
UTI89_C0316	ycjY	hypothetical protein YcjY	-0.989291	8.89042	0.0434923	0.137479
UTI89_C0316	ycjY	hypothetical protein YcjY	0.135666	8.9959	0.799928	0.885319
UTI89_C0317	UTI89_C0317	putative LysR-like transcriptional regulator	0.289586	10.0563	0.475984	0.70671
UTI89_C0317	UTI89_C0317	putative LysR-like transcriptional regulator	2.12012	11.428	7.4e-06	0.000106192
UTI89_C0318	ycjZ	hypothetical transcriptional regulator YcjZ	0.344061	6.40527	0.763181	0.895144
UTI89_C0318	ycjZ	hypothetical transcriptional regulator YcjZ	-0.282874	7.14224	0.712064	0.830785
UTI89_C0319	UTI89_C0319	putative aldo/keto reductase	1.01557	6.52122	0.393727	0.626988
UTI89_C0319	UTI89_C0319	putative aldo/keto reductase	4.05938	8.14296	0.00117949	0.0075621
UTI89_C0320	UTI89_C0320	2,5-diketo-D-gluconic acid reductase A	-0.0326384	5.82029	1	1
UTI89_C0320	UTI89_C0320	2,5-diketo-D-gluconic acid reductase A	-1.49763	4.6666	0.308437	0.486254
UTI89_C0321	eaeH	attaching and effacing protein, pathogenesis factor	2.00418	9.40758	4.28e-05	0.000626475
UTI89_C0321	eaeH	attaching and effacing protein, pathogenesis factor	1.53227	9.34365	0.018088	0.0615508
UTI89_C0322	ykgA	hypothetical transcriptional regulator YkgA	1.04869	8.76561	0.0259321	0.0924141
UTI89_C0322	ykgA	hypothetical transcriptional regulator YkgA	0.856451	8.53083	0.12606	0.264581
UTI89_C0323	UTI89_C0323	2,5-diketo-D-gluconic acid reductase A	0.186997	9.27787	0.700014	0.864469
UTI89_C0323	UTI89_C0323	2,5-diketo-D-gluconic acid reductase A	0.580606	9.74867	0.214096	0.382535
UTI89_C0324	ykgB	hypothetical protein YkgB	-0.78459	7.41924	0.28275	0.519032
UTI89_C0324	ykgB	hypothetical protein YkgB	0.579722	8.31246	0.320071	0.498353
UTI89_C0325	UTI89_C0325	hypothetical protein	1.69502	5.29763	0.372157	0.607191
UTI89_C0325	UTI89_C0325	hypothetical protein	4.15321	6.43613	0.000253964	0.00224299
UTI89_C0326	ykgI	hypothetical protein YkgI precursor	1.69503	5.29763	0.372133	0.607191
UTI89_C0326	ykgI	hypothetical protein YkgI precursor	4.15318	6.43613	0.000255561	0.00225068
UTI89_C0327	ykgC	probable pyridine nucleotide-disulfide oxidoreductase ykgC	0.341112	10.0666	0.410249	0.643489
UTI89_C0327	ykgC	probable pyridine nucleotide-disulfide oxidoreductase ykgC	0.774145	10.4449	0.103596	0.229063
UTI89_C0328	ykgD	hypothetical transcriptional regulator YkgD	-1.52284	6.75069	0.128172	0.303939
UTI89_C0328	ykgD	hypothetical transcriptional regulator YkgD	1.54355	7.63323	0.0277033	0.0851144
UTI89_C0329	ykgE	hypothetical protein YkgE	-4.51335	4.84637	0.00439089	0.0225318
UTI89_C0329	ykgE	hypothetical protein YkgE	-0.302455	5.88589	0.81174	0.893606
UTI89_C0330	ykgF	putative electron transport protein YkgF	-5.77324	6.49326	6.47e-05	0.000908323
UTI89_C0330	ykgF	putative electron transport protein YkgF	0.164429	8.10116	0.795523	0.882649
UTI89_C0332	UTI89_C0332	hypothetical protein	1.079	7.42748	0.137255	0.319252
UTI89_C0332	UTI89_C0332	hypothetical protein	-0.623338	6.8643	0.451299	0.625963
UTI89_C0333	ykgH	hypothetical protein YkgH	-2.29207	6.61312	0.0942691	0.24405
UTI89_C0333	ykgH	hypothetical protein YkgH	0.0788436	7.3318	0.919258	0.960789
UTI89_C0334	UTI89_C0334	hypothetical protein	3.03891	11.6745	8.36e-13	3.72e-11
UTI89_C0334	UTI89_C0334	hypothetical protein	0.837449	10.1911	0.092118	0.208442
UTI89_C0335	UTI89_C0335	conserved hypothetical protein	0.949613	9.04651	0.0437465	0.13792
UTI89_C0335	UTI89_C0335	conserved hypothetical protein	0.336132	8.9482	0.538186	0.701124
UTI89_C0336	UTI89_C0336	conserved hypothetical protein	-0.0299831	8.49675	0.950444	0.983644
UTI89_C0336	UTI89_C0336	conserved hypothetical protein	-1.03291	8.1251	0.081048	0.191647
UTI89_C0338	fimX	type 1 fimbriae regulatory protein FimX	1.42609	8.26998	0.00736064	0.0342162
UTI89_C0338	fimX	type 1 fimbriae regulatory protein FimX	1.15581	7.2209	0.112357	0.242554
UTI89_C0339	UTI89_C0339	hypothetical protein	-1.93764	6.66096	0.177268	0.380928
UTI89_C0339	UTI89_C0339	hypothetical protein	-2.77158	6.75943	0.00616893	0.0272417
UTI89_C0340	betA	choline dehydrogenase	0.639298	6.2152	0.65178	0.841208
UTI89_C0340	betA	choline dehydrogenase	-0.304	6.55824	0.755838	0.860253
UTI89_C0341	betB	betaine aldehyde dehydrogenase	-1.80054	7.00519	0.0498705	0.151597
UTI89_C0341	betB	betaine aldehyde dehydrogenase	2.45682	9.11022	0.000169713	0.00161384
UTI89_C0343	betT	high-affinity choline transport protein	-2.64103	6.82813	0.0100952	0.0437737
UTI89_C0343	betT	high-affinity choline transport protein	3.06437	8.76149	3.52e-08	8.32e-07
UTI89_C0344	yahA	hypothetical protein YahA	1.07153	9.82666	0.0229315	0.0840911
UTI89_C0344	yahA	hypothetical protein YahA	0.585758	9.71489	0.212283	0.380125
UTI89_C0345	yahB	hypothetical transcriptional regulator YahB	-0.259431	6.17792	0.849429	0.944108
UTI89_C0345	yahB	hypothetical transcriptional regulator YahB	-0.947552	5.80778	0.460848	0.634662
UTI89_C0346	yahC	hypothetical protein YahC	0.50908	5.35746	0.758134	0.893772
UTI89_C0346	yahC	hypothetical protein YahC	2.61868	8.0503	0.000119738	0.00123318
UTI89_C0347	UTI89_C0347	hypothetical protein	-3.84709	4.38617	0.0201866	0.0767868
UTI89_C0347	UTI89_C0347	hypothetical protein	-2.9172	5.82154	0.0603426	0.155035
UTI89_C0348	yahD	putative transcription factor	-1.54356	6.13156	0.347287	0.587769
UTI89_C0348	yahD	putative transcription factor	-0.501227	5.95773	0.69805	0.820301
UTI89_C0349	yahE	hypothetical protein YahE	-1.09996	8.6988	0.0308068	0.106079
UTI89_C0349	yahE	hypothetical protein YahE	-0.801261	8.64802	0.162625	0.317484
UTI89_C0350	yahF	hypothetical protein YahF	-0.808243	7.01217	0.417814	0.650123
UTI89_C0350	yahF	hypothetical protein YahF	-3.58292	5.93251	0.0338618	0.100068
UTI89_C0352	yahI	carbamate kinase-like protein YahI	-0.687171	7.57811	0.333456	0.574417
UTI89_C0352	yahI	carbamate kinase-like protein YahI	-0.668456	6.98435	0.40195	0.580977
UTI89_C0353	yahJ	hypothetical protein YahJ	-4.67017	6.04139	0.00184422	0.0115666
UTI89_C0353	yahJ	hypothetical protein YahJ	-1.09845	5.45346	0.435799	0.614919
UTI89_C0354	UTI89_C0354	hypothetical protein	-0.00256851	7.05152	1	1
UTI89_C0354	UTI89_C0354	hypothetical protein	-1.61542	6.90783	0.0585026	0.152146
UTI89_C0355	UTI89_C0355	putative periplasmic binding protein, probable substrate ribose	1.50659	9.46987	0.000603596	0.00519467
UTI89_C0355	UTI89_C0355	putative periplasmic binding protein, probable substrate ribose	0.400286	8.63041	0.498108	0.669319
UTI89_C0356	UTI89_C0356	putative ATP-binding component of transport system, probably ribose specific	-6.78887	5.44273	0.000354641	0.00360457
UTI89_C0356	UTI89_C0356	putative ATP-binding component of transport system, probably ribose specific	-3.52059	4.81514	0.0335502	0.0994317
UTI89_C0357	UTI89_C0357	putative permease component of transport system, probably ribose specific	1.65405	6.04964	0.267393	0.502297
UTI89_C0357	UTI89_C0357	putative permease component of transport system, probably ribose specific	-2.01417	5.27051	0.196404	0.360908
UTI89_C0358	UTI89_C0358	putative permease component of transport system, probably ribose specific	-1.46223	6.70096	0.15618	0.348155
UTI89_C0358	UTI89_C0358	putative permease component of transport system, probably ribose specific	-0.901068	6.111	0.475404	0.648944
UTI89_C0359	yahK	hypothetical zinc-type alcohol dehydrogenase-like protein yahK	-1.5676	5.61954	0.230643	0.400523
UTI89_C0360	yahM	hypothetical protein	0.341524	7.27069	0.675782	0.853201
UTI89_C0360	yahM	hypothetical protein	0.390664	6.51051	0.711047	0.829943
UTI89_C0361	yahN	putative cytochrome subunit of dehydrogenase	0.534915	7.35676	0.588533	0.799464
UTI89_C0361	yahN	putative cytochrome subunit of dehydrogenase	1.94286	9.19202	0.000603178	0.00449621
UTI89_C0362	yahO	hypothetical protein	0.179609	7.60925	0.812844	0.924245
UTI89_C0362	yahO	hypothetical protein	1.38657	7.85557	0.024643	0.0779523
UTI89_C0363	prpB	PrpB protein	-2.87067	5.06875	0.0805974	0.218881
UTI89_C0363	prpB	PrpB protein	-1.45625	4.91653	0.347048	0.528413
UTI89_C0364	prpC	putative citrate synthase	-2.54916	5.43952	0.0857776	0.228427
UTI89_C0364	prpC	putative citrate synthase	-1.55501	5.83088	0.21181	0.379763
UTI89_C0365	prpD	2-methylcitrate dehydratase	1.0571	6.33041	0.367341	0.605089
UTI89_C0366	prpE	putative propionyl-CoA synthetase	-1.45598	4.42508	0.363211	0.602466
UTI89_C0366	prpE	putative propionyl-CoA synthetase	-1.61262	5.76937	0.198815	0.36426
UTI89_C0367	codB	cytosine permease	-0.577951	3.90796	0.746299	0.887701
UTI89_C0367	codB	cytosine permease	-3.27374	4.88501	0.0366935	0.106908
UTI89_C0368	codA	cytosine deaminase	-1.53738	3.72022	0.36485	0.548779
UTI89_C0369	lacA	galactoside O-acetyltransferase	-0.199626	7.78089	0.752014	0.889721
UTI89_C0369	lacA	galactoside O-acetyltransferase	2.62944	9.08287	0.00286976	0.0150784
UTI89_C0370	lacY	lactose permease	-0.677368	7.54673	0.332326	0.573094
UTI89_C0370	lacY	lactose permease	-0.195309	7.73266	0.753848	0.859323
UTI89_C0371	lacZ	beta-galactosidase	-0.128251	7.56729	0.851418	0.944465
UTI89_C0371	lacZ	beta-galactosidase	-0.735578	6.67491	0.43133	0.610558
UTI89_C0372	lacI	lac operon repressor	-1.89228	6.21105	0.16693	0.365672
UTI89_C0372	lacI	lac operon repressor	-5.38854	4.96739	0.0023978	0.0130407
UTI89_C0374	UTI89_C0374	hypothetical protein	0.935745	8.07747	0.094241	0.24405
UTI89_C0374	UTI89_C0374	hypothetical protein	-1.85695	6.64015	0.0555434	0.145796
UTI89_C0376	adhC	alcohol dehydrogenase class III; formaldehyde dehydrogenase, glutathione-dependent	0.837659	5.77252	0.622068	0.821711
UTI89_C0377	yaiN	conserved hypothetical protein	-5.61538	4.29327	0.0013591	0.00923398
UTI89_C0378	UTI89_C0378	hypothetical protein	-4.72941	4.30632	0.00375652	0.0202325
UTI89_C0379	yaiO	hypothetical protein	-1.18957	6.82189	0.329039	0.570225
UTI89_C0379	yaiO	hypothetical protein	2.947	8.93678	1.2e-07	2.5e-06
UTI89_C0380	UTI89_C0380	putative transferase	0.731474	8.02924	0.188535	0.396778
UTI89_C0380	UTI89_C0380	putative transferase	-0.671573	7.42706	0.336352	0.517722
UTI89_C0381	yaiP	hypothetical protein YaiP	-2.4037	7.20675	0.00434185	0.0223164
UTI89_C0381	yaiP	hypothetical protein YaiP	0.106029	7.36472	0.880512	0.936715
UTI89_C0382	UTI89_C0382	putative conserved protein	2.45282	8.79689	8.38e-06	0.000148809
UTI89_C0382	UTI89_C0382	putative conserved protein	-1.29602	7.14019	0.110632	0.239831
UTI89_C0383	UTI89_C0383	hypothetical protein	3.7719	9.5158	8.66e-14	4.21e-12
UTI89_C0383	UTI89_C0383	hypothetical protein	-2.00011	5.65283	0.127316	0.266316
UTI89_C0384	tauA	taurine-binding periplasmic protein precursor	2.7203	9.59654	2.43e-09	7.4e-08
UTI89_C0384	tauA	taurine-binding periplasmic protein precursor	-2.31253	6.49009	0.0291903	0.0882829
UTI89_C0386	tauC	taurine transport system permease protein TauC	-2.63649	5.24419	0.108449	0.270567
UTI89_C0386	tauC	taurine transport system permease protein TauC	-1.20162	3.75844	0.513305	0.68119
UTI89_C0387	tauD	alpha-ketoglutarate-dependent taurine dioxygenase	-1.79851	5.05849	0.247991	0.477115
UTI89_C0389	UTI89_C0389	putative structural protein	1.27734	11.2801	0.00111455	0.00804357
UTI89_C0389	UTI89_C0389	putative structural protein	1.04376	11.4762	0.0215698	0.0704598
UTI89_C0390	yaiV	hypothetical protein YaiV	-0.8073	6.60518	0.442817	0.674251
UTI89_C0390	yaiV	hypothetical protein YaiV	1.70751	7.64703	0.00791402	0.0323661
UTI89_C0391	yaiH	penicillin-binding protein AmpH	-1.64374	7.23961	0.0455516	0.142141
UTI89_C0391	yaiH	penicillin-binding protein AmpH	-0.667421	7.26308	0.402601	0.581378
UTI89_C0393	sbmA	inner-membrane transport protein, Microcin 25	-1.45529	6.29815	0.234941	0.457861
UTI89_C0393	sbmA	inner-membrane transport protein, Microcin 25	-0.872843	6.7969	0.307015	0.485022
UTI89_C0394	yaiW	hypothetical protein YaiW	2.95808	7.39404	0.000457659	0.00438484
UTI89_C0395	yaiY	hypothetical protein	2.66238	5.49479	0.0525777	0.158133
UTI89_C0395	yaiY	hypothetical protein	-6.28993	4.04359	0.00409175	0.0195145
UTI89_C0396	UTI89_C0396	hypothetical protein	3.58697	8.33793	3.59e-09	1.07e-07
UTI89_C0396	UTI89_C0396	hypothetical protein	2.37784	6.08173	0.0891078	0.205074
UTI89_C0397	yaiZ	hypothetical protein YaiZ	3.56532	8.69615	1.17e-07	2.48e-06
UTI89_C0398	ddlA	D-alanine--D-alanine ligase A	-2.44057	5.94698	0.128725	0.304534
UTI89_C0398	ddlA	D-alanine--D-alanine ligase A	-0.732494	6.50187	0.442116	0.618983
UTI89_C0401	yaiB	hypothetical protein YaiB	-2.13215	4.11845	0.260314	0.435731
UTI89_C0402	phoA	alkaline phosphatase precursor	-0.844203	6.88716	0.363462	0.602466
UTI89_C0402	phoA	alkaline phosphatase precursor	-1.39248	7.13576	0.0939631	0.21123
UTI89_C0404	yaiC	hypothetical protein	-1.53451	7.10819	0.0917474	0.240091
UTI89_C0404	yaiC	hypothetical protein	-1.75904	6.67206	0.0543178	0.143429
UTI89_C0405	proC	pyrroline-5-carboxylate reductase	0.526442	5.26698	0.729367	0.878632
UTI89_C0405	proC	pyrroline-5-carboxylate reductase	-0.179408	3.63848	0.941988	0.972416
UTI89_C0406	yaiI	hypothetical protein	-5.33597	4.06043	0.00182394	0.011485
UTI89_C0406	yaiI	hypothetical protein	-0.219553	4.59165	0.889888	0.942807
UTI89_C0407	aroL	shikimate kinase II	-5.79803	3.64817	0.00806351	0.0328474
UTI89_C0408	UTI89_C0408	hypothetical protein	1.14332	6.66109	0.267653	0.502297
UTI89_C0408	UTI89_C0408	hypothetical protein	-3.57987	5.10971	0.0366436	0.106863
UTI89_C0409	yaiA	hypothetical protein	1.14552	6.66042	0.267752	0.502297
UTI89_C0409	yaiA	hypothetical protein	-3.57997	5.10971	0.0368576	0.107184
UTI89_C0410	aroM	AroM protein, regulated by AroR	-0.624498	6.33254	0.593299	0.802631
UTI89_C0410	aroM	AroM protein, regulated by AroR	-0.456778	4.6341	0.810673	0.892748
UTI89_C0411	yaiE	hypothetical protein	-0.686945	5.6472	0.625962	0.825821
UTI89_C0411	yaiE	hypothetical protein	-3.86147	4.83043	0.020067	0.0665271
UTI89_C0413	ykiA	hypothetical protein YkiA	0.386902	5.22222	0.783174	0.90483
UTI89_C0414	rdgC	nonspecific DNA binding protein; nucleoid component	0.204961	5.34637	0.877719	0.958698
UTI89_C0414	rdgC	nonspecific DNA binding protein; nucleoid component	0.00399071	3.84508	1	1
UTI89_C0415	yajF	putative NAGC-like transcriptional regulator	-5.52808	5.05428	0.00124214	0.00859172
UTI89_C0416	araJ	AraJ MFS transporter	-1.17905	8.46743	0.0247141	0.0889543
UTI89_C0416	araJ	AraJ MFS transporter	2.06082	9.56926	4.76e-05	0.000554465
UTI89_C0417	sbcC	exonuclease SbcC	-0.320001	7.72759	0.683219	0.856327
UTI89_C0417	sbcC	exonuclease SbcC	2.0244	8.6276	0.000446758	0.00357868
UTI89_C0418	sbcD	ATP-dependent dsDNA exonuclease	-3.84597	4.88448	0.0212975	0.0798593
UTI89_C0420	phoB	positive response regulator for pho regulon	-2.38613	7.14184	0.00573012	0.0276111
UTI89_C0420	phoB	positive response regulator for pho regulon	1.5015	7.71922	0.0222499	0.0718799
UTI89_C0421	phoR	phosphate regulon sensor protein PhoR	-0.00420173	7.31048	0.994927	1
UTI89_C0421	phoR	phosphate regulon sensor protein PhoR	1.08784	8.13621	0.0920658	0.208442
UTI89_C0423	brnQ	branched-chain amino acid transport system II carrier protein	-4.30165	4.31864	0.0133104	0.0548554
UTI89_C0424	proY	proline-specific permease ProY	0.187195	7.21847	0.816676	0.925937
UTI89_C0424	proY	proline-specific permease ProY	1.96913	7.48567	0.00443801	0.0208768
UTI89_C0425	malZ	maltodextrin glucosidase	-0.280906	6.79852	0.781885	0.904717
UTI89_C0425	malZ	maltodextrin glucosidase	0.677323	6.2097	0.523722	0.690048
UTI89_C0426	yajB	hypothetical protein YajB	-2.02849	4.85637	0.262299	0.495889
UTI89_C0427	queA	probable S-adenosylmethionine:tRNA ribosyltransferase-isomerase	-0.0602116	3.52854	1	1
UTI89_C0428	tgt	tRNA-guanine transglycosylase	-7.13365	5.77358	0.000166028	0.00201852
UTI89_C0428	tgt	tRNA-guanine transglycosylase	-0.669252	6.50172	0.508416	0.678083
UTI89_C0429	yajC	hypothetical protein YajC	-3.45538	2.33183	0.0695474	0.17234
UTI89_C0434	yajI	hypothetical lipoprotein YajI precursor	-3.08884	5.02719	0.0514951	0.155172
UTI89_C0435	ybaD	hypothetical protein	-2.01943	4.95877	0.200608	0.365991
UTI89_C0442	yajO	hypothetical oxidoreductase YajO	0.650652	6.36563	0.574216	0.789219
UTI89_C0442	yajO	hypothetical oxidoreductase YajO	8.15647	6.3111	1.25e-06	2.1e-05
UTI89_C0446	yajK	thiamine biosynthesis protein ThiI	-2.10828	6.68821	0.0418359	0.13385
UTI89_C0446	yajK	thiamine biosynthesis protein ThiI	2.51835	8.03985	0.000277372	0.00240856
UTI89_C0448	apbA	2-dehydropantoate reductase	-1.61327	6.26842	0.136827	0.280161
UTI89_C0450	yajR	hypothetical transport protein YajR	-0.596862	6.44255	0.701831	0.864971
UTI89_C0450	yajR	hypothetical transport protein YajR	-1.22411	5.56348	0.368174	0.551984
UTI89_C0451	cyoE	cytochrome o ubiquinol oxidase C subunit	-6.95319	5.58996	0.000242115	0.00267596
UTI89_C0454	cyoC	cytochrome o ubiquinol oxidase subunit III	-3.2619	3.67177	0.0675927	0.169059
UTI89_C0456	cyoA	cytochrome o ubiquinol oxidase subunit II	1.68739	8.32265	0.00185431	0.0116069
UTI89_C0456	cyoA	cytochrome o ubiquinol oxidase subunit II	0.225509	8.29045	0.694558	0.817748
UTI89_C0457	ampG	AmpG muropeptide MFS transporter	-0.378396	7.29963	0.625691	0.825808
UTI89_C0457	ampG	AmpG muropeptide MFS transporter	0.579458	8.11621	0.339519	0.520692
UTI89_C0460	bolA	BolA transcriptional regulator	0.849893	4.88041	0.587363	0.799249
UTI89_C0460	bolA	BolA transcriptional regulator	-5.75339	3.56436	0.00784986	0.0321461
UTI89_C0463	tig	trigger factor	-2.20995	4.81051	0.118442	0.285797
UTI89_C0463	tig	trigger factor	1.19946	5.58585	0.444552	0.620156
UTI89_C0464	UTI89_C0464	hypothetical protein	-2.21	4.81051	0.118225	0.285493
UTI89_C0464	UTI89_C0464	hypothetical protein	1.19943	5.58585	0.444759	0.620156
UTI89_C0466	clpX	ATP-dependent specificity component of ClpP serine protease, chaperone	-1.43236	6.70609	0.226512	0.448343
UTI89_C0466	clpX	ATP-dependent specificity component of ClpP serine protease, chaperone	3.54404	5.15099	0.0596878	0.154186
UTI89_C0467	lon	DNA-binding, ATP-dependent protease La; heat shock K-protein	-5.63924	5.4205	0.00181161	0.0114409
UTI89_C0469	ybaU	peptidyl-prolyl cis-trans isomerase D	-1.99858	5.83137	0.218887	0.43819
UTI89_C0469	ybaU	peptidyl-prolyl cis-trans isomerase D	2.61224	7.7592	8.32e-05	0.00089868
UTI89_C0470	ybaV	hypothetical protein YbaV precursor	2.40068	6.21782	0.102404	0.259893
UTI89_C0471	ybaW	hypothetical protein YbaW	-1.28487	6.60338	0.230794	0.452569
UTI89_C0471	ybaW	hypothetical protein YbaW	-1.1876	6.30025	0.395422	0.57415
UTI89_C0472	ybaX	hypothetical protein YbaX	-2.81724	4.41645	0.084065	0.225425
UTI89_C0473	ybaE	hypothetical protein YbaE	-3.0801	5.13988	0.0331506	0.112074
UTI89_C0473	ybaE	hypothetical protein YbaE	-3.40983	5.34845	0.0497734	0.134523
UTI89_C0475	ybaO	hypothetical transcriptional regulator YbaO	-0.334385	6.60542	0.756537	0.892985
UTI89_C0475	ybaO	hypothetical transcriptional regulator YbaO	-0.222623	5.72869	0.881514	0.937056
UTI89_C0476	mdlA	multidrug resistance-like ATP-binding protein mdlA	1.92101	6.56887	0.177113	0.380853
UTI89_C0476	mdlA	multidrug resistance-like ATP-binding protein mdlA	1.51807	6.00516	0.340034	0.52106
UTI89_C0477	mdlB	multidrug resistance-like ATP-binding protein mdlB	1.98392	6.00999	0.196694	0.410124
UTI89_C0479	amtB	putative ammonium transporter	6.99056	2.75831	0.0152977	0.0537065
UTI89_C0481	ybaY	hypothetical protein YbaY	1.26937	6.26643	0.272551	0.509181
UTI89_C0481	ybaY	hypothetical protein YbaY	1.89545	6.63396	0.0477394	0.129477
UTI89_C0483	ybaA	hypothetical protein YbaA	-5.787	5.31459	0.00104389	0.00774587
UTI89_C0483	ybaA	hypothetical protein YbaA	-0.727748	4.00283	0.691034	0.814527
UTI89_C0484	ylaB	hypothetical protein YlaB	-0.598975	6.73998	0.571806	0.787674
UTI89_C0484	ylaB	hypothetical protein YlaB	-2.53758	5.84041	0.126619	0.265394
UTI89_C0486	maa	maltose O-acetyltransferase	-5.14986	6.293	0.000485768	0.00450845
UTI89_C0486	maa	maltose O-acetyltransferase	0.591007	6.42545	0.596138	0.744272
UTI89_C0487	hha	hemolysin expression modulating protein	-2.6795	5.54407	0.134095	0.313054
UTI89_C0487	hha	hemolysin expression modulating protein	1.64423	5.5165	0.224119	0.393637
UTI89_C0488	ybaJ	hypothetical protein	-0.251193	7.35188	0.772057	0.898224
UTI89_C0488	ybaJ	hypothetical protein	-1.6155	7.65403	0.0131742	0.0480472
UTI89_C0489	acrB	acridine efflux pump	-0.630639	7.303	0.42325	0.655714
UTI89_C0489	acrB	acridine efflux pump	4.53054	10.738	5.64e-18	2.19e-15
UTI89_C0490	acrA	acriflavine resistance protein A precursor	0.141134	5.38633	0.944687	0.981843
UTI89_C0490	acrA	acriflavine resistance protein A precursor	0.43792	5.81654	0.73209	0.845244
UTI89_C0491	acrR	acrAB operon repressor	2.30765	9.10969	5.96e-06	0.000111553
UTI89_C0491	acrR	acrAB operon repressor	1.02441	7.23992	0.180558	0.341298
UTI89_C0492	kefA	mechanosensitive channel protein KefA	1.72643	8.94982	0.000289685	0.00304217
UTI89_C0492	kefA	mechanosensitive channel protein KefA	-0.400326	7.64121	0.523451	0.690048
UTI89_C0494	priC	primosomal replication protein N''	-0.0257281	6.44546	0.98644	0.998443
UTI89_C0496	apt	adenine phosphoribosyltransferase	-0.580816	4.96234	0.705212	0.8259
UTI89_C0500	recR	recombination and repair protein RecR	3.88306	7.71276	2.66e-06	5.26e-05
UTI89_C0501	htpG	chaperone Hsp90, heat shock protein C 62.5	-3.57653	5.70506	0.0131786	0.0545254
UTI89_C0501	htpG	chaperone Hsp90, heat shock protein C 62.5	-2.05543	5.19555	0.18737	0.349486
UTI89_C0505	gsk	inosine-guanosine kinase	-0.601363	4.27713	0.720965	0.874484
UTI89_C0506	ybaL	hypothetical protein YbaL	-0.203551	7.60433	0.771122	0.897707
UTI89_C0506	ybaL	hypothetical protein YbaL	-1.98997	6.41292	0.175847	0.334779
UTI89_C0508	ushA	UDP-sugar hydrolase (5'-nucleotidase)	-5.65339	4.40173	0.00192526	0.0118862
UTI89_C0508	ushA	UDP-sugar hydrolase (5'-nucleotidase)	-1.48433	4.91584	0.32	0.498353
UTI89_C0509	UTI89_C0509	hypothetical protein	0.0533216	7.15337	0.962424	0.987322
UTI89_C0509	UTI89_C0509	hypothetical protein	-0.442996	6.30279	0.66407	0.796283
UTI89_C0510	UTI89_C0510	hypothetical protein	-1.49477	7.31662	0.104207	0.262677
UTI89_C0510	UTI89_C0510	hypothetical protein	-2.28048	6.38067	0.0375177	0.108595
UTI89_C0512	ybaP	putative ligase	3.76048	9.75567	3.74e-15	2.11e-13
UTI89_C0512	ybaP	putative ligase	-1.73878	6.12123	0.138746	0.282041
UTI89_C0513	UTI89_C0513	hypothetical protein	0.530025	6.03725	0.683697	0.856476
UTI89_C0513	UTI89_C0513	hypothetical protein	0.356666	6.46682	0.766367	0.865163
UTI89_C0515	ybaR	copper-transporting P-type ATPase	-1.07762	6.28774	0.347529	0.587769
UTI89_C0515	ybaR	copper-transporting P-type ATPase	-1.68862	6.21617	0.190467	0.353773
UTI89_C0516	ybaS	probable glutaminase YbaS	-0.63212	6.11764	0.679493	0.85461
UTI89_C0516	ybaS	probable glutaminase YbaS	-0.886016	6.3326	0.460087	0.634247
UTI89_C0517	ybaT	hypothetical transport protein YbaT	-3.59682	3.9611	0.0230621	0.0844719
UTI89_C0518	cueR	putative HTH-type transcriptional regulator	-1.58574	4.82993	0.239172	0.46399
UTI89_C0518	cueR	putative HTH-type transcriptional regulator	-2.08374	4.44149	0.163572	0.318314
UTI89_C0519	UTI89_C0519	hypothetical protein	-9.87795	5.07356	0.000125513	0.0016327
UTI89_C0519	UTI89_C0519	hypothetical protein	-7.01111	5.48829	0.000196705	0.00181484
UTI89_C0520	UTI89_C0520	hypothetical protein	0.0351169	7.99119	0.971026	0.990731
UTI89_C0520	UTI89_C0520	hypothetical protein	-1.58715	8.08277	0.0200225	0.0665271
UTI89_C0521	UTI89_C0521	hypothetical adhesin/invasin-like protein	1.24431	8.07229	0.0247642	0.0889543
UTI89_C0521	UTI89_C0521	hypothetical adhesin/invasin-like protein	0.663187	7.82933	0.278204	0.454869
UTI89_C0524	ybbK	putative protease YbbK	-0.714139	6.49297	0.533081	0.756519
UTI89_C0524	ybbK	putative protease YbbK	2.84246	8.44059	1.73e-05	0.000221516
UTI89_C0525	ybbL	putative ATP-binding component of a transport system	-0.351043	7.96519	0.54193	0.763637
UTI89_C0525	ybbL	putative ATP-binding component of a transport system	1.24994	8.81142	0.030222	0.0911364
UTI89_C0526	ybbM	putative metal resistance protein	-0.118297	7.82374	0.872756	0.957578
UTI89_C0526	ybbM	putative metal resistance protein	0.000729829	7.20416	1	1
UTI89_C0527	ybbN	putative thioredoxin-like protein	0.404147	5.43765	0.768024	0.866208
UTI89_C0528	ybbO	putative oxidoreductase	-6.90297	5.84164	0.000598508	0.00518325
UTI89_C0528	ybbO	putative oxidoreductase	-0.896026	6.20059	0.410213	0.58955
UTI89_C0529	tesA	acyl-CoA thioesterase I precursor	0.635792	5.90677	0.616042	0.818885
UTI89_C0529	tesA	acyl-CoA thioesterase I precursor	0.620054	4.63649	0.681901	0.807446
UTI89_C0530	ybbA	putative ABC-type transport protein YbbA	0.319467	6.01173	0.802113	0.917654
UTI89_C0530	ybbA	putative ABC-type transport protein YbbA	-3.40265	4.02113	0.0689684	0.171431
UTI89_C0531	ybbP	hypothetical protein YbbP	1.13501	6.52846	0.347168	0.587769
UTI89_C0531	ybbP	hypothetical protein YbbP	-0.755803	5.93394	0.57316	0.727003
UTI89_C0532	ybbB	putative capsule anchoring protein YbbB	0.356865	4.84616	0.800123	0.916814
UTI89_C0533	ybbS	hypothetical transcriptional regulator YbbS	-1.96544	4.9357	0.182738	0.389243
UTI89_C0533	ybbS	hypothetical transcriptional regulator YbbS	-0.500068	4.11104	0.755776	0.860253
UTI89_C0534	ybbT	hypothetical protein	-1.42927	6.38045	0.346	0.587698
UTI89_C0534	ybbT	hypothetical protein	-0.204417	6.45584	0.833611	0.904262
UTI89_C0536	gcl	glyoxylate carboligase	-1.68427	7.23363	0.0367521	0.121517
UTI89_C0536	gcl	glyoxylate carboligase	1.75816	8.55749	0.00205397	0.0116326
UTI89_C0537	hyi	hydroxypyruvate isomerase	-1.4892	7.87405	0.0337063	0.113552
UTI89_C0537	hyi	hydroxypyruvate isomerase	-0.666345	7.09554	0.374217	0.557602
UTI89_C0538	ybbQ	2-hydroxy-3-oxopropionate reductase	-0.78091	7.68998	0.229249	0.451409
UTI89_C0538	ybbQ	2-hydroxy-3-oxopropionate reductase	0.791443	8.42646	0.201419	0.366647
UTI89_C0539	ybbW	putative allantoin permease	0.326305	8.37868	0.522585	0.747705
UTI89_C0539	ybbW	putative allantoin permease	-1.03887	8.15113	0.0902406	0.206348
UTI89_C0540	ybbX	allantoinase	-0.248267	7.37855	0.752439	0.889721
UTI89_C0540	ybbX	allantoinase	-0.705632	6.44329	0.465726	0.639393
UTI89_C0541	ybbY	putative purine permease YbbY	-1.91809	7.11821	0.0885632	0.234071
UTI89_C0541	ybbY	putative purine permease YbbY	-1.88713	6.27429	0.0820287	0.193311
UTI89_C0542	ybbZ	glycerate kinase 1	-4.98473	2.9166	0.0217267	0.0707487
UTI89_C0543	ylbA	hypothetical protein YlbA	-0.883003	7.66825	0.188011	0.396047
UTI89_C0543	ylbA	hypothetical protein YlbA	0.70018	8.94713	0.175414	0.334429
UTI89_C0544	ylbB	allantoate amidohydrolase	-1.15342	7.68772	0.100047	0.255244
UTI89_C0544	ylbB	allantoate amidohydrolase	-4.13073	7.42112	0.000845594	0.00589066
UTI89_C0545	allD	ureidoglycolate dehydrogenase	-1.32355	7.22895	0.0979032	0.251195
UTI89_C0545	allD	ureidoglycolate dehydrogenase	-0.659367	7.13763	0.436723	0.615383
UTI89_C0546	fdrA	putative transport protein FdrA	-0.474407	6.43395	0.687279	0.856485
UTI89_C0546	fdrA	putative transport protein FdrA	3.26836	8.37092	1.08e-05	0.000148372
UTI89_C0547	ylbE	hypothetical protein YlbE	2.0775	6.90866	0.0239473	0.0868088
UTI89_C0547	ylbE	hypothetical protein YlbE	1.53069	6.28578	0.259754	0.435499
UTI89_C0548	ylbF	hypothetical protein YlbF	1.45933	7.27561	0.06031	0.175543
UTI89_C0548	ylbF	hypothetical protein YlbF	1.79568	8.16931	0.0187397	0.0634205
UTI89_C0551	purE	phosphoribosylaminoimidazole carboxylase catalytic subunit	-5.47361	4.13036	0.0020465	0.0123927
UTI89_C0551	purE	phosphoribosylaminoimidazole carboxylase catalytic subunit	0.170294	5.40224	0.922113	0.961793
UTI89_C0552	UTI89_C0552	hypothetical protein	5.8355	4.23817	0.00982434	0.0383088
UTI89_C0556	ybcI	hypothetical protein	-2.02756	6.54351	0.169063	0.368285
UTI89_C0556	ybcI	hypothetical protein	-6.62815	5.11843	0.000557564	0.0042468
UTI89_C0560	UTI89_C0560	hypothetical protein	0.53931	4.93801	0.669853	0.852418
UTI89_C0560	UTI89_C0560	hypothetical protein	0.922576	5.77073	0.507451	0.677475
UTI89_C0562	intD	prophage DLP12 integrase	0.138756	5.75734	0.910996	0.970766
UTI89_C0562	intD	prophage DLP12 integrase	2.38532	6.91569	0.0473633	0.128776
UTI89_C0564	tfaQ	lambdoid prophage Qin tail fiber assembly protein-like protein	-8.06151	3.71723	0.00217223	0.0120464
UTI89_C0565	UTI89_C0565	hypothetical protein YbcY precursor	1.81025	6.88531	0.122145	0.293389
UTI89_C0565	UTI89_C0565	hypothetical protein YbcY precursor	2.20807	6.85041	0.127774	0.267094
UTI89_C0566	ompT	outer membrane protein 3b (a), protease VII	0.0348678	8.81455	0.95621	0.984874
UTI89_C0566	ompT	outer membrane protein 3b (a), protease VII	0.793606	9.28338	0.117088	0.250499
UTI89_C0567	ybcH	hypothetical protein YbcH precursor	2.28511	9.31305	1.16e-06	2.47e-05
UTI89_C0567	ybcH	hypothetical protein YbcH precursor	-1.1913	6.29871	0.274524	0.451915
UTI89_C0568	nfrA	bacteriophage N4 adsorption protein A precursor	-0.728823	7.23032	0.495234	0.724739
UTI89_C0568	nfrA	bacteriophage N4 adsorption protein A precursor	0.200474	7.25544	0.805379	0.889286
UTI89_C0569	nfrB	bacteriophage N4 receptor, outer membrane protein	-0.958055	6.6419	0.474618	0.705344
UTI89_C0569	nfrB	bacteriophage N4 receptor, outer membrane protein	0.0137667	7.39994	0.987963	1
UTI89_C0570	cusS	sensor kinase CusS	2.89748	7.76049	5.3e-05	0.00075824
UTI89_C0570	cusS	sensor kinase CusS	-0.916797	5.30758	0.509	0.678083
UTI89_C0572	cusC	probable outer membrane lipoprotein CusC precursor	-1.57406	7.66254	0.0209973	0.0789209
UTI89_C0572	cusC	probable outer membrane lipoprotein CusC precursor	0.889009	8.89312	0.115563	0.24775
UTI89_C0573	ylcC	conserved hypothetical protein	-0.56156	7.82242	0.377403	0.612094
UTI89_C0573	ylcC	conserved hypothetical protein	3.55909	10.3658	4e-11	2.26e-09
UTI89_C0574	UTI89_C0574	putative resistance protein	-0.314599	7.65798	0.681294	0.85461
UTI89_C0574	UTI89_C0574	putative resistance protein	-1.81707	7.37867	0.0129901	0.0474872
UTI89_C0575	cusA	putative cation efflux system protein CusA	0.785653	7.67528	0.243255	0.469977
UTI89_C0575	cusA	putative cation efflux system protein CusA	0.500906	7.98871	0.413246	0.591988
UTI89_C0576	pheP	phenylalanine-specific permease	-0.809304	5.59817	0.638327	0.833782
UTI89_C0577	ybdG	hypothetical protein YbdG	3.12341	11.2445	6.19e-14	3.06e-12
UTI89_C0577	ybdG	hypothetical protein YbdG	-0.957968	8.86134	0.0768209	0.184323
UTI89_C0578	nfnB	oxygen-insensitive NAD(P)H nitroreductase	-2.41421	4.79539	0.115705	0.282492
UTI89_C0581	ybdK	hypothetical protein YbdK	-9.6766	4.89164	0.000189669	0.00225569
UTI89_C0581	ybdK	hypothetical protein YbdK	-4.1851	5.43576	0.00820729	0.0332583
UTI89_C0582	UTI89_C0582	hypothetical protein	0.102765	5.53593	0.966398	0.987096
UTI89_C0584	fepA	ferrienterobactin receptor precursor	-2.53185	5.81691	0.0762598	0.21053
UTI89_C0584	fepA	ferrienterobactin receptor precursor	-1.8426	6.52544	0.0757928	0.182846
UTI89_C0585	UTI89_C0585	hypothetical protein	-8.14077	3.4674	0.00152331	0.00999001
UTI89_C0586	fes	enterochelin esterase	1.44717	6.8323	0.167613	0.366154
UTI89_C0586	fes	enterochelin esterase	-2.02904	5.89699	0.212998	0.380793
UTI89_C0587	UTI89_C0587	conserved hypothetical protein	-2.26628	4.17238	0.158483	0.352297
UTI89_C0588	entF	enterobactin synthetase component F	-1.65221	7.13952	0.0570322	0.16739
UTI89_C0588	entF	enterobactin synthetase component F	-1.29336	7.44767	0.0725626	0.176982
UTI89_C0589	fepE	ferric enterobactin transport protein FepE	1.15268	8.30688	0.0260997	0.0929066
UTI89_C0589	fepE	ferric enterobactin transport protein FepE	2.06722	9.28566	0.000449963	0.00357882
UTI89_C0593	ybdA	hypothetical membrane protein P43	-9.93433	5.12337	0.000133574	0.00170943
UTI89_C0595	entC	isochorismate synthase	0.43383	5.97815	0.807819	0.921182
UTI89_C0595	entC	isochorismate synthase	2.73133	5.19158	0.0758886	0.182935
UTI89_C0596	entE	enterobactin synthetase component E	-0.645253	5.08421	0.628944	0.82742
UTI89_C0596	entE	enterobactin synthetase component E	-3.39124	5.88992	0.0103739	0.0400281
UTI89_C0599	ybdB	hypothetical protein	-2.56956	4.91964	0.116275	0.283382
UTI89_C0599	ybdB	hypothetical protein	2.97017	5.86126	0.0271924	0.0842964
UTI89_C0603	ybdL	hypothetical aminotransferase YbdL	-0.0517054	4.22531	0.95818	0.985843
UTI89_C0603	ybdL	hypothetical aminotransferase YbdL	-0.512205	4.60134	0.788166	0.879803
UTI89_C0604	ybdM	hypothetical protein YbdM	-1.25433	6.05549	0.392025	0.625723
UTI89_C0604	ybdM	hypothetical protein YbdM	-3.41941	6.17584	0.0254795	0.080181
UTI89_C0605	ybdN	hypothetical protein YbdN	-2.44214	7.75441	0.00144082	0.00959638
UTI89_C0605	ybdN	hypothetical protein YbdN	-0.609624	7.76623	0.341228	0.521901
UTI89_C0606	ybdO	hypothetical transcriptional regulator YbdO	-1.34141	7.22608	0.14457	0.330909
UTI89_C0606	ybdO	hypothetical transcriptional regulator YbdO	0.617846	9.40148	0.217624	0.386388
UTI89_C0607	dsbG	thiol:disulfide interchange protein DsbG precursor	1.56422	5.80283	0.232873	0.455514
UTI89_C0608	ahpC	alkyl hydroperoxide reductase, C22 subunit; detoxification of hydroperoxides	-6.90297	5.53855	0.000236881	0.00263655
UTI89_C0608	ahpC	alkyl hydroperoxide reductase, C22 subunit; detoxification of hydroperoxides	-8.4229	4.06491	0.00188412	0.0111242
UTI89_C0609	ahpF	alkyl hydroperoxide reductase, F52a subunit; detoxification of hydroperoxides	-1.22744	5.29208	0.454468	0.686371
UTI89_C0609	ahpF	alkyl hydroperoxide reductase, F52a subunit; detoxification of hydroperoxides	-1.09583	5.49828	0.554245	0.712043
UTI89_C0610	uspG	universal stress protein UspG	0.704163	6.6205	0.485728	0.7168
UTI89_C0610	uspG	universal stress protein UspG	0.0174741	6.62163	0.985272	1
UTI89_C0613	rna	ribonuclease I precursor	-0.61998	5.58503	0.687106	0.856485
UTI89_C0613	rna	ribonuclease I precursor	0.668451	5.34591	0.645219	0.784691
UTI89_C0614	citT	citrate DASS carrier/transporter	0.721082	5.11286	0.647907	0.839014
UTI89_C0614	citT	citrate DASS carrier/transporter	2.00299	4.78289	0.219308	0.388489
UTI89_C0615	citG	2-(5''-triphosphoribosyl)-3'-dephosphocoenzyme-A synthase	-5.66278	4.64207	0.00444842	0.0227164
UTI89_C0615	citG	2-(5''-triphosphoribosyl)-3'-dephosphocoenzyme-A synthase	-3.69279	2.96664	0.0469911	0.12812
UTI89_C0619	UTI89_C0619	hypothetical protein	-0.106834	5.95899	0.942623	0.981692
UTI89_C0620	citE	citrate lyase beta chain (acyl lyase subunit)	-0.120113	5.95272	0.934266	0.979269
UTI89_C0622	citC	citrate lyase synthetase (citrate (pro-3S)-lyase ligase)	-0.114867	6.39875	0.916917	0.972622
UTI89_C0622	citC	citrate lyase synthetase (citrate (pro-3S)-lyase ligase)	2.16728	8.44615	0.000300724	0.00256816
UTI89_C0623	dpiB	sensor kinase DpiB	0.18694	7.89925	0.752928	0.889721
UTI89_C0623	dpiB	sensor kinase DpiB	0.214775	6.92821	0.800838	0.885694
UTI89_C0624	dpiA	transcriptional regulatory protein DpiA	0.0135337	4.76195	1	1
UTI89_C0625	dcuC	anaerobic C4-dicarboxylate transporter DcuC	0.849498	7.30285	0.335462	0.576059
UTI89_C0625	dcuC	anaerobic C4-dicarboxylate transporter DcuC	2.4984	7.47778	0.000786957	0.00558895
UTI89_C0626	crcA	CrcA protein (PagP monomer)	-1.62611	6.6561	0.116369	0.283393
UTI89_C0626	crcA	CrcA protein (PagP monomer)	-0.860804	6.115	0.476137	0.649507
UTI89_C0627	cspE	cold shock-like protein CspE	-8.66844	3.94909	0.000578668	0.00508102
UTI89_C0629	ybeM	putative amidase	0.708066	5.22234	0.614067	0.817795
UTI89_C0634	dacA	D-alanyl-D-alanine carboxypeptidase, fraction A; penicillin-binding protein 5	-6.15682	5.6606	0.000462395	0.0044025
UTI89_C0634	dacA	D-alanyl-D-alanine carboxypeptidase, fraction A; penicillin-binding protein 5	-4.05869	4.74658	0.0273398	0.0844592
UTI89_C0635	rlpA	rare lipoprotein A precursor	0.441726	5.94218	0.758901	0.893772
UTI89_C0635	rlpA	rare lipoprotein A precursor	-2.80741	5.6386	0.0912225	0.207203
UTI89_C0638	ybeA	hypothetical protein	-7.42564	6.03994	3.97e-05	0.000589611
UTI89_C0638	ybeA	hypothetical protein	3.81071	7.85728	3.26e-08	7.83e-07
UTI89_C0641	phpB	alpha-ribazole-5'-phosphate phosphatase	1.41119	6.41408	0.210189	0.427547
UTI89_C0641	phpB	alpha-ribazole-5'-phosphate phosphatase	-0.122106	5.90261	0.923519	0.961793
UTI89_C0647	ybeK	hypothetical protein YbeK	-0.194468	4.73457	0.892997	0.943843
UTI89_C0648	gltL	ATP-binding protein of glutamate/aspartate transport system	-5.00093	3.96933	0.0136433	0.0558635
UTI89_C0648	gltL	ATP-binding protein of glutamate/aspartate transport system	-2.28053	3.72542	0.185386	0.347459
UTI89_C0649	gltK	glutamate/aspartate transport system permease	0.687121	5.97821	0.603368	0.810904
UTI89_C0649	gltK	glutamate/aspartate transport system permease	0.840282	5.9653	0.510309	0.679535
UTI89_C0650	gltJ	GltJ, subunit of glutamate ABC transporter	4.27732	9.93109	4.04e-12	1.68e-10
UTI89_C0650	gltJ	GltJ, subunit of glutamate ABC transporter	-7.19025	5.66931	8.31e-05	0.00089868
UTI89_C0651	ybeJ	glutamate/aspartate periplasmic binding protein precursor	2.34556	6.45812	0.0387329	0.126613
UTI89_C0653	UTI89_C0653	hypothetical protein	-0.111426	7.41777	0.882463	0.960308
UTI89_C0653	UTI89_C0653	hypothetical protein	-1.03501	6.34001	0.319532	0.498265
UTI89_C0659	UTI89_C0659	hypothetical protein	-1.73999	5.57768	0.239532	0.46399
UTI89_C0659	UTI89_C0659	hypothetical protein	0.0482902	6.70232	0.964212	0.986162
UTI89_C0668	asnB	glutamine-hydrolyzing asparagine synthetase B	0.742315	7.01822	0.479291	0.710286
UTI89_C0668	asnB	glutamine-hydrolyzing asparagine synthetase B	-0.385747	5.52676	0.78188	0.875714
UTI89_C0670	nagC	transcriptional repressor of nag (N-acetylglucosamine) operon	0.645644	7.17826	0.467297	0.698085
UTI89_C0670	nagC	transcriptional repressor of nag (N-acetylglucosamine) operon	0.21878	5.283	0.896788	0.947149
UTI89_C0671	nagA	N-acetylglucosamine-6-phosphate deacetylase	-5.41584	4.12676	0.00169025	0.0108155
UTI89_C0672	nagB	glucosamine-6-phosphate deaminase	-0.658006	4.96159	0.715624	0.87118
UTI89_C0674	nagE	N-acetylglucosamine PTS permease	-0.242964	6.26295	0.866968	0.954873
UTI89_C0674	nagE	N-acetylglucosamine PTS permease	-5.83881	4.39063	0.00242957	0.0131903
UTI89_C0676	UTI89_C0676	hypothetical protein	1.6307	7.88898	0.0120389	0.0506051
UTI89_C0676	UTI89_C0676	hypothetical protein	-0.756835	6.63659	0.398258	0.576917
UTI89_C0677	UTI89_C0677	hypothetical protein	1.99998	6.53904	0.0789871	0.216329
UTI89_C0677	UTI89_C0677	hypothetical protein	-0.443502	4.84815	0.768131	0.866208
UTI89_C0678	UTI89_C0678	hypothetical protein	-1.79443	7.2844	0.0309267	0.10626
UTI89_C0678	UTI89_C0678	hypothetical protein	0.991132	7.70679	0.197188	0.362135
UTI89_C0679	UTI89_C0679	dihydrodipicolinate synthase	0.0258171	7.50866	0.974595	0.992218
UTI89_C0679	UTI89_C0679	dihydrodipicolinate synthase	-0.559906	6.71987	0.519154	0.686301
UTI89_C0680	UTI89_C0680	putative alcohol dehydrogenase	-1.55621	6.83432	0.146784	0.333562
UTI89_C0680	UTI89_C0680	putative alcohol dehydrogenase	-2.12457	7.10182	0.00759281	0.0316367
UTI89_C0681	UTI89_C0681	putative inner membrane protein	1.65627	6.70448	0.108806	0.271025
UTI89_C0681	UTI89_C0681	putative inner membrane protein	1.10983	6.27415	0.293763	0.472336
UTI89_C0682	UTI89_C0682	putative pyridoxine phosphate biosynthetic protein	0.840184	6.9633	0.351688	0.591952
UTI89_C0682	UTI89_C0682	putative pyridoxine phosphate biosynthetic protein	1.41068	7.68157	0.0325107	0.097
UTI89_C0685	ybfM	hypothetical protein	2.46062	8.04062	2.95e-05	0.000460936
UTI89_C0685	ybfM	hypothetical protein	-0.18112	6.6686	0.846809	0.911826
UTI89_C0686	ybfN	hypothetical lipoprotein YbfN precursor	-8.73358	3.97178	0.000567092	0.00502123
UTI89_C0691	ybfF	putative esterase/lipase YbfF	1.83443	5.62837	0.2975	0.533408
UTI89_C0691	ybfF	putative esterase/lipase YbfF	0.38929	6.34926	0.718278	0.835521
UTI89_C0692	seqA	negative modulator of initiation of replication	-6.74265	5.40137	0.000438509	0.00423892
UTI89_C0692	seqA	negative modulator of initiation of replication	-5.63752	5.83595	0.000622372	0.00461567
UTI89_C0694	potE	putrescine transport protein	2.00717	5.51477	0.141521	0.326531
UTI89_C0694	potE	putrescine transport protein	0.291517	2.85423	0.843637	0.910744
UTI89_C0695	speF	ornithine decarboxylase, inducible	-0.805999	7.75574	0.187169	0.395218
UTI89_C0695	speF	ornithine decarboxylase, inducible	3.99283	10.8305	3.38e-14	4.03e-12
UTI89_C0696	UTI89_C0696	hypothetical protein	2.43078	6.21323	0.0798797	0.217796
UTI89_C0696	UTI89_C0696	hypothetical protein	0.174067	4.79423	0.913897	0.959065
UTI89_C0698	kdpE	transcriptional regulatory protein KdpE	1.28621	6.83294	0.287469	0.523741
UTI89_C0698	kdpE	transcriptional regulatory protein KdpE	5.35181	8.55922	3.24e-14	4.01e-12
UTI89_C0699	kdpD	sensor protein KdpD	-1.21284	5.39003	0.396825	0.630968
UTI89_C0699	kdpD	sensor protein KdpD	-2.38378	4.52833	0.143057	0.287786
UTI89_C0702	kdpA	potassium-transporting ATPase A chain	4.50961	4.93197	0.00330742	0.0181192
UTI89_C0702	kdpA	potassium-transporting ATPase A chain	1.22033	4.0026	0.479807	0.652656
UTI89_C0705	ybgA	hypothetical protein YbgA	-9.01305	4.26768	0.000376546	0.00379065
UTI89_C0705	ybgA	hypothetical protein YbgA	-5.83611	4.05065	0.0084432	0.0337293
UTI89_C0706	phrB	deoxyribodipyrimidine photolyase	-0.449649	6.39201	0.703792	0.865362
UTI89_C0706	phrB	deoxyribodipyrimidine photolyase	1.0679	5.73028	0.403149	0.581826
UTI89_C0707	ybgH	hypothetical transporter YbgH	0.99314	7.97688	0.117851	0.285025
UTI89_C0707	ybgH	hypothetical transporter YbgH	1.17505	8.4594	0.0369748	0.107424
UTI89_C0708	ybgI	conserved hypothetical protein	0.125755	6.73096	0.906817	0.969725
UTI89_C0708	ybgI	conserved hypothetical protein	-2.58787	6.1342	0.0452255	0.124955
UTI89_C0710	ybgK	hypothetical protein	-1.04206	7.37815	0.159333	0.353441
UTI89_C0710	ybgK	hypothetical protein	2.39746	8.70034	6.22e-05	0.000701377
UTI89_C0711	ybgL	protein YbgL	-7.61461	2.88831	0.00655129	0.0310009
UTI89_C0712	nei	endonuclease VIII	1.29119	5.94057	0.411428	0.644782
UTI89_C0712	nei	endonuclease VIII	0.882048	5.82129	0.530895	0.695473
UTI89_C0713	abrB	putative transport protein AbrB	-0.434366	6.44102	0.700051	0.864469
UTI89_C0713	abrB	putative transport protein AbrB	0.393706	5.81819	0.764906	0.864458
UTI89_C0714	ybgO	hypothetical protein	0.320674	8.29143	0.557004	0.774951
UTI89_C0714	ybgO	hypothetical protein	-0.951153	8.11223	0.128847	0.267953
UTI89_C0725	UTI89_C0725	hypothetical protein	-1.44829	7.30885	0.0957344	0.247236
UTI89_C0725	UTI89_C0725	hypothetical protein	2.3052	9.26593	1.45e-05	0.0001934
UTI89_C0733	tolQ	TolQ protein	0.127155	4.93129	0.941858	0.981283
UTI89_C0733	tolQ	TolQ protein	-9.75269	5.30644	0.000156096	0.00150278
UTI89_C0747	nadA	quinolinate synthetase A	5.48072	8.00449	4.8e-11	2.61e-09
UTI89_C0748	pnuC	PnuC NMN transporter	-5.41384	5.9894	0.000572598	0.00504173
UTI89_C0748	pnuC	PnuC NMN transporter	-4.53443	5.66586	0.0164988	0.0573389
UTI89_C0749	UTI89_C0749	putative transport system permease protein	0.192831	7.60525	0.791651	0.910961
UTI89_C0749	UTI89_C0749	putative transport system permease protein	0.64872	7.11623	0.487274	0.659341
UTI89_C0751	aroG	3-deoxy-D-arabinoheptulosonate-7-phosphate synthase (DAHP synthetase, phenylalanine repressible)	0.371393	5.66644	0.828835	0.935001
UTI89_C0751	aroG	3-deoxy-D-arabinoheptulosonate-7-phosphate synthase (DAHP synthetase, phenylalanine repressible)	-7.58942	5.30455	0.000404234	0.00333278
UTI89_C0752	gpmA	phosphoglycerate mutase 1	2.87204	7.94848	8.2e-06	0.00014639
UTI89_C0752	gpmA	phosphoglycerate mutase 1	-1.69963	6.83528	0.059163	0.153093
UTI89_C0753	galM	aldose 1-epimerase	-0.202202	7.62854	0.770739	0.897707
UTI89_C0753	galM	aldose 1-epimerase	-2.08733	6.45064	0.038238	0.109757
UTI89_C0754	galK	galactokinase	-0.5158	6.83087	0.578237	0.792006
UTI89_C0754	galK	galactokinase	-1.1525	7.62426	0.0756026	0.182672
UTI89_C0755	galT	galactose-1-phosphate uridylyltransferase	-0.106878	4.32534	0.97873	0.99542
UTI89_C0755	galT	galactose-1-phosphate uridylyltransferase	1.61991	5.07889	0.350433	0.53252
UTI89_C0757	modF	putative molybdenum transport ATP-binding protein modF	0.867448	7.26446	0.31946	0.560074
UTI89_C0757	modF	putative molybdenum transport ATP-binding protein modF	-1.08421	6.37795	0.435602	0.614919
UTI89_C0758	modE	transcriptional regulator ModE	-1.11559	6.68887	0.281295	0.517862
UTI89_C0758	modE	transcriptional regulator ModE	0.798384	6.5177	0.43047	0.609898
UTI89_C0763	modC	ATP-binding component of molybdate transport	2.13046	7.82152	0.00118469	0.00757225
UTI89_C0766	ybhD	hypothetical transcriptional regulator YbhD	-0.332177	8.01862	0.547475	0.768574
UTI89_C0766	ybhD	hypothetical transcriptional regulator YbhD	-1.29331	7.20309	0.0823519	0.193311
UTI89_C0767	ybhH	hypothetical protein	0.226214	8.19897	0.686599	0.856485
UTI89_C0767	ybhH	hypothetical protein	-0.334948	8.34089	0.607134	0.754053
UTI89_C0768	ybhI	hypothetical protein YbhI	-0.44473	8.56039	0.350905	0.590948
UTI89_C0768	ybhI	hypothetical protein YbhI	-1.31004	8.26511	0.0215307	0.0704064
UTI89_C0769	ybhJ	hypothetical protein YbhJ	-0.978255	7.63224	0.135725	0.315926
UTI89_C0769	ybhJ	hypothetical protein YbhJ	-0.823924	7.74297	0.203828	0.369455
UTI89_C0770	ybhC	putative lipoprotein YbhC precursor	0.252439	5.29389	0.851229	0.944465
UTI89_C0770	ybhC	putative lipoprotein YbhC precursor	-2.10713	5.67143	0.134319	0.276119
UTI89_C0771	ybhB	possible kinase regulator	-0.87788	4.65323	0.594158	0.743151
UTI89_C0772	bioA	adenosylmethionine-8-amino-7-oxononanoate aminotransferase	-0.968391	4.13134	0.542107	0.763637
UTI89_C0772	bioA	adenosylmethionine-8-amino-7-oxononanoate aminotransferase	4.31107	3.56734	0.0182588	0.0619959
UTI89_C0773	bioB	biotin synthase	-1.6965	4.48475	0.25712	0.432486
UTI89_C0774	bioF	8-amino-7-oxononanoate synthase	-0.435711	6.53881	0.691576	0.860287
UTI89_C0774	bioF	8-amino-7-oxononanoate synthase	0.168334	6.90281	0.849899	0.913237
UTI89_C0775	bioC	biotin synthesis protein BioC	7.6989	3.37111	0.00493905	0.0227167
UTI89_C0776	bioD	dethiobiotin synthetase	-2.93346	4.47972	0.0480672	0.147658
UTI89_C0778	ybhK	hypothetical protein YbhK	4.11847	9.09045	5.06e-11	1.95e-09
UTI89_C0778	ybhK	hypothetical protein YbhK	-1.34773	6.17704	0.222645	0.392439
UTI89_C0780	moaA	molybdenum cofactor biosynthesis protein A	-7.08253	4.81518	0.000959233	0.00642251
UTI89_C0781	moaB	molybdopterin biosynthesis, protein B	1.38244	5.65314	0.325566	0.567631
UTI89_C0781	moaB	molybdopterin biosynthesis, protein B	1.19023	5.19576	0.443296	0.619437
UTI89_C0782	UTI89_C0782	hypothetical protein	-0.588914	4.38494	0.707246	0.866177
UTI89_C0782	UTI89_C0782	hypothetical protein	0.151359	5.51409	0.920426	0.961685
UTI89_C0783	moaC	molybdopterin biosynthesis, protein C	0.136585	4.90843	0.955159	0.980462
UTI89_C0785	moaE	molybdopterin converting factor subunit 2	-8.73285	4.29924	0.000926845	0.00630909
UTI89_C0786	ybhL	hypothetical protein	-1.36378	5.85508	0.337866	0.579488
UTI89_C0786	ybhL	hypothetical protein	2.232	7.8551	0.00184591	0.0109839
UTI89_C0787	UTI89_C0787	hypothetical protein	11.3854	6.90064	1.17e-11	7.55e-10
UTI89_C0788	ybhM	hypothetical protein YbhM	-0.540745	6.64097	0.619735	0.820288
UTI89_C0788	ybhM	hypothetical protein YbhM	0.364642	8.47637	0.505945	0.676194
UTI89_C0789	ybhN	hypothetical protein	-1.03316	6.37232	0.403211	0.636923
UTI89_C0789	ybhN	hypothetical protein	-5.13131	6.49027	0.000140528	0.00140983
UTI89_C0792	ybhQ	hypothetical protein	-9.24127	4.51097	0.000403838	0.00402336
UTI89_C0793	ybhR	hypothetical protein	-4.94739	3.56988	0.00784227	0.0321461
UTI89_C0794	ybhS	hypothetical protein	-2.75848	6.08023	0.0759661	0.209903
UTI89_C0794	ybhS	hypothetical protein	-1.47216	6.31596	0.185814	0.34805
UTI89_C0795	ybhF	putative ABC-type transport protein YbhF	1.03122	6.62664	0.314563	0.555183
UTI89_C0795	ybhF	putative ABC-type transport protein YbhF	2.78707	7.39594	0.000628599	0.00465073
UTI89_C0796	ybhG	hypothetical membrane protein YbhG	-5.32539	5.94128	0.00081154	0.00633402
UTI89_C0796	ybhG	hypothetical membrane protein YbhG	-0.892166	6.93379	0.279448	0.456662
UTI89_C0798	rhlE	putative ATP-dependent RNA helicase RhlE	-1.87914	5.85129	0.160284	0.354777
UTI89_C0798	rhlE	putative ATP-dependent RNA helicase RhlE	0.333717	6.65498	0.748486	0.856202
UTI89_C0802	dinG	probable ATP-dependent helicase DinG	-0.0857164	6.67162	0.943521	0.981721
UTI89_C0802	dinG	probable ATP-dependent helicase DinG	-4.48929	5.30406	0.00686566	0.0294191
UTI89_C0803	ybiB	hypothetical protein YbiB	-5.21054	5.64507	0.00210318	0.012662
UTI89_C0803	ybiB	hypothetical protein YbiB	-3.77624	4.30897	0.024949	0.0786794
UTI89_C0804	ybiC	hypothetical oxidoreductase YbiC	-3.07383	4.34277	0.0265415	0.094267
UTI89_C0804	ybiC	hypothetical oxidoreductase YbiC	-0.625863	4.89749	0.717705	0.835481
UTI89_C0806	UTI89_C0806	hypothetical protein YbiI	0.585852	5.74335	0.659536	0.844387
UTI89_C0806	UTI89_C0806	hypothetical protein YbiI	-4.57633	5.24828	0.00597599	0.026503
UTI89_C0808	ybiL	probable tonB-dependent receptor YbiL precursor	-6.02702	5.54843	0.000607075	0.00520044
UTI89_C0808	ybiL	probable tonB-dependent receptor YbiL precursor	-1.75232	4.83185	0.232004	0.401795
UTI89_C0809	ybiM	hypothetical protein YbiM	1.4763	5.19216	0.276236	0.513034
UTI89_C0809	ybiM	hypothetical protein YbiM	0.170347	6.46519	0.876949	0.934696
UTI89_C0810	ybiN	hypothetical protein YbiN	-0.237602	5.7226	0.890371	0.964443
UTI89_C0810	ybiN	hypothetical protein YbiN	-2.74471	6.07407	0.0268668	0.0835377
UTI89_C0811	ybiO	probable membrane protein YbiO	-2.82752	4.81724	0.132597	0.273487
UTI89_C0812	glnQ	GlnQ protein, subunit of glutamine ABC transporter	-1.4533	5.55044	0.279666	0.516068
UTI89_C0812	glnQ	GlnQ protein, subunit of glutamine ABC transporter	4.01289	8.41843	4.74e-09	1.39e-07
UTI89_C0813	glnP	glutamine transport system permease protein glnP	-2.29984	5.35773	0.122572	0.293969
UTI89_C0813	glnP	glutamine transport system permease protein glnP	2.18436	8.04311	0.0006304	0.00465295
UTI89_C0814	glnH	periplasmic glutamine-binding protein; permease	-6.18561	4.8671	0.000752435	0.00602138
UTI89_C0814	glnH	periplasmic glutamine-binding protein; permease	-0.784033	5.66057	0.57436	0.727997
UTI89_C0816	dps	stationary phase nucleoid protein Dps	-6.29131	4.97402	0.000712403	0.00582504
UTI89_C0816	dps	stationary phase nucleoid protein Dps	-1.96447	5.51649	0.316934	0.49571
UTI89_C0817	ybiF	hypothetical transport protein YbiF	1.36702	8.54176	0.0235449	0.0859416
UTI89_C0817	ybiF	hypothetical transport protein YbiF	-0.37519	7.70655	0.552537	0.710142
UTI89_C0821	mntR	transcriptional regulator MntR	0.564696	4.9859	0.724601	0.874967
UTI89_C0822	ybiR	hypothetical protein YbiR	-0.554505	5.71352	0.674975	0.853201
UTI89_C0822	ybiR	hypothetical protein YbiR	-3.27181	5.46774	0.070833	0.174416
UTI89_C0823	ybiS	protein YbiS precursor	0.223574	6.60387	0.831564	0.936435
UTI89_C0823	ybiS	protein YbiS precursor	-0.0500936	5.16544	0.981574	0.99832
UTI89_C0824	ybiT	hypothetical ABC transporter ATP-binding protein ybiT	2.27303	6.93815	0.018751	0.0721069
UTI89_C0824	ybiT	hypothetical ABC transporter ATP-binding protein ybiT	1.97621	5.97566	0.103762	0.229187
UTI89_C0825	ybiV	hypothetical protein YbiV	4.13934	7.83812	5.79e-09	1.65e-07
UTI89_C0825	ybiV	hypothetical protein YbiV	-3.3449	5.25305	0.0804321	0.190556
UTI89_C0826	ybiW	putative formate acetyltransferase 3	2.61841	6.40697	0.0268789	0.0949322
UTI89_C0826	ybiW	putative formate acetyltransferase 3	0.252067	5.33195	0.861347	0.922022
UTI89_C0828	UTI89_C0828	transaldolase-like protein	0.0592276	5.61853	0.968861	0.990482
UTI89_C0829	moeB	molybdopterin biosynthesis protein MoeB	-2.98714	4.63473	0.09038	0.206348
UTI89_C0831	ybiK	putative L-asparaginase precursor	1.98638	6.67099	0.06103	0.177312
UTI89_C0831	ybiK	putative L-asparaginase precursor	0.3577	6.22457	0.745882	0.8548
UTI89_C0832	UTI89_C0832	hypothetical ABC transporter ATP-binding protein in bcr 5'region	2.81329	9.40337	1.05e-08	2.89e-07
UTI89_C0832	UTI89_C0832	hypothetical ABC transporter ATP-binding protein in bcr 5'region	-1.89138	6.71903	0.0365531	0.106699
UTI89_C0833	UTI89_C0833	Heme-binding protein precursor (hemin-binding lipoprotein)	-2.54103	5.30575	0.0730209	0.203007
UTI89_C0833	UTI89_C0833	Heme-binding protein precursor (hemin-binding lipoprotein)	1.0205	6.65998	0.274377	0.451915
UTI89_C0834	yliC	putative ABC transporter permease protein	-0.614315	5.30823	0.676321	0.853201
UTI89_C0834	yliC	putative ABC transporter permease protein	-1.57069	4.2445	0.378928	0.560437
UTI89_C0835	UTI89_C0835	putative transport system permease protein	0.685556	6.86786	0.473017	0.703626
UTI89_C0835	UTI89_C0835	putative transport system permease protein	2.66705	7.79151	0.000299205	0.00256551
UTI89_C0836	yliE	hypothetical protein YliE	-0.446195	9.27534	0.373748	0.608071
UTI89_C0836	yliE	hypothetical protein YliE	1.20825	10.9294	0.0102126	0.0394752
UTI89_C0837	yliF	hypothetical membrane protein YliF	0.309053	8.24946	0.555963	0.774951
UTI89_C0837	yliF	hypothetical membrane protein YliF	-0.572736	7.77238	0.379732	0.560863
UTI89_C0838	yliG	hypothetical protein YliG	-3.18558	3.41505	0.0977106	0.250904
UTI89_C0838	yliG	hypothetical protein YliG	1.92923	5.97979	0.234413	0.404386
UTI89_C0840	yliI	hypothetical protein YliI precursor	-3.01166	5.66392	0.0368044	0.10713
UTI89_C0841	yliJ	hypothetical GST-like protein YliJ	-0.264298	4.70641	0.864067	0.952341
UTI89_C0841	yliJ	hypothetical GST-like protein YliJ	2.02219	4.99904	0.269577	0.446653
UTI89_C0842	dacC	penicillin-binding protein 6 precursor	0.45915	6.0652	0.706426	0.865984
UTI89_C0844	ybjG	hypothetical protein YbjG	-0.266351	6.87916	0.835634	0.939345
UTI89_C0844	ybjG	hypothetical protein YbjG	-0.379773	6.83843	0.657927	0.7933
UTI89_C0845	cmr	MdfA/Cmr MFS multidrug transporter	0.457987	7.75877	0.458911	0.690298
UTI89_C0845	cmr	MdfA/Cmr MFS multidrug transporter	-0.0841327	7.30326	0.914717	0.959277
UTI89_C0848	ybjJ	putative DEOR-type transcriptional regulator	-0.133914	5.97511	0.938245	0.979269
UTI89_C0848	ybjJ	putative DEOR-type transcriptional regulator	-3.02245	5.20496	0.114965	0.247015
UTI89_C0850	ybjL	putative transport protein	-1.88091	7.41045	0.0141598	0.0575312
UTI89_C0850	ybjL	putative transport protein	-3.64295	6.71807	0.000146259	0.00144396
UTI89_C0851	ybjM	hypothetical protein YbjM	2.49537	6.06452	0.0674596	0.191124
UTI89_C0851	ybjM	hypothetical protein YbjM	0.569575	5.72848	0.684222	0.809266
UTI89_C0852	grxA	glutaredoxin 1	-2.15387	4.29172	0.173521	0.332251
UTI89_C0854	nfsA	subunit of oxygen-insensitive NADPH nitroreductase	-6.15609	4.78657	0.000786507	0.00621537
UTI89_C0854	nfsA	subunit of oxygen-insensitive NADPH nitroreductase	-0.403108	5.27656	0.833086	0.904262
UTI89_C0856	ybjN	putative sensory transduction regulator	0.485466	7.02241	0.580835	0.794217
UTI89_C0856	ybjN	putative sensory transduction regulator	0.136271	5.93388	0.922971	0.961793
UTI89_C0857	potF	putrescine-binding periplasmic protein precursor	-1.40617	6.70424	0.157572	0.351011
UTI89_C0857	potF	putrescine-binding periplasmic protein precursor	-2.85829	5.06632	0.062609	0.159875
UTI89_C0859	potH	putrescine transport protein	-3.1987	5.7971	0.0561357	0.165836
UTI89_C0859	potH	putrescine transport protein	-3.52323	5.02858	0.0530091	0.140933
UTI89_C0860	potI	putrescine transport system permease protein potI	-5.93646	4.57808	0.00102692	0.00765591
UTI89_C0860	potI	putrescine transport system permease protein potI	2.69666	7.62682	0.0010499	0.00692488
UTI89_C0861	ybjO	putative membrane protein	-5.02143	4.62936	0.00288767	0.0164467
UTI89_C0863	artJ	arginine-binding periplasmic protein 2 precursor	-8.33019	3.38291	0.00876604	0.039416
UTI89_C0864	artM	arginine 3rd transport system permease protein	-5.68821	4.38618	0.00123142	0.00854821
UTI89_C0864	artM	arginine 3rd transport system permease protein	-4.24328	5.8513	0.00997068	0.0386847
UTI89_C0867	artP	arginine transport ATP-binding protein ArtP	-0.534464	5.90856	0.706504	0.865984
UTI89_C0867	artP	arginine transport ATP-binding protein ArtP	-3.35247	5.26367	0.0602359	0.154964
UTI89_C0868	ybjP	putative lipoprotein YbjP precursor	-1.84821	5.40884	0.270677	0.506879
UTI89_C0868	ybjP	putative lipoprotein YbjP precursor	2.90105	6.44244	0.017899	0.0611787
UTI89_C0870	ybjR	probable N-acetylmuramoyl-L-alanine amidase ybjR	-2.42342	4.53523	0.11921	0.287431
UTI89_C0870	ybjR	probable N-acetylmuramoyl-L-alanine amidase ybjR	-1.44187	5.22689	0.336838	0.518212
UTI89_C0871	ybjS	hypothetical protein YbjS	-0.54458	4.76945	0.726201	0.841578
UTI89_C0872	ybjT	hypothetical protein YbjT	-2.29236	4.35209	0.137696	0.319808
UTI89_C0873	ybjU	low-specificity L-threonine aldolase	-2.96538	5.58239	0.0335843	0.0994377
UTI89_C0874	poxB	pyruvate dehydrogenase	-1.11932	6.08977	0.383895	0.618432
UTI89_C0874	poxB	pyruvate dehydrogenase	-0.729357	4.91584	0.690382	0.814377
UTI89_C0875	hcr	NADH oxidoreductase	-3.58718	4.18442	0.0450325	0.124532
UTI89_C0876	ybjW	putative prismane	-0.115614	6.87136	0.910595	0.970766
UTI89_C0876	ybjW	putative prismane	1.84756	7.84881	0.0240792	0.0768749
UTI89_C0877	ybjE	hypothetical protein YbjE	1.05577	6.24966	0.415951	0.648857
UTI89_C0877	ybjE	hypothetical protein YbjE	-0.991206	7.0282	0.214834	0.383411
UTI89_C0878	aqpZ	aquaporin Z	-6.95999	5.58282	0.000212207	0.00243923
UTI89_C0880	ybjD	conserved hypothetical protein	-2.02361	7.00945	0.130587	0.30759
UTI89_C0880	ybjD	conserved hypothetical protein	-0.141194	6.60552	0.888772	0.942269
UTI89_C0881	ybjX	hypothetical protein YbjX	-2.00174	5.48767	0.228556	0.450978
UTI89_C0881	ybjX	hypothetical protein YbjX	-3.17381	6.04188	0.0446769	0.12377
UTI89_C0883	macA	macrolide-specific efflux protein MacA precursor	-4.60236	5.71116	0.00276045	0.0158512
UTI89_C0883	macA	macrolide-specific efflux protein MacA precursor	-1.49608	5.25495	0.405913	0.584183
UTI89_C0885	cspD	cold shock-like protein CspD	1.703	5.73085	0.291486	0.526326
UTI89_C0885	cspD	cold shock-like protein CspD	-0.473351	4.52842	0.749545	0.856781
UTI89_C0886	UTI89_C0886	hypothetical protein	-9.05905	4.35289	0.000551616	0.00493954
UTI89_C0888	clpA	ATP-dependent clp protease ATP-binding subunit clpA	-3.81799	4.53087	0.0133445	0.0549243
UTI89_C0888	clpA	ATP-dependent clp protease ATP-binding subunit clpA	1.03556	5.98033	0.393813	0.572618
UTI89_C0890	UTI89_C0890	conserved hypothetical protein	3.42584	7.78174	5.19e-06	9.83e-05
UTI89_C0890	UTI89_C0890	conserved hypothetical protein	3.38219	7.69868	1.13e-06	1.93e-05
UTI89_C0891	UTI89_C0891	hypothetical protein	1.46583	7.85805	0.0140991	0.057432
UTI89_C0891	UTI89_C0891	hypothetical protein	1.09809	5.98445	0.378004	0.559535
UTI89_C0895	UTI89_C0895	conserved hypothetical protein	-0.420345	5.20329	0.773314	0.898944
UTI89_C0895	UTI89_C0895	conserved hypothetical protein	-1.95597	5.28432	0.168169	0.324149
UTI89_C0896	UTI89_C0896	conserved hypothetical protein	-4.60547	3.58612	0.0146623	0.0519465
UTI89_C0900	aat	leucyl, phenylalanyl-tRNA-protein transferase	-5.29541	5.05497	0.00302305	0.016943
UTI89_C0900	aat	leucyl, phenylalanyl-tRNA-protein transferase	3.97419	7.77614	6.48e-06	9.43e-05
UTI89_C0903	trxB	thioredoxin reductase	-1.14604	5.43488	0.489304	0.718923
UTI89_C0903	trxB	thioredoxin reductase	-4.2115	5.58378	0.0203681	0.0671715
UTI89_C0907	ycaJ	putative polynucleotide enzyme	0.298073	5.83582	0.811999	0.923716
UTI89_C0907	ycaJ	putative polynucleotide enzyme	-2.27615	5.01465	0.154857	0.305768
UTI89_C0913	UTI89_C0913	putative bacteriophage late gene regulator	-8.74783	3.98663	0.000525516	0.00477344
UTI89_C0913	UTI89_C0913	putative bacteriophage late gene regulator	-2.06452	4.65551	0.249722	0.423258
UTI89_C0914	UTI89_C0914	putative tail sheath protein of prophage CP-933T	1.42798	4.53603	0.350781	0.590948
UTI89_C0915	UTI89_C0915	putative tail fiber component of prophage CP-933T	-7.07066	4.79593	0.000964303	0.00644254
UTI89_C0916	UTI89_C0916	prophage CP-933T unknown protein	1.82862	6.43921	0.203221	0.419035
UTI89_C0918	UTI89_C0918	putative phage tail protein	-0.143475	6.11197	0.927786	0.977909
UTI89_C0918	UTI89_C0918	putative phage tail protein	-0.242631	6.74248	0.785642	0.877971
UTI89_C0919	UTI89_C0919	putative tail fiber protein of prophage CP-933T	-0.719188	5.17004	0.608019	0.754463
UTI89_C0920	pin	putative DNA-invertase	-5.81908	4.49946	0.00104183	0.00774587
UTI89_C0920	pin	putative DNA-invertase	-4.90115	3.96914	0.00932817	0.0366971
UTI89_C0921	UTI89_C0921	probable tail fiber protein gpH	2.22135	10.3471	4.81e-07	1.09e-05
UTI89_C0921	UTI89_C0921	probable tail fiber protein gpH	0.143834	9.39684	0.780782	0.875063
UTI89_C0922	UTI89_C0922	tail fiber assembly	1.52973	7.98552	0.0118984	0.0502149
UTI89_C0922	UTI89_C0922	tail fiber assembly	-0.341344	7.12943	0.651333	0.789341
UTI89_C0923	UTI89_C0923	tail fiber assembly protein	0.436933	7.59527	0.50719	0.73567
UTI89_C0923	UTI89_C0923	tail fiber assembly protein	1.04557	8.36104	0.0826127	0.193575
UTI89_C0924	UTI89_C0924	putative phage protein gpH	2.63469	11.2075	2.84e-10	9.75e-09
UTI89_C0924	UTI89_C0924	putative phage protein gpH	-0.817038	9.10353	0.109189	0.237201
UTI89_C0926	UTI89_C0926	phage baseplate assembly protein	1.45918	7.63013	0.0367896	0.121517
UTI89_C0926	UTI89_C0926	phage baseplate assembly protein	-0.682646	5.87008	0.650815	0.789341
UTI89_C0928	UTI89_C0928	putative phage protein gp15	-2.24523	6.04117	0.0963415	0.248398
UTI89_C0928	UTI89_C0928	putative phage protein gp15	0.298123	6.66026	0.775591	0.872082
UTI89_C0929	UTI89_C0929	predicted tail completion phage protein	0.687005	6.28332	0.576454	0.79156
UTI89_C0929	UTI89_C0929	predicted tail completion phage protein	-0.697737	5.52026	0.615098	0.759229
UTI89_C0931	UTI89_C0931	hypothetical protein	0.609895	5.04158	0.691822	0.860287
UTI89_C0931	UTI89_C0931	hypothetical protein	7.32562	10.0044	8.1e-13	6.97e-11
UTI89_C0934	UTI89_C0934	putative phage tail protein	1.43054	3.2439	0.282702	0.519032
UTI89_C0935	UTI89_C0935	putative capsid completion protein	0.366016	5.84015	0.799268	0.916725
UTI89_C0935	UTI89_C0935	putative capsid completion protein	-3.24371	3.56664	0.106419	0.23364
UTI89_C0936	UTI89_C0936	putative phage protein	2.15959	6.79059	0.0308864	0.106237
UTI89_C0936	UTI89_C0936	putative phage protein	-4.13789	6.34218	0.000576269	0.00435716
UTI89_C0938	UTI89_C0938	putative capsid scaffolding protein	-10.596	5.74377	7.1e-05	0.000993614
UTI89_C0938	UTI89_C0938	putative capsid scaffolding protein	-5.42801	3.27657	0.012243	0.0454814
UTI89_C0939	UTI89_C0939	putative phage protein gpP	-0.120421	6.57548	0.924516	0.976322
UTI89_C0939	UTI89_C0939	putative phage protein gpP	2.86639	9.37656	3.1e-07	5.73e-06
UTI89_C0940	UTI89_C0940	putative phage protein	0.820654	4.83967	0.628854	0.82742
UTI89_C0940	UTI89_C0940	putative phage protein	-4.58484	3.94144	0.0173308	0.0594965
UTI89_C0943	UTI89_C0943	prophage CP-933R unknown protein	-5.97704	4.60329	0.00109672	0.00796961
UTI89_C0943	UTI89_C0943	prophage CP-933R unknown protein	-6.58	5.80424	0.000102413	0.00108355
UTI89_C0944	UTI89_C0944	conserved hypothetical protein	2.03445	7.35954	0.0119807	0.0504947
UTI89_C0944	UTI89_C0944	conserved hypothetical protein	0.511369	5.54756	0.700513	0.822572
UTI89_C0945	UTI89_C0945	hypothetical protein	1.40211	7.03198	0.087276	0.201606
UTI89_C0949	UTI89_C0949	prophage CP-933T putative replication protein	5.16912	10.1201	1.82e-24	2.87e-22
UTI89_C0949	UTI89_C0949	prophage CP-933T putative replication protein	0.76758	6.09739	0.492779	0.663604
UTI89_C0953	UTI89_C0953	putative serine protease	-0.881686	6.70906	0.375642	0.610491
UTI89_C0953	UTI89_C0953	putative serine protease	-2.26775	5.63782	0.089337	0.205361
UTI89_C0954	UTI89_C0954	hypothetical protein	0.866285	5.03604	0.643203	0.836777
UTI89_C0955	UTI89_C0955	hypothetical protein	0.866335	5.03604	0.642969	0.836777
UTI89_C0959	UTI89_C0959	prophage CP-933T unknown protein	0.807518	7.21474	0.324317	0.56583
UTI89_C0959	UTI89_C0959	prophage CP-933T unknown protein	-0.268227	6.85172	0.748828	0.856277
UTI89_C0960	UTI89_C0960	unknown protein encoded by prophage CP-933T	-0.0172017	5.71858	1	1
UTI89_C0960	UTI89_C0960	unknown protein encoded by prophage CP-933T	-2.90008	6.01479	0.071382	0.175067
UTI89_C0961	UTI89_C0961	unknown protein encoded by prophage CP-933T	-2.84829	6.18276	0.029215	0.101259
UTI89_C0961	UTI89_C0961	unknown protein encoded by prophage CP-933T	3.55683	9.19251	2.81e-08	6.86e-07
UTI89_C0962	UTI89_C0962	unknown protein encoded by prophage CP-933T	-2.48205	5.3759	0.135695	0.315926
UTI89_C0962	UTI89_C0962	unknown protein encoded by prophage CP-933T	-2.01913	5.97898	0.124663	0.262523
UTI89_C0963	UTI89_C0963	hypothetical protein	-0.110885	7.30351	0.899888	0.969511
UTI89_C0963	UTI89_C0963	hypothetical protein	-2.26524	7.90969	0.000279623	0.00242131
UTI89_C0964	UTI89_C0964	hypothetical protein	-5.99016	6.04084	0.000293179	0.00306867
UTI89_C0964	UTI89_C0964	hypothetical protein	-1.70502	6.2372	0.186843	0.348948
UTI89_C0966	UTI89_C0966	putative phage integrase	11.6249	7.13713	2.61e-13	2.45e-11
UTI89_C0967	dmsA	anaerobic dimethyl sulfoxide reductase chain A precursor	-3.59362	4.98956	0.0136782	0.0559339
UTI89_C0967	dmsA	anaerobic dimethyl sulfoxide reductase chain A precursor	2.08956	7.49552	0.00545523	0.024509
UTI89_C0969	dmsC	anaerobic dimethyl sulfoxide reductase subunit C	7.04512	2.82719	0.00948622	0.0372244
UTI89_C0971	UTI89_C0971	hypothetical protein	3.53436	6.39762	0.0195584	0.0654388
UTI89_C0972	ycaD	hypothetical protein YcaD	2.87968	8.45381	2.22e-06	4.54e-05
UTI89_C0972	ycaD	hypothetical protein YcaD	-0.946925	4.90307	0.536437	0.700191
UTI89_C0973	pflA	pyruvate formate lyase activating enzyme 1	1.80142	5.39989	0.314513	0.555183
UTI89_C0973	pflA	pyruvate formate lyase activating enzyme 1	-0.825341	4.9009	0.58141	0.731971
UTI89_C0975	focA	FocA formate FNT transporter	-1.19129	6.40866	0.353435	0.59302
UTI89_C0975	focA	FocA formate FNT transporter	-0.982337	5.72647	0.461799	0.635138
UTI89_C0976	ycaO	hypothetical protein YcaO	1.2964	8.43519	0.0161351	0.0639137
UTI89_C0976	ycaO	hypothetical protein YcaO	-0.462805	6.64472	0.607886	0.754463
UTI89_C0977	ycaP	hypothetical protein YcaP	0.271294	7.07386	0.744	0.886971
UTI89_C0977	ycaP	hypothetical protein YcaP	-1.21099	6.77339	0.173711	0.33241
UTI89_C0978	serC	phosphoserine aminotransferase	7.42014	5.09342	0.000468673	0.00444297
UTI89_C0979	aroA	3-phosphoshikimate 1-carboxyvinyltransferase	-6.29476	6.33138	4.22e-05	0.000623442
UTI89_C0979	aroA	3-phosphoshikimate 1-carboxyvinyltransferase	-0.725596	6.89275	0.388358	0.567882
UTI89_C0980	ycaL	putative metalloprotease YcaL	0.65889	4.72408	0.73413	0.881012
UTI89_C0980	ycaL	putative metalloprotease YcaL	-0.144707	5.26726	0.926272	0.962602
UTI89_C0984	ycaI	hypothetical protein YcaI	-0.151204	7.31391	0.877349	0.958627
UTI89_C0984	ycaI	hypothetical protein YcaI	0.515911	6.43587	0.608682	0.754463
UTI89_C0987	ycaQ	hypothetical protein YcaQ	0.956585	6.00339	0.523122	0.747705
UTI89_C0987	ycaQ	hypothetical protein YcaQ	0.156554	5.19914	0.92232	0.961793
UTI89_C0990	ycbJ	hypothetical protein YcbJ	0.400916	6.92217	0.687409	0.856485
UTI89_C0990	ycbJ	hypothetical protein YcbJ	4.95171	9.80133	3.42e-17	9.64e-15
UTI89_C0993	smtA	S-adenosylmethionine-dependent methyltransferase	4.89412	9.04283	1.18e-13	1.3e-11
UTI89_C0997	ycbB	hypothetical protein YcbB	-0.00932347	5.41124	1	1
UTI89_C0997	ycbB	hypothetical protein YcbB	-5.15813	5.01294	0.00405368	0.0194226
UTI89_C0998	ycbK	conserved hypothetical protein	0.368433	6.55402	0.736166	0.882115
UTI89_C0998	ycbK	conserved hypothetical protein	1.29325	6.4	0.194318	0.358347
UTI89_C1000	aspC	aspartate transaminase	0.142021	5.94278	0.915636	0.972622
UTI89_C1000	aspC	aspartate transaminase	-3.24445	5.53121	0.0604929	0.155239
UTI89_C1001	ompF	outer membrane protein F precursor	-1.95246	6.52193	0.156112	0.348155
UTI89_C1001	ompF	outer membrane protein F precursor	0.459407	7.14326	0.541202	0.70286
UTI89_C1004	pepN	aminopeptidase N	1.70992	7.19513	0.103594	0.26155
UTI89_C1004	pepN	aminopeptidase N	-0.280707	5.97449	0.826614	0.902085
UTI89_C1005	ycbE	putative aliphatic sulfonates transport ATP-binding protein ssuB	-0.716723	5.00374	0.609214	0.814785
UTI89_C1008	ycbO	putative aliphatic sulfonates binding protein precursor	5.68851	6.35195	0.000273893	0.00291507
UTI89_C1010	pyrD	dihydroorotate dehydrogenase	0.375697	6.30704	0.740366	0.884967
UTI89_C1010	pyrD	dihydroorotate dehydrogenase	-3.23068	5.89642	0.0465419	0.127247
UTI89_C1011	ycbW	hypothetical protein YcbW	10.8331	8.78713	1.04e-27	1.61e-24
UTI89_C1013	ycbY	hypothetical protein YcbY	0.384686	7.03843	0.659208	0.844387
UTI89_C1013	ycbY	hypothetical protein YcbY	-1.22364	6.84575	0.16813	0.324149
UTI89_C1015	pqiA	paraquat-inducible protein A	2.3224	8.50843	1.11e-05	0.000190233
UTI89_C1015	pqiA	paraquat-inducible protein A	-1.83036	6.45562	0.106611	0.233895
UTI89_C1016	pqiB	paraquat-inducible protein B	0.52792	5.60058	0.702175	0.864995
UTI89_C1016	pqiB	paraquat-inducible protein B	-0.057735	4.30456	1	1
UTI89_C1020	UTI89_C1020	putative protease La-like protein	-2.46155	5.16742	0.0880605	0.232937
UTI89_C1022	ompA	outer membrane protein A precursor	-0.0360159	4.66104	0.983701	0.997795
UTI89_C1022	ompA	outer membrane protein A precursor	7.51612	3.27823	0.0048057	0.0222687
UTI89_C1024	sulA	suppressor of lon	0.200602	6.17339	0.8691	0.928077
UTI89_C1025	yccR	hypothetical protein YccR	0.779804	5.3889	0.580182	0.79392
UTI89_C1025	yccR	hypothetical protein YccR	2.29649	4.60497	0.185325	0.347459
UTI89_C1026	yccS	hypothetical protein YccS	-0.668746	6.37847	0.633588	0.829992
UTI89_C1026	yccS	hypothetical protein YccS	2.62434	8.93961	6.17e-06	9.11e-05
UTI89_C1027	yccF	hypothetical protein YccF	-7.59668	3.29972	0.00367495	0.0181118
UTI89_C1028	helD	DNA helicase IV	-1.31301	5.3502	0.488747	0.659893
UTI89_C1029	mgsA	methylglyoxal synthase	1.55659	5.45312	0.244321	0.470914
UTI89_C1030	yccT	hypothetical protein	0.809353	6.67762	0.443516	0.674989
UTI89_C1030	yccT	hypothetical protein	0.127338	6.8404	0.886348	0.940716
UTI89_C1031	UTI89_C1031	hypothetical protein	2.06239	5.89843	0.120467	0.29002
UTI89_C1032	UTI89_C1032	hypothetical protein	-3.08474	5.65111	0.0433734	0.137309
UTI89_C1032	UTI89_C1032	hypothetical protein	-1.08019	5.33909	0.488056	0.659535
UTI89_C1033	yccV	hypothetical protein	-3.08475	5.65111	0.043395	0.137309
UTI89_C1033	yccV	hypothetical protein	-1.08024	5.33909	0.487605	0.6595
UTI89_C1034	yccW	hypothetical protein YccW	-1.71281	4.01988	0.257129	0.489654
UTI89_C1034	yccW	hypothetical protein YccW	5.05572	8.73737	1.04e-15	2.15e-13
UTI89_C1035	UTI89_C1035	putative acylphosphatase	-5.74039	5.28673	0.00116245	0.00831402
UTI89_C1035	UTI89_C1035	putative acylphosphatase	-6.96926	4.67203	0.00187561	0.0110962
UTI89_C1041	hyaB	hydrogenase-1 large subunit	-1.84506	5.05242	0.161723	0.356738
UTI89_C1042	hyaC	probable Ni/Fe-hydrogenase 1 B-type cytochrome subunit	-0.184698	5.92362	0.89709	0.967935
UTI89_C1042	hyaC	probable Ni/Fe-hydrogenase 1 B-type cytochrome subunit	-0.0238047	5.49751	1	1
UTI89_C1043	hyaD	hydrogenase 1 maturation protease	0.857154	5.74821	0.53355	0.756519
UTI89_C1043	hyaD	hydrogenase 1 maturation protease	1.01988	5.75807	0.555935	0.713622
UTI89_C1045	hyaF	hydrogenase-1 operon protein HyaF	-8.96174	4.53662	0.000494156	0.00385865
UTI89_C1046	appC	probable third cytochrome oxidase, subunit I	-0.578879	5.70271	0.654986	0.842403
UTI89_C1046	appC	probable third cytochrome oxidase, subunit I	2.14504	7.46539	0.00239245	0.0130407
UTI89_C1047	appB	putative third cytochrome oxidase subunit II	-0.222499	4.70871	0.890887	0.964443
UTI89_C1047	appB	putative third cytochrome oxidase subunit II	-2.13263	6.31116	0.0436985	0.121712
UTI89_C1049	appA	periplasmic AppA protein precursor	1.97209	4.86111	0.139367	0.322738
UTI89_C1051	cspG	cold shock-like protein G	0.386977	5.0531	0.795228	0.913082
UTI89_C1052	sfa	Sfa protein	-4.24022	4.98434	0.0223268	0.0824473
UTI89_C1052	sfa	Sfa protein	-1.041	6.5903	0.378137	0.559535
UTI89_C1055	yccM	putative electron transport protein YccM	-3.14463	5.88974	0.0310685	0.106631
UTI89_C1055	yccM	putative electron transport protein YccM	2.6577	8.05897	8.26e-05	0.000897951
UTI89_C1056	torS	sensor protein TorS	0.28243	7.05619	0.742848	0.886426
UTI89_C1056	torS	sensor protein TorS	-1.98516	6.60551	0.0391373	0.111924
UTI89_C1057	UTI89_C1057	hypothetical protein	0.567017	5.96784	0.659423	0.844387
UTI89_C1057	UTI89_C1057	hypothetical protein	-8.19373	3.85748	0.0024692	0.0133354
UTI89_C1059	torR	TorCAD operon transcriptional regulatory protein torR	-1.08498	5.79805	0.39995	0.634659
UTI89_C1059	torR	TorCAD operon transcriptional regulatory protein torR	1.66451	7.26264	0.0904748	0.206348
UTI89_C1061	torA	trimethylamine-N-oxide reductase 1 precursor	-1.8625	5.71725	0.264247	0.49838
UTI89_C1061	torA	trimethylamine-N-oxide reductase 1 precursor	0.087066	6.23689	0.938959	0.971471
UTI89_C1064	cbpA	curved DNA-binding protein	-0.0775783	6.69734	0.942931	0.981692
UTI89_C1064	cbpA	curved DNA-binding protein	-0.253297	5.40778	0.854776	0.916568
UTI89_C1065	agp	periplasmic glucose-1-phosphatase	-5.0505	3.80996	0.00283381	0.0161983
UTI89_C1065	agp	periplasmic glucose-1-phosphatase	2.26686	7.6108	0.0126092	0.0464561
UTI89_C1068	UTI89_C1068	hypothetical protein	-8.81049	3.98867	0.000785037	0.00621537
UTI89_C1070	nmoB	4-hydroxyphenylacetate 3-monooxygenase small chain	0.925274	5.35286	0.506187	0.734983
UTI89_C1070	nmoB	4-hydroxyphenylacetate 3-monooxygenase small chain	0.160341	5.07153	0.929751	0.964601
UTI89_C1072	ycdJ	hypothetical protein YcdJ	4.44994	8.16812	1.13e-09	3.65e-08
UTI89_C1072	ycdJ	hypothetical protein YcdJ	-0.702915	4.54052	0.654851	0.791603
UTI89_C1073	ycdK	hypothetical protein	-2.56347	5.85867	0.0644744	0.185108
UTI89_C1073	ycdK	hypothetical protein	0.95022	5.93105	0.450316	0.625159
UTI89_C1075	ycdM	putative monooxygenase YcdM	-2.13003	5.66285	0.19625	0.409726
UTI89_C1075	ycdM	putative monooxygenase YcdM	-1.89711	5.69724	0.223733	0.393555
UTI89_C1077	putA	delta-1-pyrroline-5-carboxylate dehydrogenase	-0.0701632	7.55876	0.936547	0.979269
UTI89_C1077	putA	delta-1-pyrroline-5-carboxylate dehydrogenase	0.960004	8.84781	0.0955867	0.214568
UTI89_C1080	UTI89_C1080	hypothetical protein	4.19256	9.74603	3.05e-17	2.09e-15
UTI89_C1080	UTI89_C1080	hypothetical protein	-1.31812	5.95294	0.277687	0.454459
UTI89_C1081	ycdO	protein YcdO	-1.50351	6.49372	0.172493	0.372948
UTI89_C1081	ycdO	protein YcdO	-2.33083	5.98941	0.0850897	0.197883
UTI89_C1082	ycdB	hypothetical protein YcdB precursor	-3.26987	3.90275	0.043939	0.1382
UTI89_C1082	ycdB	hypothetical protein YcdB precursor	-3.94257	5.32741	0.0349527	0.1029
UTI89_C1084	ycdP	hypothetical protein YcdP	-4.99835	3.77603	0.00296056	0.0166815
UTI89_C1084	ycdP	hypothetical protein YcdP	-0.553839	6.6143	0.59331	0.743136
UTI89_C1085	ycdQ	hypothetical protein YcdQ	1.19052	9.20719	0.0107441	0.0459569
UTI89_C1085	ycdQ	hypothetical protein YcdQ	-0.153915	9.18657	0.763099	0.864307
UTI89_C1086	ycdR	hypothetical lipoprotein YcdR precursor	0.0259644	8.56503	0.955819	0.984874
UTI89_C1086	ycdR	hypothetical lipoprotein YcdR precursor	0.540328	9.62146	0.268508	0.44512
UTI89_C1087	ycdS	hypothetical protein YcdS precursor	-0.434868	8.75522	0.355289	0.593596
UTI89_C1087	ycdS	hypothetical protein YcdS precursor	-0.138914	8.36753	0.81755	0.895866
UTI89_C1088	ycdT	hypothetical protein YcdT	-1.53815	7.3411	0.0447377	0.140155
UTI89_C1088	ycdT	hypothetical protein YcdT	-1.19078	7.70019	0.0903603	0.206348
UTI89_C1089	UTI89_C1089	putative P4-family integrase	0.0867901	8.72	0.854915	0.945883
UTI89_C1089	UTI89_C1089	putative P4-family integrase	-1.3062	8.64854	0.0136781	0.0493049
UTI89_C1090	UTI89_C1090	hypothetical protein	-1.00654	6.42525	0.511265	0.738624
UTI89_C1090	UTI89_C1090	hypothetical protein	-3.53118	6.89425	0.000249618	0.00221091
UTI89_C1091	UTI89_C1091	hypothetical protein	-9.69631	4.92165	0.000214834	0.00246047
UTI89_C1091	UTI89_C1091	hypothetical protein	0.494657	6.09797	0.685348	0.809672
UTI89_C1093	UTI89_C1093	possible prophage regulatory protein	-1.41569	7.75203	0.0284602	0.099187
UTI89_C1093	UTI89_C1093	possible prophage regulatory protein	-0.834368	7.24349	0.256376	0.431938
UTI89_C1094	yfjI	hypothetical protein YfjI	0.515497	9.27256	0.24431	0.470914
UTI89_C1094	yfjI	hypothetical protein YfjI	0.607491	9.33251	0.323201	0.502217
UTI89_C1095	UTI89_C1095	conserved hypothetical protein	-0.756725	8.20079	0.24969	0.479508
UTI89_C1095	UTI89_C1095	conserved hypothetical protein	-0.885888	8.03019	0.150264	0.298601
UTI89_C1098	UTI89_C1098	hypothetical protein	-2.38533	6.59148	0.0990039	0.253197
UTI89_C1098	UTI89_C1098	hypothetical protein	-2.22938	5.36113	0.21238	0.380125
UTI89_C1099	UTI89_C1099	putative aminotransferase	1.70339	5.84096	0.210771	0.427935
UTI89_C1099	UTI89_C1099	putative aminotransferase	0.838392	6.3227	0.428549	0.608011
UTI89_C1100	UTI89_C1100	tagatose-bisphosphate aldolase 2	-4.89624	4.98552	0.00319352	0.017679
UTI89_C1100	UTI89_C1100	tagatose-bisphosphate aldolase 2	7.16301	9.42004	9.97e-15	1.47e-12
UTI89_C1101	UTI89_C1101	hypothetical protein	-5.29104	4.02941	0.00194596	0.011944
UTI89_C1101	UTI89_C1101	hypothetical protein	8.35306	3.99773	0.00139778	0.00871854
UTI89_C1104	UTI89_C1104	conserved hypothetical protein	-0.0673764	6.33866	0.953286	0.984751
UTI89_C1104	UTI89_C1104	conserved hypothetical protein	0.181277	6.4231	0.863109	0.92327
UTI89_C1105	UTI89_C1105	hypothetical protein	3.03109	4.45559	0.0404281	0.130738
UTI89_C1106	UTI89_C1106	conserved hypothetical protein	0.0977012	4.87769	0.97286	0.991684
UTI89_C1107	sfaC	putative S fimbrial switch regulatory protein	-1.20982	6.84524	0.391063	0.625582
UTI89_C1107	sfaC	putative S fimbrial switch regulatory protein	0.439189	7.34723	0.545757	0.706402
UTI89_C1108	sfaB	putative S fimbrial switch regulatory protein	-1.97593	6.44787	0.127955	0.303653
UTI89_C1108	sfaB	putative S fimbrial switch regulatory protein	0.418596	7.77288	0.50455	0.674765
UTI89_C1109	sfaA	S fimbriae major subunit SfaA	0.229845	7.94062	0.721273	0.874484
UTI89_C1109	sfaA	S fimbriae major subunit SfaA	1.29873	8.17694	0.0473978	0.128776
UTI89_C1110	sfaD	S fimbriae minor subunit SfaD	-7.5466	6.18168	2.07e-05	0.000329959
UTI89_C1110	sfaD	S fimbriae minor subunit SfaD	-1.39829	7.29886	0.0597348	0.154186
UTI89_C1111	sfaE	S fimbriae periplasmic chaperone SfaE	-0.281989	8.76935	0.54446	0.765586
UTI89_C1111	sfaE	S fimbriae periplasmic chaperone SfaE	0.32694	9.47137	0.532009	0.696464
UTI89_C1112	sfaF	S fimbriae outer membrane usher	3.26508	11.5109	7.94e-15	4.33e-13
UTI89_C1112	sfaF	S fimbriae outer membrane usher	-0.533815	8.76936	0.298605	0.477152
UTI89_C1113	sfaG	S fimbriae minor subunit SfaG	-0.528489	8.11973	0.377026	0.611796
UTI89_C1113	sfaG	S fimbriae minor subunit SfaG	0.851516	8.61686	0.130314	0.270397
UTI89_C1114	sfaS	S fimbriae minor subunit SfaS	0.52288	8.87439	0.262935	0.496795
UTI89_C1114	sfaS	S fimbriae minor subunit SfaS	2.31267	10.6744	1.33e-06	2.21e-05
UTI89_C1115	sfaH	S fimbriae minor subunit SfaH	-0.209465	9.47784	0.636896	0.832945
UTI89_C1115	sfaH	S fimbriae minor subunit SfaH	-1.25644	9.27226	0.0122553	0.0454814
UTI89_C1116	UTI89_C1116	hypothetical protein	0.571563	8.688	0.242808	0.469429
UTI89_C1116	UTI89_C1116	hypothetical protein	0.636056	9.42507	0.19628	0.360894
UTI89_C1117	focX	putative regulatory protein	1.34063	7.14572	0.141511	0.326531
UTI89_C1117	focX	putative regulatory protein	3.12016	6.35207	0.00557538	0.0249764
UTI89_C1118	iroN	IroN protein	-0.40441	8.35158	0.429004	0.660529
UTI89_C1118	iroN	IroN protein	0.220416	8.15143	0.746173	0.854818
UTI89_C1119	iroE	IroE protein	0.374626	5.56908	0.773733	0.898944
UTI89_C1119	iroE	IroE protein	0.771476	4.05563	0.663028	0.795736
UTI89_C1120	iroD	IroD protein	-4.32673	5.50451	0.00850863	0.0385326
UTI89_C1120	iroD	IroD protein	-2.54545	5.91759	0.147999	0.295236
UTI89_C1121	iroC	IroC protein	2.20162	5.97083	0.0925246	0.241711
UTI89_C1123	UTI89_C1123	hypothetical protein	-5.30441	3.9117	0.00445919	0.0227347
UTI89_C1124	UTI89_C1124	putative conserved protein	-1.32795	6.39031	0.271952	0.508382
UTI89_C1124	UTI89_C1124	putative conserved protein	-3.11018	5.54901	0.0354768	0.104146
UTI89_C1125	UTI89_C1125	hypothetical protein	-1.40354	6.88896	0.259902	0.492536
UTI89_C1125	UTI89_C1125	hypothetical protein	-2.6658	6.57931	0.0191514	0.0644731
UTI89_C1126	UTI89_C1126		-3.01569	5.63905	0.0671341	0.191109
UTI89_C1127	UTI89_C1127	putative transposase	1.60835	5.64259	0.251769	0.482237
UTI89_C1127	UTI89_C1127	putative transposase	7.3221	5.15493	0.000519037	0.00399259
UTI89_C1129	UTI89_C1129	outer membrane heme/hemoglobin receptor	0.998041	9.56375	0.0202535	0.0769488
UTI89_C1129	UTI89_C1129	outer membrane heme/hemoglobin receptor	-0.795969	8.85072	0.116471	0.24935
UTI89_C1130	UTI89_C1130	hypothetical protein	0.293566	8.68671	0.570699	0.786986
UTI89_C1130	UTI89_C1130	hypothetical protein	1.75067	9.93159	0.00108943	0.00709502
UTI89_C1131	UTI89_C1131	hypothetical protein	0.938786	8.75194	0.0546074	0.161927
UTI89_C1131	UTI89_C1131	hypothetical protein	0.127391	8.77492	0.841807	0.909586
UTI89_C1132	UTI89_C1132	hypothetical protein	2.73416	7.31835	0.000447972	0.00357882
UTI89_C1133	UTI89_C1133	hypothetical protein	-0.805671	8.38904	0.133487	0.311864
UTI89_C1133	UTI89_C1133	hypothetical protein	0.56429	9.42007	0.258728	0.434483
UTI89_C1134	UTI89_C1134	hypothetical protein	5.38097	6.13462	0.000265225	0.00231605
UTI89_C1135	UTI89_C1135	hypothetical protein	-1.27855	5.38922	0.341465	0.582699
UTI89_C1135	UTI89_C1135	hypothetical protein	-0.625834	6.18565	0.564352	0.720845
UTI89_C1136	UTI89_C1136	hypothetical protein	-0.265397	5.24117	0.852798	0.915399
UTI89_C1138	UTI89_C1138	hypothetical protein	0.340486	5.72157	0.790637	0.910789
UTI89_C1138	UTI89_C1138	hypothetical protein	1.71968	7.28942	0.0255027	0.080181
UTI89_C1139	UTI89_C1139	putative autotransporter	-1.42305	5.77915	0.353448	0.59302
UTI89_C1139	UTI89_C1139	putative autotransporter	-3.08695	5.09705	0.0644362	0.163817
UTI89_C1146	yeeT3	hypothetical protein YeeT	-0.35371	6.30134	0.765751	0.896436
UTI89_C1146	yeeT3	hypothetical protein YeeT	-1.78301	4.33035	0.315264	0.493845
UTI89_C1147	UTI89_C1147	hypothetical protein	-0.0870595	6.34795	0.954452	0.984874
UTI89_C1147	UTI89_C1147	hypothetical protein	-1.87631	6.10714	0.107902	0.23541
UTI89_C1149	UTI89_C1149	unknown protein encoded within prophage CP-933L	-5.58074	4.25774	0.00145687	0.00967431
UTI89_C1149	UTI89_C1149	unknown protein encoded within prophage CP-933L	-6.78458	4.50307	0.00205182	0.0116326
UTI89_C1151	UTI89_C1151	hypothetical protein	-2.50206	4.30534	0.117067	0.284216
UTI89_C1152	UTI89_C1152	conserved hypothetical protein	-0.569253	7.56638	0.457663	0.689221
UTI89_C1152	UTI89_C1152	conserved hypothetical protein	2.16516	8.03508	0.00378521	0.0185373
UTI89_C1154	ycdW	putative dehydrogenase	1.17244	6.95905	0.199626	0.413511
UTI89_C1154	ycdW	putative dehydrogenase	3.41587	9.59338	2.95e-10	1.24e-08
UTI89_C1156	ycdY	hypothetical protein YcdY	0.57435	6.7188	0.566999	0.723332
UTI89_C1157	ycdZ	hypothetical protein YcdZ	-0.265124	5.43857	0.847267	0.943432
UTI89_C1157	ycdZ	hypothetical protein YcdZ	3.60772	8.09819	2.39e-08	5.92e-07
UTI89_C1158	csgG	curli production assembly/transport component CsgG precursor	0.0567943	6.86499	0.955322	0.984874
UTI89_C1158	csgG	curli production assembly/transport component CsgG precursor	-2.21432	6.36034	0.0392355	0.111998
UTI89_C1159	csgF	curli production assembly/transport component CsgF precursor	-0.737722	4.45176	0.68617	0.856485
UTI89_C1159	csgF	curli production assembly/transport component CsgF precursor	-1.0958	4.69077	0.502029	0.67273
UTI89_C1160	csgE	curli production assembly/transport component csgE precursor	0.692951	5.96726	0.584412	0.796948
UTI89_C1160	csgE	curli production assembly/transport component csgE precursor	-1.14528	6.14161	0.300371	0.478741
UTI89_C1161	csgD	putative 2-component transcriptional regulator for 2nd curli operon	1.23412	6.91188	0.291092	0.526326
UTI89_C1161	csgD	putative 2-component transcriptional regulator for 2nd curli operon	1.68801	8.5747	0.00398913	0.0192023
UTI89_C1162	UTI89_C1162	hypothetical protein	0.997802	7.06784	0.331554	0.572388
UTI89_C1162	UTI89_C1162	hypothetical protein	1.75733	8.45874	0.003899	0.0188858
UTI89_C1164	csgB	minor curlin subunit precursor CsgB	-0.156389	7.13441	0.859461	0.949915
UTI89_C1164	csgB	minor curlin subunit precursor CsgB	0.526705	7.11155	0.513103	0.68119
UTI89_C1165	csgA	curlin major subunit CsgA	-0.546715	7.27536	0.507591	0.73567
UTI89_C1165	csgA	curlin major subunit CsgA	-0.790337	6.65196	0.411913	0.591149
UTI89_C1166	csgC	putative curli production protein CsgC	-6.58656	4.74168	0.00319933	0.0163124
UTI89_C1169	ymdC	putative synthase	-0.109705	4.52806	0.959636	0.986474
UTI89_C1170	mdoC	glucans biosynthesis protein MdoC	-1.28669	7.42002	0.0793262	0.216912
UTI89_C1170	mdoC	glucans biosynthesis protein MdoC	-1.43716	7.99473	0.0272542	0.0844037
UTI89_C1171	UTI89_C1171	hypothetical protein	-6.83367	5.76814	0.000734622	0.00593898
UTI89_C1171	UTI89_C1171	hypothetical protein	-10.0677	5.59336	3.66e-05	0.000437767
UTI89_C1173	mdoH	periplasmic glucans biosynthesis protein MdoH	2.81354	8.42558	1.32e-05	0.000223303
UTI89_C1173	mdoH	periplasmic glucans biosynthesis protein MdoH	-1.67577	6.17769	0.130839	0.270982
UTI89_C1177	yceE	YceE/MdtG drug MFS transporter	-0.27404	5.63547	0.841496	0.941248
UTI89_C1177	yceE	YceE/MdtG drug MFS transporter	-2.61993	6.7315	0.00398115	0.0192023
UTI89_C1179	yceA	hypothetical protein YceA	1.8143	6.67556	0.0776759	0.213693
UTI89_C1179	yceA	hypothetical protein YceA	-2.19361	5.70985	0.153517	0.304285
UTI89_C1180	yceI	hypothetical protein	-0.13182	5.29307	0.936199	0.979269
UTI89_C1180	yceI	hypothetical protein	0.368175	6.36667	0.71548	0.833203
UTI89_C1181	UTI89_C1181	cytochrome b561-like protein 2	-0.472808	6.206	0.771132	0.897707
UTI89_C1181	UTI89_C1181	cytochrome b561-like protein 2	1.11428	6.91533	0.229107	0.399006
UTI89_C1183	yceO	hypothetical protein	0.585627	4.8068	0.765483	0.896436
UTI89_C1183	yceO	hypothetical protein	-0.394164	6.094	0.7246	0.840587
UTI89_C1184	solA	N-methyl-L-tryptophan oxidase	-1.50865	5.02692	0.359805	0.599549
UTI89_C1184	solA	N-methyl-L-tryptophan oxidase	5.39329	8.40818	7.16e-06	0.000103237
UTI89_C1187	pyrC	dihydroorotase	0.837208	4.52594	0.656631	0.843402
UTI89_C1187	pyrC	dihydroorotase	-6.06771	4.25412	0.00600762	0.0266052
UTI89_C1190	yceL	hypothetical transport protein YceL	5.06381	10.1661	2.66e-24	3.82e-22
UTI89_C1190	yceL	hypothetical transport protein YceL	-1.24233	5.66696	0.337824	0.518956
UTI89_C1191	rimJ	ribosomal-protein-alanine acetyltransferase	-0.758295	6.38669	0.495999	0.725041
UTI89_C1191	rimJ	ribosomal-protein-alanine acetyltransferase	3.4023	9.97343	2.67e-10	1.13e-08
UTI89_C1193	mviM	putative virulence factor	-4.32455	2.37512	0.0586308	0.152224
UTI89_C1197	flgA	flagellar biosynthesis; assembly of basal-body periplasmic P ring	-2.25151	4.20695	0.221003	0.390376
UTI89_C1198	flgB	cell-proximal portion of basal-body rod FlgB	-1.5182	4.20313	0.385973	0.620264
UTI89_C1198	flgB	cell-proximal portion of basal-body rod FlgB	-1.76806	3.52158	0.385006	0.565113
UTI89_C1199	flgC	flagellar biosynthesis, cell-proximal portion of basal-body rod	-8.38193	3.70083	0.000931445	0.00714635
UTI89_C1199	flgC	flagellar biosynthesis, cell-proximal portion of basal-body rod	-1.55996	5.07272	0.28046	0.458075
UTI89_C1202	flgF	flagellar basal-body rod protein FlgF	0.855947	5.71833	0.524196	0.747736
UTI89_C1202	flgF	flagellar basal-body rod protein FlgF	-0.734793	6.16221	0.515464	0.683172
UTI89_C1203	flgG	flagellar basal body rod protein FlgG	-0.461944	6.35462	0.770226	0.897707
UTI89_C1203	flgG	flagellar basal body rod protein FlgG	-4.00972	5.38293	0.0220033	0.0713495
UTI89_C1204	flgH	flagellar basal body L-ring protein precursor	-0.769267	6.89443	0.414248	0.647276
UTI89_C1204	flgH	flagellar basal body L-ring protein precursor	2.40786	9.26492	7.51e-06	0.000107302
UTI89_C1207	flgK	hook-filament junction protein 1	-4.56972	5.3265	0.00677695	0.031973
UTI89_C1207	flgK	hook-filament junction protein 1	-3.00572	4.57382	0.0879793	0.202928
UTI89_C1208	flgL	flagellar hook-associated protein 3	-8.78723	4.04072	0.00049442	0.00456977
UTI89_C1208	flgL	flagellar hook-associated protein 3	1.03501	3.47325	0.546699	0.707007
UTI89_C1211	yceC	hypothetical protein	-1.71897	6.119	0.233404	0.455988
UTI89_C1211	yceC	hypothetical protein	-1.55898	5.42899	0.358516	0.54241
UTI89_C1212	yceF	hypothetical protein	-4.92078	3.94295	0.0121625	0.0452625
UTI89_C1215	plsX	fatty acid/phospholipid synthesis protein PlsX	-1.64097	5.50276	0.305447	0.543928
UTI89_C1215	plsX	fatty acid/phospholipid synthesis protein PlsX	2.45034	4.72997	0.124698	0.262523
UTI89_C1221	fabF	3-oxoacyl-[acyl-carrier-protein] synthase II	-1.80058	5.02283	0.274878	0.511714
UTI89_C1224	yceG	putative thymidylate kinase	1.54109	5.58594	0.289002	0.525315
UTI89_C1224	yceG	putative thymidylate kinase	4.38957	4.53629	0.0313202	0.0939946
UTI89_C1226	holB	DNA polymerase III, delta prime subunit	6.923	9.80519	4.96e-29	1.12e-26
UTI89_C1226	holB	DNA polymerase III, delta prime subunit	-2.50382	4.46918	0.163192	0.318173
UTI89_C1227	ycfH	putative deoxyribonuclease YcfH	7.04553	9.80439	8.01e-23	9.74e-21
UTI89_C1227	ycfH	putative deoxyribonuclease YcfH	-2.5892	4.4567	0.14268	0.287212
UTI89_C1228	UTI89_C1228	PTS system, glucose-specific IIBC component	-2.42499	5.61148	0.0722332	0.176317
UTI89_C1232	ycfL	hypothetical protein YcfL	-4.58634	3.37703	0.00691407	0.0325229
UTI89_C1235	ycfO	conserved hypothetical protein	-2.56621	5.96425	0.0790447	0.216329
UTI89_C1235	ycfO	conserved hypothetical protein	-1.49391	5.61671	0.27675	0.453688
UTI89_C1238	ycfJ	hypothetical protein YcfJ	0.428056	6.98119	0.630997	0.827672
UTI89_C1238	ycfJ	hypothetical protein YcfJ	-0.609421	6.7304	0.547758	0.707815
UTI89_C1239	ycfQ	YcfQ gene product	3.35814	4.11993	0.107909	0.23541
UTI89_C1242	mfd	transcription-repair coupling factor; mutation frequency decline	0.133332	8.14177	0.815159	0.925213
UTI89_C1242	mfd	transcription-repair coupling factor; mutation frequency decline	-0.144798	7.27994	0.857517	0.918239
UTI89_C1243	ycfT	hypothetical protein	-5.3534	4.64855	0.00805983	0.0328474
UTI89_C1247	ycfX	putative NAGC-like transcriptional regulator	2.08178	5.73905	0.199306	0.413119
UTI89_C1247	ycfX	putative NAGC-like transcriptional regulator	4.15783	9.28635	1.72e-13	1.72e-11
UTI89_C1249	ycfZ	hypothetical protein YcfZ	-7.99991	3.32983	0.00204545	0.0123927
UTI89_C1249	ycfZ	hypothetical protein YcfZ	-3.89071	4.74744	0.0236058	0.0755341
UTI89_C1250	ymfA	hypothetical protein YmfA	2.10529	5.94404	0.106873	0.267267
UTI89_C1250	ymfA	hypothetical protein YmfA	0.909189	6.52673	0.332472	0.513621
UTI89_C1251	potD	spermidine/putrescine-binding periplasmic protein precursor	-5.70943	4.45393	0.00182802	0.0114878
UTI89_C1251	potD	spermidine/putrescine-binding periplasmic protein precursor	-8.30009	3.9423	0.00169734	0.0102369
UTI89_C1252	potC	spermidine/putrescine transport system permease	6.92829	9.35001	5.4e-28	1e-25
UTI89_C1252	potC	spermidine/putrescine transport system permease	12.8431	8.34582	6.04e-24	6.24e-21
UTI89_C1256	pepT	peptidase T	1.19688	5.51359	0.387554	0.567494
UTI89_C1257	UTI89_C1257	YcfD protein	-2.55405	3.74882	0.138021	0.281054
UTI89_C1259	phoP	transcriptional regulatory protein	-5.62808	4.29463	0.00145987	0.00967431
UTI89_C1261	ycfC	hypothetical protein YcfC	-8.79773	4.10148	0.000600936	0.00519005
UTI89_C1261	ycfC	hypothetical protein YcfC	-7.51536	3.24627	0.00471163	0.021931
UTI89_C1264	rluE	23S rRNA pseudouridine synthase	-0.878097	4.98126	0.587815	0.799464
UTI89_C1267	UTI89_C1267	prophage lambda integrase	4.33079	10.8559	8.71e-17	5.62e-15
UTI89_C1267	UTI89_C1267	prophage lambda integrase	-0.928998	7.62749	0.186786	0.348948
UTI89_C1268	UTI89_C1268	excisionase	-5.6776	5.46461	0.003017	0.0156139
UTI89_C1269	UTI89_C1269	hypothetical protein	-0.588756	4.78365	0.762535	0.895144
UTI89_C1269	UTI89_C1269	hypothetical protein	2.37658	5.89174	0.135087	0.277148
UTI89_C1270	UTI89_C1270	hypothetical protein	-0.935594	6.26449	0.487201	0.717856
UTI89_C1270	UTI89_C1270	hypothetical protein	-3.01021	6.28486	0.00715662	0.0303911
UTI89_C1271	UTI89_C1271	hypothetical protein	-3.32366	4.78232	0.0350281	0.117168
UTI89_C1271	UTI89_C1271	hypothetical protein	-2.627	5.73644	0.0511386	0.137525
UTI89_C1272	UTI89_C1272	putative C4-type zinc finger protein	-0.743293	6.03071	0.673935	0.853201
UTI89_C1272	UTI89_C1272	putative C4-type zinc finger protein	-5.0934	5.36225	0.00707231	0.0300743
UTI89_C1276	bet	putative recombination protein Bet of prophage	0.215374	6.20284	0.902247	0.969725
UTI89_C1276	bet	putative recombination protein Bet of prophage	-1.14867	6.14874	0.402651	0.581378
UTI89_C1277	gamW	putative host-nuclease inhibitor protein Gam of bacteriphage	4.07765	8.88296	3.2e-13	1.51e-11
UTI89_C1277	gamW	putative host-nuclease inhibitor protein Gam of bacteriphage	2.4192	8.3031	6.65e-05	0.00074534
UTI89_C1279	kil1	Kil protein	0.887903	5.97332	0.491836	0.721646
UTI89_C1279	kil1	Kil protein	-3.14808	4.95045	0.103223	0.228401
UTI89_C1280	UTI89_C1280	lambda regulatory protein CIII	0.878206	5.96713	0.497039	0.726035
UTI89_C1280	UTI89_C1280	lambda regulatory protein CIII	-3.14815	4.95045	0.103026	0.22813
UTI89_C1281	UTI89_C1281	bacteriophage lambda putative single-stranded DNA binding protein	-3.04077	6.22448	0.0504162	0.152795
UTI89_C1281	UTI89_C1281	bacteriophage lambda putative single-stranded DNA binding protein	-4.01462	6.08987	0.013506	0.0488974
UTI89_C1282	UTI89_C1282	lambda ant-restriction protein	-10.2404	5.38277	0.000190625	0.0022568
UTI89_C1282	UTI89_C1282	lambda ant-restriction protein	-0.77197	5.50964	0.58078	0.731971
UTI89_C1284	UTI89_C1284	N protein	-0.830489	5.73826	0.543426	0.764813
UTI89_C1284	UTI89_C1284	N protein	2.21282	6.74974	0.0145706	0.0516806
UTI89_C1287	UTI89_C1287	hypothetical protein	0.529182	7.0163	0.549283	0.769289
UTI89_C1287	UTI89_C1287	hypothetical protein	-0.299617	6.94995	0.722607	0.838668
UTI89_C1289	UTI89_C1289	putative regulatory protein CII of bacteriophage	-1.8542	5.84991	0.313223	0.553746
UTI89_C1289	UTI89_C1289	putative regulatory protein CII of bacteriophage	-2.5996	5.66549	0.128727	0.267953
UTI89_C1290	UTI89_C1290	putative replication protein O of bacteriophage	-9.33846	4.58317	0.000284179	0.00300431
UTI89_C1290	UTI89_C1290	putative replication protein O of bacteriophage	-3.92842	5.48527	0.0265816	0.082817
UTI89_C1291	UTI89_C1291	putative replication protein P of bacteriophage	-0.484558	6.88636	0.614187	0.817795
UTI89_C1291	UTI89_C1291	putative replication protein P of bacteriophage	1.43604	8.13082	0.0191589	0.0644731
UTI89_C1295	ninE1	NinE protein (phage 82-and lambda-like) proteins	4.32619	8.57985	1.17e-13	5.61e-12
UTI89_C1295	ninE1	NinE protein (phage 82-and lambda-like) proteins	0.241406	5.97558	0.851304	0.914429
UTI89_C1296	UTI89_C1296	hypothetical protein	-6.79334	6.51886	1.72e-05	0.000278211
UTI89_C1296	UTI89_C1296	hypothetical protein	0.286837	7.38376	0.681624	0.807427
UTI89_C1297	UTI89_C1297	hypothetical protein	-6.35021	5.30061	0.00193635	0.011913
UTI89_C1297	UTI89_C1297	hypothetical protein	0.389885	4.74673	0.802994	0.887444
UTI89_C1300	ybcQ1	lambdoid prophage DLP12 antitermination protein Q-like protein	-4.95741	5.64327	0.00765227	0.0352093
UTI89_C1300	ybcQ1	lambdoid prophage DLP12 antitermination protein Q-like protein	-5.64259	4.12409	0.00773827	0.0319674
UTI89_C1301	nmpC	outer membrane porin protein NmpC precursor	-0.203637	8.54937	0.67166	0.853062
UTI89_C1301	nmpC	outer membrane porin protein NmpC precursor	-0.497134	7.94453	0.426613	0.605817
UTI89_C1302	ybcR1	hypothetical protein	-10.8519	6.04813	1.81e-05	0.000292029
UTI89_C1302	ybcR1	hypothetical protein	-2.01724	6.43938	0.128925	0.267953
UTI89_C1303	ybcS1	probable lysozyme from lambdoid prophage DLP12	-5.59095	4.65031	0.00724444	0.0337753
UTI89_C1303	ybcS1	probable lysozyme from lambdoid prophage DLP12	-2.01262	5.64041	0.200941	0.365991
UTI89_C1305	ybcU	lambdoid prophage DLP12 precursor Bor-like protein	-0.245664	7.74874	0.724215	0.874967
UTI89_C1305	ybcU	lambdoid prophage DLP12 precursor Bor-like protein	-0.0345792	7.7188	0.964538	0.986171
UTI89_C1306	UTI89_C1306	TonB-like membrane protein encoded within prophage	0.95053	6.86421	0.305604	0.543928
UTI89_C1306	UTI89_C1306	TonB-like membrane protein encoded within prophage	1.71108	7.05306	0.0415356	0.116842
UTI89_C1311	nohA1	Qin prophage packaging protein NU1-like protein	-0.631879	4.27819	0.611412	0.816443
UTI89_C1311	nohA1	Qin prophage packaging protein NU1-like protein	2.93134	6.47973	0.00647251	0.0281413
UTI89_C1314	UTI89_C1314	putative capsid protein of prophage	-4.37589	4.88486	0.00985213	0.0428488
UTI89_C1314	UTI89_C1314	putative capsid protein of prophage	-7.01142	5.49982	0.000155966	0.00150278
UTI89_C1318	UTI89_C1318	hypothetical protein	-9.13109	4.36697	0.00034503	0.00354104
UTI89_C1318	UTI89_C1318	hypothetical protein	-9.38234	4.94391	0.000263956	0.00231147
UTI89_C1322	UTI89_C1322	putative tail component of prophage CP-933X	-0.340835	6.23513	0.770352	0.897707
UTI89_C1322	UTI89_C1322	putative tail component of prophage CP-933X	2.44136	7.62179	0.0044843	0.0210626
UTI89_C1323	UTI89_C1323	putative tail component of prophage	6.22236	7.53451	1.54e-11	9.57e-10
UTI89_C1324	UTI89_C1324	putative tail component of prophage	0.67013	5.84138	0.619963	0.820288
UTI89_C1325	UTI89_C1325	putative tail component of prophage	0.444303	6.8823	0.637709	0.833319
UTI89_C1325	UTI89_C1325	putative tail component of prophage	5.20224	9.80086	1.12e-17	3.47e-15
UTI89_C1327	UTI89_C1327	hypothetical protein	2.06458	5.55674	0.130912	0.307711
UTI89_C1327	UTI89_C1327	hypothetical protein	-1.75821	3.31075	0.311348	0.489939
UTI89_C1328	UTI89_C1328	putative tail component of prophage	2.06452	5.55674	0.130763	0.307711
UTI89_C1328	UTI89_C1328	putative tail component of prophage	-1.75811	3.31075	0.311776	0.490064
UTI89_C1331	UTI89_C1331	putative tail component of prophage	-0.851519	5.97704	0.57425	0.789219
UTI89_C1331	UTI89_C1331	putative tail component of prophage	0.204934	5.68646	0.891931	0.943681
UTI89_C1332	UTI89_C1332	hypothetical protein	-1.15456	8.14233	0.0325372	0.11054
UTI89_C1332	UTI89_C1332	hypothetical protein	3.02583	10.9087	5.65e-10	2.13e-08
UTI89_C1333	UTI89_C1333	hypothetical protein	0.296258	7.48084	0.781999	0.904717
UTI89_C1333	UTI89_C1333	hypothetical protein	-0.322172	6.62171	0.731146	0.844749
UTI89_C1334	UTI89_C1334	hypothetical protein	-1.58064	5.44962	0.365211	0.603369
UTI89_C1334	UTI89_C1334	hypothetical protein	4.37009	7.37127	2.38e-07	4.57e-06
UTI89_C1335	UTI89_C1335	hypothetical protein	-1.58058	5.44962	0.365534	0.603369
UTI89_C1335	UTI89_C1335	hypothetical protein	4.37007	7.37127	2.36e-07	4.57e-06
UTI89_C1336	sitD	SitD protein	-0.589542	4.80806	0.750597	0.857668
UTI89_C1338	sitB	SitB protein	-4.98892	4.04724	0.00850496	0.0338887
UTI89_C1339	sitA	putative iron transport protein, periplasmic-binding protein SitA	-0.97997	5.04488	0.600859	0.808564
UTI89_C1340	UTI89_C1340	hypothetical protein	0.047815	6.25507	0.970729	0.990731
UTI89_C1340	UTI89_C1340	hypothetical protein	2.82981	6.74402	0.00480573	0.0222687
UTI89_C1341	UTI89_C1341	hypothetical protein	0.592115	6.64065	0.556603	0.774951
UTI89_C1341	UTI89_C1341	hypothetical protein	-1.38266	6.54943	0.163316	0.318215
UTI89_C1343	ycgX	hypothetical protein YcgX	-1.23614	5.01324	0.453293	0.685013
UTI89_C1343	ycgX	hypothetical protein YcgX	-0.0670297	6.14225	0.959725	0.983636
UTI89_C1344	ycgE	hypothetical transcriptional regulator YcgE	1.13031	5.31527	0.494893	0.724575
UTI89_C1344	ycgE	hypothetical transcriptional regulator YcgE	2.25727	5.32781	0.138612	0.281954
UTI89_C1345	UTI89_C1345	hypothetical protein	-0.130949	5.83664	0.932849	0.979269
UTI89_C1345	UTI89_C1345	hypothetical protein	1.05872	5.91551	0.370142	0.554001
UTI89_C1346	ycgF	hypothetical protein YcgF	-0.673562	8.09893	0.224272	0.445584
UTI89_C1346	ycgF	hypothetical protein YcgF	-2.81291	7.30762	0.000533459	0.00408726
UTI89_C1347	ycgZ	hypothetical protein YcgZ	-0.633513	6.0991	0.626586	0.826277
UTI89_C1347	ycgZ	hypothetical protein YcgZ	-0.0195512	4.99455	1	1
UTI89_C1348	UTI89_C1348	hypothetical protein	-2.20062	4.91841	0.184131	0.391418
UTI89_C1348	UTI89_C1348	hypothetical protein	-0.946512	3.89391	0.595181	0.743377
UTI89_C1349	ymgA	hypothetical protein	-0.923782	5.70664	0.573263	0.788892
UTI89_C1349	ymgA	hypothetical protein	-2.10193	5.41472	0.239965	0.411217
UTI89_C1352	UTI89_C1352	hypothetical protein	-6.01088	4.95975	0.00324299	0.0178591
UTI89_C1352	UTI89_C1352	hypothetical protein	-1.21201	4.32507	0.458772	0.63293
UTI89_C1353	UTI89_C1353	putative conserved protein	-0.493739	5.30543	0.75112	0.889721
UTI89_C1353	UTI89_C1353	putative conserved protein	-2.61346	5.09422	0.0987785	0.220297
UTI89_C1355	UTI89_C1355	conserved hypothetical protein	1.51343	6.79594	0.117831	0.285025
UTI89_C1355	UTI89_C1355	conserved hypothetical protein	1.70569	7.84696	0.0085582	0.034057
UTI89_C1357	UTI89_C1357	putative conserved protein	-0.152908	7.17748	0.869577	0.95612
UTI89_C1357	UTI89_C1357	putative conserved protein	-2.71226	6.58905	0.0116049	0.0436061
UTI89_C1362	UTI89_C1362	hypothetical protein	-2.27259	6.46699	0.125803	0.30035
UTI89_C1362	UTI89_C1362	hypothetical protein	-1.74955	5.80874	0.194432	0.358347
UTI89_C1363	ycgJ	hypothetical protein YcgJ precursor	0.024631	6.32961	0.992854	1
UTI89_C1363	ycgJ	hypothetical protein YcgJ precursor	4.09393	9.10163	2.4e-12	1.82e-10
UTI89_C1364	ycgK	protein YcgK precursor	-1.31745	6.81692	0.166348	0.364961
UTI89_C1364	ycgK	protein YcgK precursor	-3.55664	7.29264	8.83e-05	0.000947224
UTI89_C1366	ycgM	putative isomerase	-8.27612	3.55658	0.00117492	0.00831869
UTI89_C1366	ycgM	putative isomerase	-0.149454	4.07341	0.945158	0.974065
UTI89_C1367	ycgN	hypothetical protein YcgN	0.210143	6.94942	0.888382	0.964443
UTI89_C1367	ycgN	hypothetical protein YcgN	0.624978	6.79611	0.538144	0.701124
UTI89_C1368	UTI89_C1368	putative conserved protein	0.823087	6.98615	0.341273	0.582699
UTI89_C1368	UTI89_C1368	putative conserved protein	0.00409642	5.58176	1	1
UTI89_C1370	umuC	UmuC protein	-3.68091	4.46265	0.0197822	0.0754301
UTI89_C1370	umuC	UmuC protein	-6.46542	4.2119	0.00291761	0.0151755
UTI89_C1372	nhaB	Na(+)/H(+) antiporter 2	-0.57183	4.54858	0.709964	0.867227
UTI89_C1372	nhaB	Na(+)/H(+) antiporter 2	0.488219	5.51552	0.712743	0.831265
UTI89_C1373	fadR	negative regulator for fad regulon, and positive activator of fabA	-7.05592	4.78905	0.00102257	0.00680254
UTI89_C1374	ycgB	putative sporulation protein	-2.44282	3.14087	0.114151	0.280704
UTI89_C1375	dadA	D-amino acid dehydrogenase small subunit	2.1037	4.08069	0.207821	0.374998
UTI89_C1376	dadX	alanine racemase 2, catabolic	2.12917	6.52107	0.0952061	0.246241
UTI89_C1376	dadX	alanine racemase 2, catabolic	-0.317439	5.60223	0.814928	0.894713
UTI89_C1377	ycgO	putative Na(+)/H(+) exchanger; CPA1 transporter ygoO	-1.2193	5.98617	0.342816	0.583343
UTI89_C1377	ycgO	putative Na(+)/H(+) exchanger; CPA1 transporter ygoO	-0.912777	5.92381	0.488395	0.659705
UTI89_C1382	ymgE	transglycosylase associated protein	1.72216	5.96885	0.205926	0.422409
UTI89_C1382	ymgE	transglycosylase associated protein	0.407388	5.49882	0.76463	0.864458
UTI89_C1383	prrA	putative outer membrane receptor, probably TonB dependent	-3.39285	4.17219	0.0244978	0.0884999
UTI89_C1384	modD	putative pyrophosphorylase ModD	-3.86265	4.8392	0.00908038	0.04037
UTI89_C1384	modD	putative pyrophosphorylase ModD	-4.79525	5.27778	0.0149195	0.052737
UTI89_C1387	UTI89_C1387	putative iron compound ABC transporter, permease protein	-3.93045	4.86839	0.00845349	0.0383379
UTI89_C1387	UTI89_C1387	putative iron compound ABC transporter, permease protein	3.54158	8.48374	6.29e-09	1.79e-07
UTI89_C1388	UTI89_C1388	conserved hypothetical protein	1.11683	7.23782	0.168866	0.368128
UTI89_C1388	UTI89_C1388	conserved hypothetical protein	-0.0186547	5.80443	1	1
UTI89_C1389	treA	periplasmic trehalase precursor (alpha, alpha-trehalose glucohydrolase)	-0.755392	6.77572	0.447753	0.67915
UTI89_C1389	treA	periplasmic trehalase precursor (alpha, alpha-trehalose glucohydrolase)	1.25331	6.28222	0.234126	0.4043
UTI89_C1391	ycgC	hypothetical protein YcgC	1.23173	5.97086	0.334193	0.575098
UTI89_C1391	ycgC	hypothetical protein YcgC	-2.55999	5.9633	0.0689417	0.171431
UTI89_C1394	UTI89_C1394	glycerol metabolism operon regulatory protein	0.521847	5.90307	0.735096	0.881444
UTI89_C1394	UTI89_C1394	glycerol metabolism operon regulatory protein	-2.48989	5.79938	0.0538494	0.142678
UTI89_C1395	UTI89_C1395	hypothetical protein	-2.49034	4.78356	0.117182	0.284277
UTI89_C1395	UTI89_C1395	hypothetical protein	-10.0943	5.62483	2.25e-05	0.000282266
UTI89_C1396	UTI89_C1396	hypothetical protein	-2.49339	4.78618	0.117344	0.284452
UTI89_C1396	UTI89_C1396	hypothetical protein	-10.0943	5.62483	2.25e-05	0.000282266
UTI89_C1400	ychM	putative sulfate transporter YchM	0.535926	6.20639	0.652965	0.841237
UTI89_C1400	ychM	putative sulfate transporter YchM	-0.450757	6.39004	0.661385	0.794996
UTI89_C1404	hemA	glutamyl-tRNA reductase	-3.0933	5.1631	0.0801493	0.190456
UTI89_C1406	hemK	protein methyltransferase HemK	0.684692	7.24892	0.375286	0.610225
UTI89_C1406	hemK	protein methyltransferase HemK	-0.00366162	5.61824	1	1
UTI89_C1411	chaA	calcium/proton antiporter	0.942994	7.11041	0.255728	0.487844
UTI89_C1411	chaA	calcium/proton antiporter	2.99346	7.59211	0.00629972	0.0276225
UTI89_C1414	chaC	cation transport protein ChaC	1.83449	6.65366	0.0897884	0.236321
UTI89_C1414	chaC	cation transport protein ChaC	2.14271	6.42923	0.136799	0.280161
UTI89_C1416	ychP	hypothetical protein YchO	-3.26481	4.6775	0.0214561	0.0802531
UTI89_C1416	ychP	hypothetical protein YchO	0.64532	4.40901	0.677241	0.805002
UTI89_C1417	narL	NarL transcriptional dual regulator	-1.25848	4.39235	0.459034	0.690298
UTI89_C1417	narL	NarL transcriptional dual regulator	1.79818	6.30398	0.145549	0.291474
UTI89_C1418	narX	nitrate/nitrite sensor protein NarX	-0.514207	5.7814	0.724664	0.874967
UTI89_C1418	narX	nitrate/nitrite sensor protein NarX	2.50195	7.11963	0.00526422	0.0238932
UTI89_C1420	narK	nitrite extrusion protein	-1.75731	4.76503	0.215018	0.433187
UTI89_C1420	narK	nitrite extrusion protein	-1.66152	4.90621	0.355617	0.538287
UTI89_C1421	narG	respiratory nitrate reductase 1 alpha chain	-0.184058	5.44749	0.901325	0.969725
UTI89_C1421	narG	respiratory nitrate reductase 1 alpha chain	-0.88876	4.7218	0.589276	0.73868
UTI89_C1422	narH	respiratory nitrate reductase 1 beta chain	-2.8611	5.35341	0.0764738	0.210753
UTI89_C1422	narH	respiratory nitrate reductase 1 beta chain	-3.22393	4.881	0.0927754	0.20961
UTI89_C1423	narJ	nitrate reductase 1 delta subunit	-1.15123	4.51044	0.539245	0.701494
UTI89_C1424	narI	nitrate reductase 1, cytochrome b(NR), gamma subunit	-2.47985	5.11058	0.170654	0.327775
UTI89_C1425	UTI89_C1425	Tpn1330-like protein	-10.6841	5.87882	3.23e-05	0.000495724
UTI89_C1425	UTI89_C1425	Tpn1330-like protein	-6.29048	5.5289	0.000419261	0.0034303
UTI89_C1428	purU	formyltetrahydrofolate deformylase	-0.160648	6.86128	0.877351	0.958627
UTI89_C1428	purU	formyltetrahydrofolate deformylase	3.96356	10.0624	1.06e-12	8.91e-11
UTI89_C1429	ychJ	hypothetical protein YchJ	-0.551993	6.94389	0.53505	0.757748
UTI89_C1429	ychJ	hypothetical protein YchJ	0.414165	5.76294	0.737317	0.848825
UTI89_C1430	ychK	hypothetical protein	-0.454146	6.16939	0.714565	0.870755
UTI89_C1430	ychK	hypothetical protein	-1.53398	5.83209	0.374525	0.557602
UTI89_C1431	rssB	RssB/Hnr protein	-3.5224	3.74104	0.0547038	0.162061
UTI89_C1436	tdk	thymidine kinase	0.253767	7.14334	0.771281	0.897707
UTI89_C1436	tdk	thymidine kinase	0.0829253	7.44545	0.916358	0.960023
UTI89_C1437	UTI89_C1437	transposase InsG for insertion sequence element IS4	-2.93401	5.42462	0.0474967	0.14619
UTI89_C1437	UTI89_C1437	transposase InsG for insertion sequence element IS4	-3.79341	5.36442	0.0316876	0.0949098
UTI89_C1438	adhE	CoA-linked acetaldehyde dehydrogenase	-0.583973	4.80374	0.725899	0.876123
UTI89_C1438	adhE	CoA-linked acetaldehyde dehydrogenase	-0.373302	6.39883	0.709572	0.829209
UTI89_C1439	ychE	putative channel protein	0.437398	7.46531	0.737186	0.883003
UTI89_C1439	ychE	putative channel protein	-1.8046	6.421	0.216658	0.385778
UTI89_C1440	UTI89_C1440	hypothetical protein	6.46708	9.6823	3.47e-30	8.45e-28
UTI89_C1441	oppA	periplasmic oligopeptide-binding protein precursor	1.18497	8.54938	0.0184629	0.0715213
UTI89_C1441	oppA	periplasmic oligopeptide-binding protein precursor	0.705415	8.01644	0.322069	0.50096
UTI89_C1442	oppB	oligopeptide transport permease protein	1.77697	7.27869	0.0245379	0.0885437
UTI89_C1442	oppB	oligopeptide transport permease protein	0.882839	6.92552	0.314996	0.493845
UTI89_C1443	oppC	oligopeptide transport system permease protein oppC	1.02403	5.06459	0.523684	0.747705
UTI89_C1444	oppD	oligopeptide transport ATP-binding protein OppD	3.19043	5.50098	0.0451164	0.141061
UTI89_C1444	oppD	oligopeptide transport ATP-binding protein OppD	0.678871	4.97065	0.64499	0.784691
UTI89_C1445	oppF	oligopeptide transport ATP-binding protein OppF	-0.727599	5.68841	0.602095	0.809863
UTI89_C1445	oppF	oligopeptide transport ATP-binding protein OppF	-0.683919	7.02849	0.382742	0.563332
UTI89_C1447	cls	cardiolipin synthase	-4.34134	4.80325	0.00716955	0.0335748
UTI89_C1447	cls	cardiolipin synthase	-1.31229	5.0286	0.35365	0.536096
UTI89_C1449	kch	putative potassium channel protein	-0.0216902	8.53885	0.971299	0.990731
UTI89_C1449	kch	putative potassium channel protein	1.35153	8.56288	0.0136471	0.0493049
UTI89_C1451	tonB	energy transducing membrane protein tonb	1.74487	5.44232	0.311793	0.490064
UTI89_C1453	yciA	putative acyl-CoA thioester hydrolase YciA	0.128442	5.70811	0.946092	0.982008
UTI89_C1453	yciA	putative acyl-CoA thioester hydrolase YciA	-1.22574	6.77228	0.220908	0.390376
UTI89_C1456	ompW	outer membrane protein W precursor	0.269921	5.55061	0.877017	0.958627
UTI89_C1456	ompW	outer membrane protein W precursor	2.80943	7.1756	0.0151807	0.0534167
UTI89_C1457	intO	putative integrase for prophage CP-933O	-0.71135	5.2303	0.615087	0.81796
UTI89_C1457	intO	putative integrase for prophage CP-933O	-1.22685	6.01954	0.295694	0.474211
UTI89_C1458	UTI89_C1458	putative excisionase	1.0092	6.283	0.415258	0.648213
UTI89_C1458	UTI89_C1458	putative excisionase	-1.58593	5.52637	0.255274	0.431019
UTI89_C1459	exoO	putative exonuclease VIII, ds DNA exonuclease encoded by prophage CP-933O	0.225528	7.34604	0.769685	0.897707
UTI89_C1459	exoO	putative exonuclease VIII, ds DNA exonuclease encoded by prophage CP-933O	-1.24363	6.59619	0.181395	0.342671
UTI89_C1460	UTI89_C1460	unknown protein encoded by prophage CP-933O	-8.87252	4.13859	0.000445744	0.00429572
UTI89_C1460	UTI89_C1460	unknown protein encoded by prophage CP-933O	3.51252	8.11396	0.00149701	0.00922609
UTI89_C1463	ydfC	hypothetical protein	1.04053	8.28116	0.0538986	0.16044
UTI89_C1463	ydfC	hypothetical protein	0.343587	7.83157	0.568165	0.724223
UTI89_C1471	UTI89_C1471	hypothetical protein	-0.943244	8.78384	0.0472201	0.145622
UTI89_C1471	UTI89_C1471	hypothetical protein	0.40705	9.52972	0.40482	0.583694
UTI89_C1472	UTI89_C1472	hypothetical protein	0.72804	8.81199	0.117534	0.284694
UTI89_C1472	UTI89_C1472	hypothetical protein	-0.779875	8.42353	0.219087	0.38832
UTI89_C1479	UTI89_C1479	cryptic prophage CP-933M antitermination protein Q-like protein	2.72117	7.64199	0.000138498	0.00175117
UTI89_C1479	UTI89_C1479	cryptic prophage CP-933M antitermination protein Q-like protein	3.40305	9.89953	3.31e-10	1.35e-08
UTI89_C1483	UTI89_C1483		-0.458414	6.85759	0.621036	0.820692
UTI89_C1483	UTI89_C1483		0.00676754	8.13442	0.997103	1
UTI89_C1486	UTI89_C1486	hypothetical protein	-7.33766	5.02857	0.001028	0.00682395
UTI89_C1490	UTI89_C1490	putative phage lysozyme	-3.20859	5.5178	0.056596	0.166729
UTI89_C1490	UTI89_C1490	putative phage lysozyme	-8.04839	3.72519	0.00287875	0.0150866
UTI89_C1493	ydfO	hypothetical protein YdfO	-0.167835	5.72074	0.904318	0.969725
UTI89_C1493	ydfO	hypothetical protein YdfO	-3.9976	5.57018	0.00633654	0.0276864
UTI89_C1500	UTI89_C1500	putative capsid assembly protein of prophage	-4.09748	3.72986	0.00930705	0.0412039
UTI89_C1501	UTI89_C1501	putative capsid protein small subunit of prophage CP-933O	0.67243	4.73541	0.75283	0.858968
UTI89_C1502	UTI89_C1502	putative capsid protein of prophage	-4.2983	3.89338	0.00754991	0.0348426
UTI89_C1504	UTI89_C1504	putative head-tail joining protein of prophage	0.349563	4.07899	0.876766	0.958627
UTI89_C1504	UTI89_C1504	putative head-tail joining protein of prophage	1.79205	5.2404	0.235434	0.405695
UTI89_C1508	UTI89_C1508	putative tail component of prophage	-4.12245	2.95088	0.0184498	0.0715213
UTI89_C1510	UTI89_C1510	putative tail component of prophage CP-933O	-2.12844	4.80946	0.188063	0.396047
UTI89_C1510	UTI89_C1510	putative tail component of prophage CP-933O	4.35634	5.66135	0.00426079	0.0201641
UTI89_C1512	UTI89_C1512	hypothetical protein	-9.98863	5.20445	0.000144955	0.00180395
UTI89_C1512	UTI89_C1512	hypothetical protein	-4.45104	5.15868	0.00828275	0.0334081
UTI89_C1513	UTI89_C1513	minor tail protein	-9.98677	5.20257	0.000142257	0.00178349
UTI89_C1513	UTI89_C1513	minor tail protein	-4.45111	5.15868	0.00820586	0.0332583
UTI89_C1515	UTI89_C1515	putative tail component of prophage CP-933K	0.0829017	5.5114	0.974659	0.992218
UTI89_C1515	UTI89_C1515	putative tail component of prophage CP-933K	1.14784	7.72203	0.0655775	0.165574
UTI89_C1516	UTI89_C1516	hypothetical protein	2.57248	7.53767	0.00082661	0.00581475
UTI89_C1517	UTI89_C1517	putative tail component of prophage	-3.41563	6.13358	0.00937958	0.0414669
UTI89_C1517	UTI89_C1517	putative tail component of prophage	-0.927655	6.87059	0.274919	0.452122
UTI89_C1519	UTI89_C1519	putative tail fiber protein	-3.26917	6.25076	0.012911	0.0537042
UTI89_C1519	UTI89_C1519	putative tail fiber protein	1.77391	8.36317	0.00265279	0.0140816
UTI89_C1522	UTI89_C1522	unknown protein encoded by prophage CP-933X	-1.00401	5.19079	0.626487	0.769078
UTI89_C1525	UTI89_C1525	hypothetical phage protein	-1.31576	5.8129	0.322518	0.563872
UTI89_C1525	UTI89_C1525	hypothetical phage protein	0.530384	5.23592	0.729074	0.843225
UTI89_C1526	yciE	hypothetical protein	0.336388	7.04413	0.755509	0.892438
UTI89_C1526	yciE	hypothetical protein	-0.40885	8.42041	0.467972	0.641341
UTI89_C1527	yciF	putative structural proteins	-8.79291	4.01902	0.000534504	0.00482734
UTI89_C1527	yciF	putative structural proteins	-6.07966	4.57152	0.00209339	0.011723
UTI89_C1528	yciG	hypothetical protein	2.02852	6.87379	0.0183282	0.0621636
UTI89_C1529	trpA	tryptophan synthase alpha subunit	0.984039	6.09089	0.565374	0.781779
UTI89_C1529	trpA	tryptophan synthase alpha subunit	-1.04616	5.36684	0.561085	0.717559
UTI89_C1530	trpB	tryptophan synthase beta chain	-5.37028	4.06774	0.00188976	0.0117556
UTI89_C1530	trpB	tryptophan synthase beta chain	-5.2914	3.89207	0.00537836	0.0242692
UTI89_C1532	trpD	anthranilate synthase component II	0.495898	7.37049	0.5046	0.733689
UTI89_C1532	trpD	anthranilate synthase component II	-1.33908	6.65799	0.143338	0.287828
UTI89_C1533	trpE	anthranilate synthase component I	2.64422	5.18589	0.0849521	0.227186
UTI89_C1533	trpE	anthranilate synthase component I	-1.07137	4.66671	0.571984	0.726617
UTI89_C1534	trpH	putative enzyme	2.37073	9.3611	0.03284	0.111262
UTI89_C1534	trpH	putative enzyme	0.323438	7.79784	0.673689	0.803244
UTI89_C1535	yciO	hypothetical protein	-2.07422	5.47096	0.164128	0.360785
UTI89_C1535	yciO	hypothetical protein	-7.4224	5.14584	0.000831408	0.00583114
UTI89_C1536	yciQ	hypothetical protein YciQ	-0.138163	6.75067	0.891522	0.964443
UTI89_C1536	yciQ	hypothetical protein YciQ	-2.31887	6.72949	0.0129815	0.0474872
UTI89_C1537	yciL	hypothetical protein YciL	-4.26419	2.95256	0.0244533	0.0776261
UTI89_C1541	yciN	hypothetical protein	-8.07235	3.40073	0.0016975	0.01084
UTI89_C1541	yciN	hypothetical protein	1.886	5.99854	0.234884	0.404973
UTI89_C1546	UTI89_C1546	conserved hypothetical protein	-5.53521	5.5503	0.00420095	0.0217692
UTI89_C1546	UTI89_C1546	conserved hypothetical protein	-2.2192	5.05722	0.143151	0.287787
UTI89_C1547	acnA	aconitate hydratase 1	-0.768429	5.13002	0.585611	0.797896
UTI89_C1547	acnA	aconitate hydratase 1	-1.06022	6.51558	0.346598	0.527987
UTI89_C1553	yciH	putative translation initiation factor	-5.86198	4.53447	0.00101391	0.00757674
UTI89_C1553	yciH	putative translation initiation factor	-1.82835	3.99355	0.282653	0.460218
UTI89_C1555	osmB	osmotically inducible lipoprotein	-1.83932	5.25812	0.261399	0.495076
UTI89_C1555	osmB	osmotically inducible lipoprotein	2.75556	7.44181	0.000191033	0.00178374
UTI89_C1558	yciR	hypothetical protein YciR	-0.215981	7.19664	0.804155	0.91815
UTI89_C1558	yciR	hypothetical protein YciR	2.00775	8.56544	0.000349229	0.00292231
UTI89_C1560	yciW	hypothetical protein YciW	0.580198	6.8698	0.557132	0.774951
UTI89_C1560	yciW	hypothetical protein YciW	-3.57617	5.80607	0.0277378	0.0851358
UTI89_C1562	UTI89_C1562	putative transcriptional repressor	2.55416	7.59655	0.00188971	0.0117556
UTI89_C1562	UTI89_C1562	putative transcriptional repressor	0.0662718	6.03768	0.962976	0.985548
UTI89_C1563	UTI89_C1563	acriflavine resistance protein A precursor	0.369785	7.39189	0.642876	0.836777
UTI89_C1563	UTI89_C1563	acriflavine resistance protein A precursor	1.40653	8.34666	0.0139245	0.0499029
UTI89_C1564	UTI89_C1564	acriflavine resistance protein B	-0.0849887	6.60905	0.948628	0.983075
UTI89_C1564	UTI89_C1564	acriflavine resistance protein B	3.35938	9.20066	2.79e-07	5.24e-06
UTI89_C1566	UTI89_C1566	putative membrane transport protein	-3.39506	5.9456	0.0237112	0.0864487
UTI89_C1566	UTI89_C1566	putative membrane transport protein	-10.834	6.35578	7.08e-08	1.58e-06
UTI89_C1570	sapB	peptide transport system permease protein SapB	-6.15131	4.82913	0.000706721	0.00581757
UTI89_C1571	sapA	peptide transport periplasmic protein SapA precursor	-3.22084	5.37057	0.0576845	0.168991
UTI89_C1572	ymjA	hypothetical protein	-1.00829	6.05873	0.528343	0.751955
UTI89_C1572	ymjA	hypothetical protein	0.418802	6.43806	0.681606	0.807427
UTI89_C1574	pspA	phage shock protein A	7.2584	3.04051	0.00624572	0.0275025
UTI89_C1578	pspE	phage shock protein E precursor	-11.8744	7.03217	7.85e-10	2.59e-08
UTI89_C1578	pspE	phage shock protein E precursor	-0.672403	6.82841	0.425988	0.605485
UTI89_C1579	ycjM	putative sucrose phosphorylase	3.4283	9.49129	4.75e-09	1.39e-07
UTI89_C1579	ycjM	putative sucrose phosphorylase	2.83622	9.26807	2.05e-07	4.06e-06
UTI89_C1581	ycjN	putative ABC transporter periplasmic binding protein ycjN precursor	-5.86199	4.47404	0.00161431	0.0104781
UTI89_C1581	ycjN	putative ABC transporter periplasmic binding protein ycjN precursor	1.96559	6.86379	0.0300211	0.0906188
UTI89_C1582	ycjO	putative binding-protein dependent transport protein	0.324834	5.70804	0.81378	0.924825
UTI89_C1583	ycjP	hypothetical ABC transporter permease protein ycjP	1.31343	6.08222	0.296104	0.53157
UTI89_C1583	ycjP	hypothetical ABC transporter permease protein ycjP	3.90888	7.81059	1.33e-07	2.7e-06
UTI89_C1584	ycjQ	hypothetical zinc-type alcohol dehydrogenase-like protein ycjQ	0.13307	7.09707	0.88281	0.960308
UTI89_C1584	ycjQ	hypothetical zinc-type alcohol dehydrogenase-like protein ycjQ	-2.05878	6.23847	0.0976166	0.218334
UTI89_C1585	ycjR	putative transient receptor potential locus	-1.91605	5.63877	0.205096	0.421106
UTI89_C1585	ycjR	putative transient receptor potential locus	4.99763	9.22568	2.1e-14	2.83e-12
UTI89_C1586	ycjS	hypothetical oxidoreductase YcjS	0.177343	5.09849	0.920352	0.974944
UTI89_C1586	ycjS	hypothetical oxidoreductase YcjS	-0.994059	6.00245	0.451271	0.625963
UTI89_C1587	ycjT	hypothetical transport protein YcjT	-4.09924	4.48482	0.0130275	0.0540418
UTI89_C1587	ycjT	hypothetical transport protein YcjT	3.38343	4.7122	0.0535608	0.142035
UTI89_C1589	ycjV	hypothetical ABC transporter ATP-binding protein ycjV	0.291818	6.71677	0.769561	0.897707
UTI89_C1589	ycjV	hypothetical ABC transporter ATP-binding protein ycjV	0.577677	6.98398	0.491077	0.661886
UTI89_C1590	ompG	outer membrane protein G precursor	-0.710694	8.26508	0.174941	0.376696
UTI89_C1590	ompG	outer membrane protein G precursor	-0.834569	8.17112	0.154719	0.305691
UTI89_C1591	ycjW	hypothetical transcriptional regulator YcjW	-0.630232	7.55457	0.370256	0.607191
UTI89_C1591	ycjW	hypothetical transcriptional regulator YcjW	-0.980786	7.6378	0.1611	0.315564
UTI89_C1592	ycjX	hypothetical protein YcjX	-5.21456	3.9813	0.00217982	0.0129847
UTI89_C1593	ycjF	hypothetical protein	-1.08396	6.30969	0.351888	0.591973
UTI89_C1593	ycjF	hypothetical protein	-3.25787	5.2998	0.0685179	0.170909
UTI89_C1594	tyrR	transcriptional regulatory protein TyrR	0.0363174	3.22988	1	1
UTI89_C1595	tpx	thiol peroxidase	-1.73301	6.46281	0.148941	0.336527
UTI89_C1595	tpx	thiol peroxidase	-0.805233	4.71327	0.668868	0.798795
UTI89_C1596	ycjG	hypothetical protein YcjG	-0.903578	5.31409	0.517785	0.744535
UTI89_C1596	ycjG	hypothetical protein YcjG	-0.527266	4.63517	0.770986	0.86848
UTI89_C1597	ycjI	putative lysine carboxypeptidase	1.29411	6.73553	0.235417	0.458505
UTI89_C1597	ycjI	putative lysine carboxypeptidase	-0.995544	5.90495	0.424429	0.603545
UTI89_C1598	UTI89_C1598	conserved hypothetical protein	1.16923	8.43912	0.0538881	0.16044
UTI89_C1598	UTI89_C1598	conserved hypothetical protein	-0.120357	7.57969	0.875026	0.93312
UTI89_C1599	UTI89_C1599	hypothetical protein YcjY	-0.718879	6.06807	0.674121	0.853201
UTI89_C1599	UTI89_C1599	hypothetical protein YcjY	-0.682602	6.28484	0.531027	0.695473
UTI89_C1600	UTI89_C1600	hypothetical transcriptional regulator YcjZ	-6.7391	6.25008	2.86e-05	0.000449635
UTI89_C1600	UTI89_C1600	hypothetical transcriptional regulator YcjZ	0.691609	7.31131	0.33218	0.513596
UTI89_C1601	mppA	periplasmic murein peptide-binding protein precursor	-1.46969	5.17478	0.29135	0.526326
UTI89_C1601	mppA	periplasmic murein peptide-binding protein precursor	-6.63366	5.13497	0.000851545	0.00590557
UTI89_C1602	ynaI	hypothetical protein YnaI	0.714835	8.35978	0.18167	0.387228
UTI89_C1602	ynaI	hypothetical protein YnaI	-0.441716	7.73943	0.492288	0.66323
UTI89_C1604	ydaA	hypothetical protein	-5.71264	4.41882	0.00122543	0.00853215
UTI89_C1604	ydaA	hypothetical protein	-6.21767	4.46395	0.00763435	0.0317245
UTI89_C1608	UTI89_C1608	hypothetical protein	-0.983355	6.61182	0.36288	0.602449
UTI89_C1608	UTI89_C1608	hypothetical protein	0.973818	6.4531	0.339626	0.520692
UTI89_C1609	UTI89_C1609	putative secretion protein	-0.710286	8.32579	0.207326	0.424454
UTI89_C1609	UTI89_C1609	putative secretion protein	0.248008	8.60975	0.659491	0.794567
UTI89_C1610	UTI89_C1610	probable transporter	-0.954848	7.75322	0.121739	0.29286
UTI89_C1610	UTI89_C1610	probable transporter	-2.03931	7.76872	0.00330845	0.0166767
UTI89_C1612	ydaM	hypothetical protein YdaM	1.50924	7.24375	0.0872831	0.231461
UTI89_C1612	ydaM	hypothetical protein YdaM	-0.244859	6.8287	0.775965	0.872109
UTI89_C1613	ydaN	hypothetical protein	0.0170347	7.59106	0.990596	1
UTI89_C1613	ydaN	hypothetical protein	1.80694	9.09605	0.000780218	0.00557298
UTI89_C1614	dbpA	ATP-independent RNA helicase DbpA	1.08543	7.6596	0.092916	0.242151
UTI89_C1615	ydaO	hypothetical protein YdaO	-1.14133	4.35518	0.516909	0.743719
UTI89_C1616	UTI89_C1616	putative conserved protein	4.90634	7.40709	3.43e-05	0.0005215
UTI89_C1616	UTI89_C1616	putative conserved protein	-6.79289	4.51133	0.0020135	0.0115163
UTI89_C1617	ynaF	hypothetical protein	0.0552631	7.09752	0.957007	0.985053
UTI89_C1617	ynaF	hypothetical protein	-0.78034	6.64481	0.382884	0.563332
UTI89_C1618	ompN	outer membrane protein N precursor	0.633492	7.21354	0.429208	0.660529
UTI89_C1618	ompN	outer membrane protein N precursor	-0.826053	6.91907	0.370621	0.554001
UTI89_C1619	ydbK	probable pyruvate-flavodoxin oxidoreductase	-1.53761	6.85307	0.127139	0.302171
UTI89_C1619	ydbK	probable pyruvate-flavodoxin oxidoreductase	-0.515884	5.08635	0.727511	0.842781
UTI89_C1620	UTI89_C1620	hypothetical protein	-1.99737	2.69263	0.277737	0.454459
UTI89_C1621	UTI89_C1621	hypothetical protein	-1.671	2.75699	0.302165	0.480859
UTI89_C1622	hslJ	heat shock protein HslJ	3.30222	6.84517	0.00196671	0.0120118
UTI89_C1622	hslJ	heat shock protein HslJ	-0.625707	5.91627	0.64326	0.784452
UTI89_C1623	ldhA	fermentative D-lactate dehydrogenase, NAD-dependent	1.79414	5.10918	0.174751	0.376543
UTI89_C1623	ldhA	fermentative D-lactate dehydrogenase, NAD-dependent	1.45332	6.70516	0.115834	0.248158
UTI89_C1624	ydbH	hypothetical protein YdbH	0.0855079	8.04128	0.872003	0.957083
UTI89_C1624	ydbH	hypothetical protein YdbH	1.56626	8.60353	0.00490071	0.0225738
UTI89_C1625	ynbE	hypothetical protein	-4.16983	3.83834	0.00755051	0.0348426
UTI89_C1625	ynbE	hypothetical protein	0.708592	5.90208	0.565657	0.722214
UTI89_C1626	ydbL	hypothetical protein YdbL precursor	0.199366	5.54542	0.917338	0.972729
UTI89_C1626	ydbL	hypothetical protein YdbL precursor	1.07053	6.15856	0.333058	0.513927
UTI89_C1627	entS	EntS/YbdA MFS transporter	0.165784	10.4077	0.679554	0.85461
UTI89_C1627	entS	EntS/YbdA MFS transporter	0.617345	10.833	0.175368	0.334429
UTI89_C1628	UTI89_C1628	putative dehydrogenase	0.503314	6.70714	0.609827	0.81508
UTI89_C1628	UTI89_C1628	putative dehydrogenase	2.48709	8.06995	0.000229002	0.00205176
UTI89_C1629	UTI89_C1629	hypothetical protein	1.11532	5.68059	0.404935	0.638722
UTI89_C1629	UTI89_C1629	hypothetical protein	-3.38233	5.78012	0.0379439	0.109351
UTI89_C1630	ynbA	hypothetical protein YnbA	7.21041	5.04592	0.000644816	0.00471574
UTI89_C1631	ynbB	putative phosphatidate cytidiltransferase	-0.622355	6.28508	0.605338	0.812516
UTI89_C1631	ynbB	putative phosphatidate cytidiltransferase	0.148561	7.07007	0.848418	0.912656
UTI89_C1632	ynbC	putative methylase	-0.633216	6.40892	0.578532	0.792006
UTI89_C1632	ynbC	putative methylase	2.79243	8.32122	3.92e-05	0.00046508
UTI89_C1633	ynbD	putative enzyme YnbD	-0.0352257	6.51989	0.980718	0.99648
UTI89_C1633	ynbD	putative enzyme YnbD	0.779513	5.53383	0.569806	0.725014
UTI89_C1636	ydcF	hypothetical protein YdcF	0.55723	6.4542	0.642684	0.836777
UTI89_C1636	ydcF	hypothetical protein YdcF	-0.361474	7.07021	0.67413	0.803461
UTI89_C1637	aldA	aldehyde dehydrogenase A	3.98074	8.24755	6.45e-09	1.8e-07
UTI89_C1638	UTI89_C1638	glyceraldehyde 3-phosphate dehydrogenase A	0.186832	4.73418	0.905607	0.969725
UTI89_C1639	cybB	cytochrome b561	-9.83564	5.02105	0.000157099	0.00193225
UTI89_C1643	ydcI	hypothetical transcriptional regulator YdcI	-5.13352	4.94609	0.0039347	0.0208227
UTI89_C1643	ydcI	hypothetical transcriptional regulator YdcI	-4.45235	4.346	0.0102067	0.0394752
UTI89_C1644	ydcJ	hypothetical protein YdcJ	1.02914	7.01477	0.317194	0.557648
UTI89_C1644	ydcJ	hypothetical protein YdcJ	-1.70479	6.07238	0.174184	0.3327
UTI89_C1645	ydcG	protein YdcG precursor	-0.377156	7.81865	0.536223	0.758728
UTI89_C1645	ydcG	protein YdcG precursor	1.71014	8.05086	0.0221664	0.0717284
UTI89_C1648	ydcK	hypothetical protein YdcK	1.32415	6.01356	0.401942	0.636354
UTI89_C1648	ydcK	hypothetical protein YdcK	-0.473183	6.68592	0.639337	0.780293
UTI89_C1649	tehA	tellurite resistance protein TehA	-9.88784	5.0754	0.000129	0.00167118
UTI89_C1649	tehA	tellurite resistance protein TehA	1.55679	5.41516	0.27431	0.451915
UTI89_C1650	tehB	tellurite resistance protein TehB	-5.03882	5.78924	0.00287973	0.0164311
UTI89_C1650	tehB	tellurite resistance protein TehB	2.13772	8.36807	0.000620097	0.00460983
UTI89_C1651	UTI89_C1651	hypothetical protein	-0.572877	6.8877	0.518602	0.744798
UTI89_C1651	UTI89_C1651	hypothetical protein	-1.38004	6.69592	0.184451	0.346545
UTI89_C1652	ydcO	hypothetical protein YdcO	-1.66109	5.55775	0.316581	0.55719
UTI89_C1652	ydcO	hypothetical protein YdcO	1.78844	8.01673	0.0195894	0.0654388
UTI89_C1654	ydcP	putative protease YdcP precursor	-5.84003	4.49423	0.0011375	0.00818352
UTI89_C1655	yncJ	hypothetical protein YncJ precursor	-9.20383	4.31729	0.00118101	0.008333
UTI89_C1655	yncJ	hypothetical protein YncJ precursor	-8.92619	4.52248	0.000694101	0.00502737
UTI89_C1657	UTI89_C1657	hypothetical protein	-6.39036	5.37834	0.00128453	0.00882626
UTI89_C1658	ydcR	hypothetical protein YdcR	-4.4763	4.49306	0.00985481	0.0428488
UTI89_C1658	ydcR	hypothetical protein YdcR	-6.00509	3.77738	0.00631716	0.0276599
UTI89_C1659	ydcS	putative ABC transporter periplasmic binding protein ydcS precursor	-1.56499	5.6331	0.342843	0.583343
UTI89_C1659	ydcS	putative ABC transporter periplasmic binding protein ydcS precursor	-1.19525	6.17684	0.297878	0.476237
UTI89_C1660	ydcT	hypothetical ABC transporter ATP-binding protein ydcT	1.12605	5.89309	0.371036	0.607191
UTI89_C1660	ydcT	hypothetical ABC transporter ATP-binding protein ydcT	1.11807	6.49925	0.246191	0.419566
UTI89_C1664	UTI89_C1664	hypothetical protein	3.15544	6.72892	0.00276304	0.0158512
UTI89_C1664	UTI89_C1664	hypothetical protein	6.22665	10.683	5.72e-21	2.53e-18
UTI89_C1670	yncD	probable tonB-dependent receptor YncD precursor	-4.3721	5.56306	0.00796515	0.0363841
UTI89_C1670	yncD	probable tonB-dependent receptor YncD precursor	-1.89474	5.91566	0.142192	0.287212
UTI89_C1674	UTI89_C1674	putative conserved protein	-0.632243	6.04412	0.613037	0.817296
UTI89_C1674	UTI89_C1674	putative conserved protein	-5.66661	5.00715	0.00489496	0.0225738
UTI89_C1676	UTI89_C1676	conserved hypothetical protein	0.984015	7.29518	0.242758	0.469429
UTI89_C1676	UTI89_C1676	conserved hypothetical protein	-0.456197	7.43185	0.690764	0.814519
UTI89_C1680	yddH	hypothetical protein YddH	-0.457882	5.59255	0.816237	0.925772
UTI89_C1680	yddH	hypothetical protein YddH	-1.48151	5.01093	0.361847	0.545852
UTI89_C1685	narY	cryptic nitrate reductase 2, beta subunit	0.743763	6.45378	0.520082	0.745907
UTI89_C1685	narY	cryptic nitrate reductase 2, beta subunit	4.31112	8.2243	1.47e-10	7.11e-09
UTI89_C1686	narZ	respiratory nitrate reductase 2 alpha chain	1.14773	6.70409	0.243919	0.470713
UTI89_C1686	narZ	respiratory nitrate reductase 2 alpha chain	1.32092	5.90041	0.288752	0.467675
UTI89_C1687	narU	nitrite extrusion protein 2	1.12068	6.93185	0.26342	0.497414
UTI89_C1687	narU	nitrite extrusion protein 2	-3.46858	5.36477	0.0313214	0.0939946
UTI89_C1688	yddG	hypothetical protein YddG	0.527867	8.26596	0.372651	0.607191
UTI89_C1688	yddG	hypothetical protein YddG	0.0122422	7.54116	0.993045	1
UTI89_C1689	fdnG	FdnG, alpha subunit of formate dehydrogenase-N	1.40946	7.80312	0.0195878	0.0749603
UTI89_C1689	fdnG	FdnG, alpha subunit of formate dehydrogenase-N	-1.55235	6.7402	0.0920863	0.208442
UTI89_C1697	sfcA	NAD-dependent malic enzyme	1.00134	7.46654	0.217625	0.43677
UTI89_C1697	sfcA	NAD-dependent malic enzyme	-1.76354	7.25061	0.0586974	0.152269
UTI89_C1699	bdm	hypothetical protein	-0.319889	5.35179	0.818435	0.896202
UTI89_C1700	UTI89_C1700	hypothetical protein	-1.99225	5.37814	0.155888	0.347997
UTI89_C1700	UTI89_C1700	hypothetical protein	-0.944019	5.49036	0.486498	0.658579
UTI89_C1701	osmC	osmotically inducible protein OsmC	0.0863231	6.36558	0.952416	0.984548
UTI89_C1701	osmC	osmotically inducible protein OsmC	-0.508352	6.66884	0.575094	0.727997
UTI89_C1702	UTI89_C1702	hypothetical protein	-0.987724	6.98939	0.233831	0.404073
UTI89_C1703	UTI89_C1703	putative conserved protein	-1.27879	5.4678	0.340216	0.521082
UTI89_C1704	UTI89_C1704	hypothetical protein	-1.24276	5.44346	0.352656	0.535112
UTI89_C1705	yddW	hypothetical lipoprotein YddW precursor	-2.49454	6.73425	0.0207937	0.0783421
UTI89_C1705	yddW	hypothetical lipoprotein YddW precursor	-1.65039	6.13387	0.149111	0.297073
UTI89_C1706	xasA	amino acid antiporter	-0.58661	7.88342	0.364631	0.603369
UTI89_C1706	xasA	amino acid antiporter	-3.02085	6.7136	0.0076206	0.0317099
UTI89_C1708	pqqL	probable zinc protease PqqL	1.10375	8.66915	0.0228682	0.0839564
UTI89_C1708	pqqL	probable zinc protease PqqL	1.78289	8.93934	0.00106463	0.00698711
UTI89_C1709	yddB	hypothetical protein YddB	-0.246545	8.94196	0.619692	0.820288
UTI89_C1709	yddB	hypothetical protein YddB	1.39334	9.67499	0.00472562	0.0219632
UTI89_C1710	yddA	hypothetical ABC transporter ATP-binding protein yddA	0.0503572	9.20641	0.913819	0.97212
UTI89_C1710	yddA	hypothetical ABC transporter ATP-binding protein yddA	0.196704	9.37662	0.699073	0.821193
UTI89_C1711	ydeM	hypothetical protein YdeM	1.27568	8.41983	0.0356176	0.118638
UTI89_C1711	ydeM	hypothetical protein YdeM	-1.16772	8.24031	0.0456526	0.125575
UTI89_C1712	ydeN	putative sulfatase YdeN precursor	-1.53427	7.71534	0.015788	0.0627746
UTI89_C1712	ydeN	putative sulfatase YdeN precursor	1.47788	10.0392	0.002632	0.0140193
UTI89_C1713	UTI89_C1713	putative ARAC-type regulatory protein	0.254615	6.43154	0.829107	0.935001
UTI89_C1713	UTI89_C1713	putative ARAC-type regulatory protein	2.07501	9.71334	6.75e-05	0.000753233
UTI89_C1714	UTI89_C1714	conserved hypothetical protein	10.1087	5.272	0.000270984	0.00290479
UTI89_C1715	ydeP	hypothetical protein YdeP	-0.939379	6.73377	0.551491	0.771355
UTI89_C1715	ydeP	hypothetical protein YdeP	2.71065	9.03402	1.1e-06	1.9e-05
UTI89_C1716	fmlD	putative Fml fimbrial adhesin FmlD precursor	0.700083	6.12504	0.563343	0.780014
UTI89_C1716	fmlD	putative Fml fimbrial adhesin FmlD precursor	-2.09556	6.93782	0.0126331	0.0464561
UTI89_C1717	fmlC	putative outer membrane usher FmlC protein	0.0357611	8.17998	0.955915	0.984874
UTI89_C1717	fmlC	putative outer membrane usher FmlC protein	-0.637823	8.59506	0.24182	0.413938
UTI89_C1718	fmlB	periplasmic chaperone FmlB protein	0.0525129	6.75782	0.969973	0.990731
UTI89_C1718	fmlB	periplasmic chaperone FmlB protein	2.67659	8.86419	3.77e-06	5.83e-05
UTI89_C1719	fmlA	putative Fml fimbriae subunit	0.91698	8.92835	0.0563141	0.166208
UTI89_C1719	fmlA	putative Fml fimbriae subunit	1.63595	9.06373	0.00178149	0.0106821
UTI89_C1720	UTI89_C1720	hypothetical protein	-2.51061	4.45945	0.175713	0.334779
UTI89_C1721	UTI89_C1721	hypothetical protein	-1.26776	5.54022	0.417922	0.650123
UTI89_C1721	UTI89_C1721	hypothetical protein	-6.2345	5.2136	0.00114298	0.00738176
UTI89_C1725	UTI89_C1725	putative phage-related secreted protein	3.09206	8.55961	4.11e-09	1.21e-07
UTI89_C1725	UTI89_C1725	putative phage-related secreted protein	-0.274616	6.58795	0.795093	0.882488
UTI89_C1726	UTI89_C1726	putative phage-related membrane protein	-0.934514	6.90786	0.31518	0.555962
UTI89_C1726	UTI89_C1726	putative phage-related membrane protein	-4.02868	7.49796	2.41e-07	4.62e-06
UTI89_C1727	UTI89_C1727	hypothetical protein	0.872037	6.7537	0.346472	0.527987
UTI89_C1728	UTI89_C1728	putative phage-related membrane protein	0.778249	6.69429	0.405512	0.584183
UTI89_C1729	UTI89_C1729	phage hypothetical protein	-1.12329	8.13442	0.0444574	0.139553
UTI89_C1729	UTI89_C1729	phage hypothetical protein	0.644823	9.25936	0.220428	0.389805
UTI89_C1731	UTI89_C1731	putative phage-related membrane protein	-9.34848	4.61507	0.000371821	0.00375503
UTI89_C1731	UTI89_C1731	putative phage-related membrane protein	-2.98402	6.00208	0.0152528	0.0536096
UTI89_C1732	UTI89_C1732	putative phage protein	0.854642	5.04547	0.667128	0.850527
UTI89_C1732	UTI89_C1732	putative phage protein	-0.94199	6.16569	0.489898	0.660873
UTI89_C1733	UTI89_C1733	putative phage protein	-0.398259	5.98924	0.751635	0.889721
UTI89_C1733	UTI89_C1733	putative phage protein	2.51024	8.74733	7.76e-06	0.000110413
UTI89_C1734	UTI89_C1734	phage hypothetical protein	3.42268	9.54115	6.2e-10	2.06e-08
UTI89_C1734	UTI89_C1734	phage hypothetical protein	-0.90406	6.70331	0.30659	0.485022
UTI89_C1735	UTI89_C1735	hypothetical protein	-5.40455	4.92415	0.00176981	0.0112112
UTI89_C1735	UTI89_C1735	hypothetical protein	2.30687	6.8538	0.00843388	0.0337293
UTI89_C1736	UTI89_C1736	hypothetical protein	1.31438	7.86306	0.0800947	0.21807
UTI89_C1736	UTI89_C1736	hypothetical protein	-0.824991	7.35335	0.276267	0.453376
UTI89_C1738	tam	putative trans-aconitate 2-methyltransferase	0.483184	6.32064	0.672125	0.853062
UTI89_C1738	tam	putative trans-aconitate 2-methyltransferase	-5.94403	4.4719	0.00171731	0.0103372
UTI89_C1739	yneE	hypothetical protein	-4.01998	4.16404	0.00965073	0.042252
UTI89_C1740	uxaB	altronate oxidoreductase	-6.63843	5.29495	0.00043072	0.00418925
UTI89_C1740	uxaB	altronate oxidoreductase	2.2571	6.77889	0.0198424	0.0660703
UTI89_C1741	yneF	hypothetical protein YneF	-0.525792	7.58454	0.42893	0.660529
UTI89_C1741	yneF	hypothetical protein YneF	4.18516	10.2361	3.33e-09	1.04e-07
UTI89_C1742	yneG	hypothetical protein YneG	-1.82948	6.07661	0.255533	0.487765
UTI89_C1742	yneG	hypothetical protein YneG	-3.71653	6.30198	0.0196676	0.0656291
UTI89_C1743	yneH	putative glutaminase	-9.45819	4.71473	0.000307357	0.00320646
UTI89_C1747	sotB	sugar efflux transporter	2.37663	7.44636	0.00484095	0.0242179
UTI89_C1747	sotB	sugar efflux transporter	-0.00679583	6.83219	1	1
UTI89_C1748	marC	multiple antibiotic resistance protein MarC	-6.48798	5.14434	0.000458627	0.00438484
UTI89_C1749	marR	multiple antibiotic resistance protein MarR	1.85506	5.66866	0.218728	0.438149
UTI89_C1749	marR	multiple antibiotic resistance protein MarR	-8.56931	4.1524	0.00112319	0.00728428
UTI89_C1750	marA	multiple antibiotic resistance protein MarA	-10.6497	5.83245	3.16e-05	0.000487478
UTI89_C1750	marA	multiple antibiotic resistance protein MarA	-1.07529	5.90483	0.379759	0.560863
UTI89_C1752	UTI89_C1752	6-phospho-beta-glucosidase BglA	-0.592343	7.50035	0.474074	0.704867
UTI89_C1752	UTI89_C1752	6-phospho-beta-glucosidase BglA	-2.43949	6.46495	0.0281963	0.0858631
UTI89_C1753	UTI89_C1753	putative outer membrane protein YieC precursor	-0.742346	7.92503	0.199234	0.413119
UTI89_C1753	UTI89_C1753	putative outer membrane protein YieC precursor	0.429566	8.84655	0.431291	0.610558
UTI89_C1754	UTI89_C1754	PTS system, cellobiose-specific IIA component	0.931842	5.54914	0.469393	0.699883
UTI89_C1754	UTI89_C1754	PTS system, cellobiose-specific IIA component	-0.107059	4.67394	0.976283	0.994243
UTI89_C1755	UTI89_C1755	putative conserved protein	-2.16965	6.87825	0.0359789	0.119463
UTI89_C1755	UTI89_C1755	putative conserved protein	-1.42665	7.34437	0.0543156	0.143429
UTI89_C1757	UTI89_C1757	putative conserved protein	-1.33278	6.56472	0.205158	0.421106
UTI89_C1757	UTI89_C1757	putative conserved protein	-0.763326	6.90984	0.350079	0.532504
UTI89_C1759	ydeF	hypothetical protein YdeE	0.0203115	7.04037	0.992496	1
UTI89_C1759	ydeF	hypothetical protein YdeE	-2.00278	6.85753	0.026424	0.0826995
UTI89_C1760	ydeH	hypothetical protein YdeH	-1.12736	5.55516	0.435212	0.666505
UTI89_C1760	ydeH	hypothetical protein YdeH	-5.49545	5.09765	0.00264999	0.0140816
UTI89_C1761	dcp	peptidyl-dipeptidase dcp	2.92982	8.8366	1.95e-06	4.03e-05
UTI89_C1761	dcp	peptidyl-dipeptidase dcp	0.0138758	6.1756	0.993817	1
UTI89_C1762	ydfG	probable oxidoreductase YdfG	-1.5143	4.62282	0.347525	0.587769
UTI89_C1764	UTI89_C1764	hypothetical protein	0.359479	6.01722	0.794236	0.912332
UTI89_C1764	UTI89_C1764	hypothetical protein	-4.74684	6.18122	0.0016048	0.00975468
UTI89_C1765	ydfZ	hypothetical protein	0.359483	6.01722	0.794192	0.912332
UTI89_C1765	ydfZ	hypothetical protein	-4.74685	6.18122	0.00160433	0.00975468
UTI89_C1766	ydfI	hypothetical oxidoreductase YdfI	-0.439007	6.0575	0.719704	0.873806
UTI89_C1766	ydfI	hypothetical oxidoreductase YdfI	-0.35366	6.26923	0.745213	0.854666
UTI89_C1767	rspB	starvation sensing protein RspB	2.35078	7.23603	0.00392056	0.0207934
UTI89_C1767	rspB	starvation sensing protein RspB	-3.30524	6.15253	0.0315635	0.0946296
UTI89_C1768	rspA	starvation sensing protein RspA	2.44913	6.56442	0.0592727	0.173162
UTI89_C1768	rspA	starvation sensing protein RspA	-2.04497	5.12471	0.260659	0.436073
UTI89_C1769	ynfA	hypothetical protein YnfA	1.66182	4.42031	0.439098	0.67085
UTI89_C1770	ynfB	hypothetical protein YnfB precursor	0.523093	6.47533	0.635232	0.831424
UTI89_C1770	ynfB	hypothetical protein YnfB precursor	3.89005	9.72427	7.39e-12	5.21e-10
UTI89_C1771	speG	spermidine N(1)-acetyltransferase	-1.25275	7.09428	0.159055	0.35307
UTI89_C1771	speG	spermidine N(1)-acetyltransferase	0.01479	7.85219	0.990947	1
UTI89_C1772	ynfC	hypothetical protein YnfC	5.27751	10.2609	5.9e-17	3.89e-15
UTI89_C1772	ynfC	hypothetical protein YnfC	0.262261	7.32865	0.734852	0.846855
UTI89_C1774	ynfE	putative dimethyl sulfoxide reductase chain YnfE precursor	-0.768688	6.76114	0.441998	0.673653
UTI89_C1774	ynfE	putative dimethyl sulfoxide reductase chain YnfE precursor	-1.01758	6.07023	0.375826	0.558514
UTI89_C1775	ynfF	probable dimethyl sulfoxide reductase chain YnfF precursor	0.284499	5.91559	0.844519	0.942975
UTI89_C1775	ynfF	probable dimethyl sulfoxide reductase chain YnfF precursor	-0.558655	5.81806	0.658511	0.793695
UTI89_C1779	ynfJ	putative chloride channel protein EriC-like	0.157548	8.04928	0.782218	0.904717
UTI89_C1779	ynfJ	putative chloride channel protein EriC-like	-1.06681	7.34941	0.130623	0.270857
UTI89_C1780	ynfK	putative dethiobiotin synthetase	0.482847	7.79441	0.432742	0.664028
UTI89_C1780	ynfK	putative dethiobiotin synthetase	-0.675426	6.88592	0.424041	0.603272
UTI89_C1781	mlc	putative NAGC-like transcriptional regulator	0.0319763	5.53153	0.991924	1
UTI89_C1782	ynfL	hypothetical transcriptional regulator YnfL	-4.64113	4.69338	0.0142033	0.0576033
UTI89_C1782	ynfL	hypothetical transcriptional regulator YnfL	2.88018	7.14602	0.0127678	0.0468406
UTI89_C1783	ynfM	hypothetical transport protein YnfM	0.481236	6.69383	0.641147	0.836428
UTI89_C1783	ynfM	hypothetical transport protein YnfM	-0.378624	6.27348	0.722352	0.838668
UTI89_C1784	UTI89_C1784	hypothetical protein	-0.152153	5.99846	0.923226	0.9757
UTI89_C1784	UTI89_C1784	hypothetical protein	-0.926291	5.93246	0.434585	0.613764
UTI89_C1785	UTI89_C1785	putative acid shock protein	0.235787	5.94729	0.890682	0.964443
UTI89_C1785	UTI89_C1785	putative acid shock protein	-0.892936	6.21492	0.416764	0.595343
UTI89_C1786	UTI89_C1786	conserved hypothetical protein	-1.93387	4.66083	0.278066	0.513776
UTI89_C1786	UTI89_C1786	conserved hypothetical protein	-3.17146	5.45685	0.0291799	0.0882829
UTI89_C1788	ydgF	YdgF SMR protein, subunit of YdgEF complex	1.4933	7.49426	0.0464473	0.143958
UTI89_C1788	ydgF	YdgF SMR protein, subunit of YdgEF complex	-0.134706	7.45507	0.848632	0.912656
UTI89_C1789	ydgG	putative transport protein	0.918243	5.60867	0.481876	0.713447
UTI89_C1789	ydgG	putative transport protein	0.374939	6.20013	0.734062	0.846459
UTI89_C1791	pntA	NAD(P) transhydrogenase subunit alpha	2.29493	8.22299	0.000427113	0.00416698
UTI89_C1791	pntA	NAD(P) transhydrogenase subunit alpha	1.74875	8.66954	0.00595371	0.0264799
UTI89_C1792	UTI89_C1792	hypothetical protein	-0.624545	4.68026	0.695451	0.861731
UTI89_C1792	UTI89_C1792	hypothetical protein	-1.34188	5.27779	0.332528	0.513621
UTI89_C1793	ydgI	putative arginine/ornithine antiporter	0.590846	5.31356	0.758837	0.893772
UTI89_C1793	ydgI	putative arginine/ornithine antiporter	-3.59779	6.01272	0.00660228	0.0286654
UTI89_C1796	rstA	transcriptional regulatory protein RstA	-0.395026	4.11191	0.763012	0.895144
UTI89_C1797	rstB	sensor protein RstB	-5.65906	4.21461	0.00286346	0.0150708
UTI89_C1798	tus	DNA replication terminus site-binding protein	0.129291	6.10259	0.907697	0.969725
UTI89_C1798	tus	DNA replication terminus site-binding protein	0.329706	7.26169	0.655997	0.791897
UTI89_C1799	fumC	fumarate hydratase class II	0.540264	6.1911	0.648556	0.839088
UTI89_C1799	fumC	fumarate hydratase class II	-2.22624	6.76901	0.0132248	0.0481749
UTI89_C1802	ydgA	hypothetical protein YdgA	2.53429	4.93783	0.0750077	0.207436
UTI89_C1802	ydgA	hypothetical protein YdgA	2.34761	4.30979	0.128185	0.267411
UTI89_C1803	uidC	membrane-associated protein UidC precursor	-0.607952	5.36725	0.727547	0.877108
UTI89_C1803	uidC	membrane-associated protein UidC precursor	-1.01767	7.36127	0.216341	0.385435
UTI89_C1804	uidB	glucuronide carrier protein	-1.44889	6.40137	0.292859	0.528019
UTI89_C1804	uidB	glucuronide carrier protein	-2.54626	5.39243	0.143595	0.28812
UTI89_C1805	uidA	beta-glucuronidase	1.4641	6.1526	0.231599	0.453303
UTI89_C1805	uidA	beta-glucuronidase	-3.64446	5.59003	0.0180742	0.0615508
UTI89_C1807	hdhA	7-alpha-hydroxysteroid dehydrogenase	-2.40197	6.63045	0.0267107	0.0946209
UTI89_C1807	hdhA	7-alpha-hydroxysteroid dehydrogenase	0.387128	7.5409	0.61691	0.761012
UTI89_C1808	malI	maltose regulon regulatory protein MalI	-5.60212	4.35424	0.00189295	0.0117556
UTI89_C1808	malI	maltose regulon regulatory protein MalI	1.49472	6.78076	0.0906169	0.206401
UTI89_C1810	malY	maltose regulon modulator	1.1914	5.74177	0.405233	0.638874
UTI89_C1810	malY	maltose regulon modulator	0.222124	5.09884	0.877962	0.934696
UTI89_C1811	add	adenosine deaminase	2.09182	5.11185	0.144371	0.330792
UTI89_C1811	add	adenosine deaminase	3.93044	7.63763	0.00222648	0.0122388
UTI89_C1812	ydgJ	hypothetical oxidoreductase YdgJ	-4.6578	4.24612	0.00397159	0.0209586
UTI89_C1813	UTI89_C1813	putative beta-lactam resistance protein	-5.57695	5.37869	0.00157511	0.010287
UTI89_C1813	UTI89_C1813	putative beta-lactam resistance protein	-1.60672	5.29486	0.262669	0.438275
UTI89_C1814	UTI89_C1814	hypothetical protein	-0.731954	6.4518	0.507492	0.73567
UTI89_C1814	UTI89_C1814	hypothetical protein	-2.18935	6.71134	0.0206583	0.0679117
UTI89_C1816	ydgK	hypothetical protein YdgK	-2.01725	6.58409	0.0633179	0.182617
UTI89_C1816	ydgK	hypothetical protein YdgK	-2.3408	6.38842	0.0425797	0.119131
UTI89_C1817	rnfA	electron transport complex protein RnfA	-1.2918	4.25341	0.417243	0.649707
UTI89_C1819	rnfC	electron transport complex protein RnfC	-1.47596	5.80218	0.367087	0.604986
UTI89_C1820	ydgO	hypothetical protein	-5.75493	5.80952	0.000794204	0.00626054
UTI89_C1820	ydgO	hypothetical protein	-3.73239	5.91144	0.0177351	0.06075
UTI89_C1825	ydgR	hypothetical transporter YdgR	-1.11782	6.01284	0.530832	0.754818
UTI89_C1825	ydgR	hypothetical transporter YdgR	0.322148	6.20414	0.763776	0.864458
UTI89_C1827	pdxY	pyridoxamine kinase	2.02018	5.14288	0.149457	0.337454
UTI89_C1830	ydhA	hypothetical protein YdhA	-8.70126	3.90385	0.000764382	0.00608618
UTI89_C1832	slyB	outer membrane lipoprotein SlyB precursor	1.55131	5.32972	0.421695	0.654704
UTI89_C1835	ydhJ	hypothetical protein YdhJ	-1.93716	4.27544	0.275113	0.511849
UTI89_C1835	ydhJ	hypothetical protein YdhJ	-3.03051	6.24798	0.032585	0.0971282
UTI89_C1836	ydhK	hypothetical protein YdhK	0.647311	5.85969	0.684833	0.856485
UTI89_C1836	ydhK	hypothetical protein YdhK	-2.54999	4.95324	0.207078	0.37431
UTI89_C1838	ydhF	hypothetical oxidoreductase YdhF	-1.1152	6.88766	0.246611	0.474749
[truncated: 4,512 more rows]

## Sheet: 2C
Genes identified by TraDIS analysis of the dispersal (34-44 h PI) samples, compared to the IBC (24 h PI) as the reference, that pass the more stringent criteria of p-value ≤ 0.05, log2FC of ≤ -1.0, in both replicates
Gene ID	Gene Name	Function	Avg. LogFC	Avg. p-value	Avg. q-value
UTI89_P002	repB	pUTI89 replication-like protein	-9.54407	0.0184963	0.0460927
UTI89_C5104	UTI89_C5104	hypothetical protein	-9.40564	0.000571964	0.00451071
UTI89_C1318	UTI89_C1318	hypothetical protein	-9.25672	0.000304493	0.00292626
UTI89_C1655	yncJ	hypothetical protein YncJ precursor	-9.06501	0.000937556	0.00668018
UTI89_C1425	UTI89_C1425	Tpn1330-like protein	-8.48727	0.00022578	0.00196301
UTI89_C1171	UTI89_C1171	hypothetical protein	-8.45069	0.00038561	0.00318837
UTI89_C0519	UTI89_C0519	hypothetical protein	-8.44453	0.000161108	0.00172377
UTI89_C4815	ytfB	hypothetical protein YtfB (implicated in cell division and infection)	-8.43123	0.0003526	0.00308835
UTI89_C2898	UTI89_C2898	ATP-dependent RNA helicase	-8.25876	0.000429337	0.00368665
UTI89_C4825	ytfK	hypothetical protein YtfK	-8.21386	0.00445198	0.0179953
UTI89_C1261	ycfC	hypothetical protein YcfC	-8.15655	0.00265629	0.0135605
UTI89_C2237	ibrB	hypothetical protein YbdM	-8.15103	0.000505156	0.00387291
UTI89_C4595	UTI89_C4595	hypothetical protein	-8.02969	0.000412582	0.00368791
UTI89_C0938	UTI89_C0938	putative capsid scaffolding protein	-8.012	0.00615698	0.0232375
UTI89_C4746	ecnA	putative antitoxin of osmotically regulated toxin-antitoxin system associated with programmed cell death	-7.78083	0.000986137	0.00651047
UTI89_C2055	zwf	glucose-6-phosphate dehydrogenase	-7.72309	0.00183186	0.00962971
UTI89_C0608	ahpC	alkyl hydroperoxide reductase, C22 subunit; detoxification of hydroperoxides	-7.66294	0.0010605	0.00688039
UTI89_C2550	elaB	hypothetical protein	-7.58677	0.000586027	0.00474275
UTI89_C1922	UTI89_C1922	hypothetical protein	-7.52093	0.00366492	0.0166477
UTI89_C4989	ykfF	hypothetical protein YkfF	-7.50641	0.00432321	0.0185229
UTI89_C2105	yecR	hypothetical protein YecR	-7.45258	0.0039137	0.0194347
UTI89_C1527	yciF	putative structural proteins	-7.43628	0.00131394	0.00827516
UTI89_C0705	ybgA	hypothetical protein YbgA	-7.42458	0.00440987	0.01876
UTI89_C2667	roi	DNA-binding protein Roi	-7.39384	0.00589772	0.0232097
UTI89_C3635	yrbK	hypothetical protein	-7.24845	0.0022935	0.0121361
UTI89_C1512	UTI89_C1512	hypothetical protein	-7.21984	0.00421385	0.017606
UTI89_C1513	UTI89_C1513	minor tail protein	-7.21894	0.00417406	0.0175209
UTI89_C0114	hofB	transport protein HofB	-7.11682	0.00194342	0.0116029
UTI89_C1566	UTI89_C1566	putative membrane transport protein	-7.11452	0.0118556	0.0432251
UTI89_C1251	potD	spermidine/putrescine-binding periplasmic protein precursor	-7.00476	0.00176268	0.0108624
UTI89_C4517	hslV	ATP-dependent hslVU protease peptidase subunit hslV	-6.98331	6.277e-06	8.667e-05
UTI89_C0581	ybdK	hypothetical protein YbdK	-6.93085	0.00419848	0.017757
UTI89_P114	traR	pUTI89 conjugal transfer protein	-6.9063	0.00596091	0.021632
UTI89_C2975	UTI89_C2975	hypothetical protein	-6.85962	0.0204969	0.0581423
UTI89_C4512	yiiU	conserved hypothetical protein	-6.76025	0.000621115	0.0047041
UTI89_C3491	ygiM	hypothetical protein	-6.73592	0.000293255	0.00280528
UTI89_C1290	UTI89_C1290	putative replication protein O of bacteriophage	-6.63344	0.0134329	0.0429107
UTI89_C2458	yejG	hypothetical protein	-6.57008	0.00442298	0.020865
UTI89_C2599	dedD	putative lipoprotein (cell division)	-6.54711	0.000921754	0.00646468
UTI89_C4511	glpF	glycerol MIP channel	-6.47253	0.00116521	0.007865
UTI89_C2466	yejM	putative sulfatase	-6.41855	0.00396486	0.0177615
UTI89_C2455	UTI89_C2455	oligopeptide transport system permease protein OppB	-6.38232	0.00126232	0.00837849
UTI89_C1035	UTI89_C1035	putative acylphosphatase	-6.35483	0.00151903	0.00970509
UTI89_C0943	UTI89_C0943	prophage CP-933R unknown protein	-6.27852	0.000599567	0.00452658
UTI89_C4771	miaA	delta(2)-isopentenylpyrophosphate tRNA-adenosine transferase	-6.27139	0.00186226	0.0107041
UTI89_C2816	purN	phosphoribosylglycinamide formyltransferase	-6.23994	0.0130935	0.0476034
UTI89_C0050	fixX	putative ferredoxin	-6.2049	0.0016602	0.00926969
UTI89_C0692	seqA	negative modulator of initiation of replication	-6.19008	0.000530441	0.0044273
UTI89_C1149	UTI89_C1149	unknown protein encoded within prophage CP-933L	-6.18266	0.00175435	0.0106535
UTI89_C1731	UTI89_C1731	putative phage-related membrane protein	-6.16625	0.0078123	0.0286823
UTI89_C3576	yraO	hypothetical protein YraO	-6.12618	0.00131243	0.00852727
UTI89_C5013	fimC	periplasmic chaperone protein FimC precursor	-6.10944	4.035e-05	0.000442075
UTI89_C3152	UTI89_C3152	hypothetical protein	-6.10814	0.00108937	0.00751454
UTI89_C2089	tar	methyl-accepting chemotaxis protein II	-6.03892	0.00395113	0.0179707
UTI89_C4458	glnL	nitrogen regulation protein NR(II)	-6.01432	0.0052921	0.0230057
UTI89_C4481	UTI89_C4481	hypothetical protein	-6.01291	0.00165704	0.0102803
UTI89_C3734	trkA	trk system potassium uptake protein TrkA	-5.9835	0.00142027	0.0085291
UTI89_C1604	ydaA	hypothetical protein	-5.96516	0.00442989	0.0201283
UTI89_C3285	UTI89_C3285	putative oxidoreductase	-5.95366	0.00529438	0.0220054
UTI89_C1249	ycfZ	hypothetical protein YcfZ	-5.94531	0.0128256	0.0439634
UTI89_C3017	gabT	4-aminobutyrate aminotransferase	-5.86459	0.00214248	0.0121032
UTI89_C0214	metI	D-methionine transport system permease MetI	-5.86198	0.00156265	0.00983725
UTI89_C4256	UTI89_C4256	hypothetical protein	-5.74481	0.0177354	0.0647183
UTI89_C4237	ibpB	16 kDa heat shock protein B	-5.72903	0.0121841	0.0442941
UTI89_C1314	UTI89_C1314	putative capsid protein of prophage	-5.69365	0.00500405	0.0221758
UTI89_C4188	yicC	putative alpha helix protein	-5.66569	0.00223817	0.0126624
UTI89_C2371	UTI89_C2371	hypothetical protein	-5.58181	0.00409696	0.0190081
UTI89_C5014	fimD	outer membrane usher protein FimD precursor	-5.55758	3.125e-10	1.186e-08
UTI89_C3672	yhcQ	hypothetical protein YhcQ	-5.55522	0.0115197	0.0374551
UTI89_C2435	yeiI	hypothetical sugar kinase YeiI	-5.50501	0.00251712	0.0139047
UTI89_C3368	neuS	poly-alpha-2,8 sialosyl sialyltransferase	-5.40977	0.00509772	0.0238131
UTI89_C3602	UTI89_C3602	hypothetical protein	-5.38828	0.00303622	0.0163948
UTI89_C5017	fimH	type 1 fimbiral adhesin FimH	-5.37559	0.00295919	0.0161145
UTI89_C0920	pin	putative DNA-invertase	-5.36012	0.005185	0.0222215
UTI89_C1530	trpB	tryptophan synthase beta chain	-5.33084	0.00363406	0.0180124
UTI89_C1300	ybcQ1	lambdoid prophage DLP12 antitermination protein Q-like protein	-5.3	0.00769527	0.0335884
UTI89_C1658	ydcR	hypothetical protein YdcR	-5.2407	0.00808598	0.0352543
UTI89_C3130	ygcN	probable electron transfer flavoprotein-quinone oxidoreductase ygcN	-5.2141	0.0102907	0.0416246
UTI89_C4826	ytfL	putative transport protein	-5.1996	0.00744816	0.0280831
UTI89_C2269	UTI89_C2269	conserved hypothetical protein	-5.18541	0.00333007	0.0172752
UTI89_C3594	pnp	polyribonucleotide nucleotidyltransferase	-5.16045	0.00264667	0.013973
UTI89_C0356	UTI89_C0356	putative ATP-binding component of transport system, probably ribose specific	-5.15473	0.0169524	0.0515181
UTI89_C2657	UTI89_C2657	hypothetical protein	-5.13231	0.00211809	0.0118934
UTI89_C0634	dacA	D-alanyl-D-alanine carboxypeptidase, fraction A; penicillin-binding protein 5	-5.10776	0.0139011	0.0444309
UTI89_C3466	icc	icc protein	-5.10173	0.0134875	0.0503053
UTI89_C1370	umuC	UmuC protein	-5.07317	0.0113499	0.0453028
UTI89_C2549	menF	menaquinone-specific isochorismate synthase	-5.07314	0.013439	0.0518639
UTI89_C3593	UTI89_C3593	hypothetical protein	-5.07114	0.00366544	0.0177779
UTI89_C5011	fimA	type 1 fimbriae major subunit FimA	-5.04124	0.00529402	0.0247846
UTI89_C4379	corA	magnesium, cobalt and nickle transporter	-5.04047	0.0193097	0.063299
UTI89_C5055	yjiA	hypothetical protein YjiA	-5.03201	0.0128796	0.0489123
UTI89_C0748	pnuC	PnuC NMN transporter	-4.97413	0.00853571	0.0311903
UTI89_C0864	artM	arginine 3rd transport system permease protein	-4.96574	0.00560105	0.0236165
UTI89_C1977	yeaE	hypothetical protein YeaE	-4.96276	0.00556452	0.0259718
UTI89_C3534	yqjB	hypothetical protein YqjB	-4.91384	0.010716	0.0412499
UTI89_C3977	ftsX	cell division membrane protein	-4.83903	0.0204192	0.0681157
UTI89_C4589	UTI89_C4589	putative transcriptional regulator of sorbose uptake and utilization genes	-4.83161	0.0167593	0.0504475
UTI89_C1643	ydcI	hypothetical transcriptional regulator YdcI	-4.79294	0.00707071	0.0301489
UTI89_C1820	ydgO	hypothetical protein	-4.74366	0.00926464	0.0335053
UTI89_C3731	def	peptide deformylase	-4.68359	0.017146	0.0588998
UTI89_C2845	pepB	aminopeptidase B	-4.67891	0.00526865	0.0252304
UTI89_C0615	citG	2-(5''-triphosphoribosyl)-3'-dephosphocoenzyme-A synthase	-4.67778	0.0257197	0.0754181
UTI89_C2307	UTI89_C2307	bacteriophage HK620 O-antigen modification protein	-4.64609	0.0148165	0.0481672
UTI89_C3567	agaS	putative tagatose-6-phosphate ketose/aldose isomerase	-4.59846	0.0156029	0.0567097
UTI89_C4821	ytfH	conserved hypothetical protein	-4.59172	0.0215906	0.0674078
UTI89_C4186	pyrE	orotate phosphoribosyltransferase	-4.58922	0.00693144	0.0300126
UTI89_C2581	pta	phosphate acetyltransferase	-4.49802	0.0110499	0.0448855
UTI89_C2580	UTI89_C2580	hypothetical protein	-4.49784	0.0109667	0.0446106
UTI89_C0803	ybiB	hypothetical protein YbiB	-4.49339	0.0135261	0.0456707
UTI89_C3178	ygdE	hypothetical protein YgdE	-4.45497	0.022733	0.0646821
UTI89_C1384	modD	putative pyrophosphorylase ModD	-4.32895	0.0119999	0.0465535
UTI89_C1924	cedA	cell division regulatory protein CedA	-4.24217	0.0135823	0.0527532
UTI89_C2353	baeS	sensor protein BaeS	-4.22943	0.0258822	0.0813605
UTI89_C2837	yfgA	hypothetical protein YfgA	-4.15727	0.0226511	0.0760875
UTI89_C4837	yjfG	putative ligase	-4.09307	0.0141913	0.05493
UTI89_C3586	yhbV	hypothetical protein YhbV	-4.08754	0.020953	0.0669692
UTI89_C3904	envZ	osmolarity sensor protein EnvZ	-4.08531	0.00487588	0.0214406
UTI89_C3433	yqhG	hypothetical protein	-4.08365	0.00444002	0.0205878
UTI89_C4243	dgoA	bifunctional 2-oxo-3-deoxygalactonate 6-phosphate aldolase/galactonate dehydratase	-3.9851	0.0266253	0.0870401
UTI89_C3711	yhdX	hypothetical amino-acid ABC transporter permease protein yhdX	-3.89651	0.0123549	0.0417518
UTI89_C2641	UTI89_C2641	hypothetical protein	-3.72559	0.00109067	0.00649352
UTI89_C4167	waaL	putative lipid A-core surface polymer ligase	-3.66681	9.305e-06	0.000143306
UTI89_C1082	ycdB	hypothetical protein YcdB precursor	-3.60622	0.0394458	0.12055
UTI89_C0074	thiQ	thiamine transport ATP-binding protein ThiQ	-3.59676	0.0301096	0.098242
UTI89_C3323	tktA	transketolase 1	-3.56856	0.0200264	0.0691009
UTI89_C3631	yrbF	putative ATP-binding component of a transport system	-3.56187	0.0122337	0.0477687
UTI89_C0075	thiP	thiamine transport system permease protein ThiP	-3.55398	0.0127687	0.0485784
UTI89_C3271	ygfT	hypothetical protein YgfT	-3.52363	0.0107755	0.0412247
UTI89_C0037	carB	Carbamoyl-phosphate synthase large chain	-3.50157	0.00506687	0.0219403
UTI89_C5037	yjiE	putative transcriptional regulator	-3.3896	0.0148793	0.0567777
UTI89_C5095	UTI89_C5095	putative regulatory protein	-3.37999	0.022377	0.0684071
UTI89_C1437	UTI89_C1437	transposase InsG for insertion sequence element IS4	-3.36371	0.0395921	0.12055
UTI89_C0473	ybaE	hypothetical protein YbaE	-3.24497	0.041462	0.123298
UTI89_C3726	aroE	shikimate 5-dehydrogenase	-3.23406	0.00852083	0.0366392
UTI89_C3281	ygfX	hypothetical protein	-3.22895	0.0479975	0.138914
UTI89_C4856	UTI89_C4856	carbamate kinase	-3.06311	0.0126043	0.0456738
UTI89_C3590	deaD	Cold-shock DEAD-box protein A	-2.8961	0.0110401	0.0412346
UTI89_C0237	UTI89_C0237	hypothetical protein	-2.85843	0.0297739	0.0959465
UTI89_C2363	UTI89_C2363	hypothetical protein	-2.77162	0.0184473	0.0632016
UTI89_C0850	ybjL	putative transport protein	-2.76193	0.00715305	0.0294876
UTI89_C2133	UTI89_C2133	outer membrane porin protein NmpC precursor	-2.41833	0.0199743	0.0700248
UTI89_C5144	prfC	peptide chain release factor RF-3	-2.39479	0.024338	0.0752949
UTI89_C4425	tatC	sec-independent protein twin-arginine translocase subunit tatC	-2.32429	0.00792859	0.031497
UTI89_C4619	qor	Qor subunit of quinone oxidoreductase	-2.21446	0.0195934	0.0679084
UTI89_C2302	gnd	6-phosphogluconate dehydrogenase, decarboxylating	-2.09042	0.0230462	0.0782831
UTI89_C5072	bglJ	BglJ transcriptional regulator	-1.9345	0.018619	0.0665245
UTI89_C2622	yfcU	putative outer membrane usher YfcU precursor	-1.62654	0.0275374	0.091016
UTI89_P113	traV	pUTI89 F pilus assemby protein	-1.46948	0.00815074	0.0400457
UTI89_C3872	cysG	multifunctional protein; siroheme synthase	-1.44843	0.0277056	0.0917814
UTI89_C3320	cmtA	PTS system, mannitol (cryptic)-specific IIBC component	-1.42811	0.0109946	0.0416556
UTI89_C2193	UTI89_C2193	hypothetical protein	-1.41234	0.0269249	0.0904026

## Sheet: 2D
TraDIS analysis of the Recovery (18 h) sample compared to the dispersal (34-44 h PI) sample as the reference.
Table is sorted in the gene's corresponding order in the genome. Biological replicate 1 is highlight blue, while biological replicate 2 is highlighted grey. The genes reaching the significance criteria are listed in Supplementary Table 2F.
locus_tag	gene_name	function	logFC	logCPM	p-value	q-value
UTI89_C0002	thrA	aspartokinase I	-4.88933	4.05637	0.00795354	0.0163404
UTI89_C0002	thrA	aspartokinase I	-1.3947	3.43386	0.355835	0.432454
UTI89_C0003	thrB	homoserine kinase	-1.20577	6.49981	0.205586	0.27994
UTI89_C0003	thrB	homoserine kinase	5.12636	6.56054	1.08e-06	6.4e-06
UTI89_C0005	yaaX	hypothetical protein YaaX precursor	13.8214	8.4463	2.39e-29	4.71e-27
UTI89_C0006	UTI89_C0006	hypothetical protein	13.8214	8.4463	2.31e-29	4.71e-27
UTI89_C0007	yaaA	protein YaaA	2.40765	5.10018	0.0582927	0.0948079
UTI89_C0007	yaaA	protein YaaA	-7.47105	5.74893	5.24e-07	3.36e-06
UTI89_C0008	yaaJ	putative transporter YaaJ	4.89299	5.15974	0.00177356	0.0044132
UTI89_C0009	talB	transaldolase B	0.450482	4.70423	0.719619	0.774025
UTI89_C0010	mog	molybdopterin biosynthesis mog protein	-9.94209	5.36888	1.42e-05	9.05e-05
UTI89_C0011	yaaH	hypothetical protein YaaH	-2.36009	4.24127	0.0695676	0.107627
UTI89_C0018	gef	gef membrane toxin	-2.58007	5.89043	0.0230528	0.0416377
UTI89_C0018	gef	gef membrane toxin	-5.83555	3.17755	0.00125953	0.00334431
UTI89_C0019	UTI89_C0019	putative conserved protein	-3.55079	7.10956	0.00114569	0.00307903
UTI89_C0019	UTI89_C0019	putative conserved protein	-0.458472	6.7085	0.594783	0.661936
UTI89_C0020	UTI89_C0020	hypothetical protein	-0.0405072	9.10903	0.944845	0.959725
UTI89_C0020	UTI89_C0020	hypothetical protein	0.931852	9.5889	0.0632622	0.0992066
UTI89_C0021	UTI89_C0021	hypothetical protein	1.05628	9.17541	0.0711525	0.113317
UTI89_C0021	UTI89_C0021	hypothetical protein	1.97167	9.79143	6.11e-05	0.000247908
UTI89_C0022	nhaA	Na(+)/H(+) antiporter 1	2.62615	6.75195	0.0094113	0.0190637
UTI89_C0022	nhaA	Na(+)/H(+) antiporter 1	4.73949	9.48759	4.06e-16	1.37e-14
UTI89_C0023	nhaR	transcriptional activator protein NhaR	-5.36119	3.78005	0.00158175	0.00402165
UTI89_C0023	nhaR	transcriptional activator protein NhaR	9.50913	7.46774	1.32e-15	4.05e-14
UTI89_C0032	yaaF	hypothetical protein YaaF	1.58646	7.58291	0.0324105	0.0561005
UTI89_C0032	yaaF	hypothetical protein YaaF	1.59201	7.51022	0.0316116	0.0539233
UTI89_C0033	UTI89_C0033	hypothetical protein	-4.8102	2.40852	0.0145094	0.0274081
UTI89_C0037	carB	Carbamoyl-phosphate synthase large chain	-3.92843	2.83661	0.00777039	0.0158861
UTI89_C0038	UTI89_C0038	transposase	-2.28683	6.97675	0.0200153	0.0371366
UTI89_C0038	UTI89_C0038	transposase	-2.51805	8.45308	2.76e-05	0.000123334
UTI89_C0039	UTI89_C0039	conserved hypothetical protein	-1.49931	6.10807	0.156233	0.222115
UTI89_C0039	UTI89_C0039	conserved hypothetical protein	0.700264	9.91842	0.141268	0.198625
UTI89_C0040	caiF	transcriptional activatory protein CaiF	8.45966	6.1611	1.09e-08	9.61e-08
UTI89_C0042	caiD	carnitinyl-CoA dehydratase	-1.90442	5.82339	0.216433	0.291631
UTI89_C0042	caiD	carnitinyl-CoA dehydratase	2.75515	7.47092	0.000160328	0.000592378
UTI89_C0043	caiC	probable crotonobetaine/carnitine-CoA ligase	-6.3645	4.69339	0.000171299	0.00069002
UTI89_C0043	caiC	probable crotonobetaine/carnitine-CoA ligase	-1.91967	1.36917	0.214466	0.281067
UTI89_C0044	caiB	crotonobetainyl-CoA:carnitine CoA-transferase	-6.34375	3.94835	0.000493583	0.00157728
UTI89_C0044	caiB	crotonobetainyl-CoA:carnitine CoA-transferase	-7.04413	5.11025	1.01e-05	5.01e-05
UTI89_C0047	fixA	FixA protein	-9.54491	4.99265	3.41e-05	0.00018815
UTI89_C0047	fixA	FixA protein	-2.20026	3.96153	0.158681	0.21887
UTI89_C0048	fixB	FixB protein	-10.0185	9.94818	6e-26	9.8e-24
UTI89_C0048	fixB	FixB protein	6.15152	9.43563	4.74e-14	1.12e-12
UTI89_C0049	fixC	FixC protein	-4.23335	7.26925	5.01e-05	0.000256388
UTI89_C0049	fixC	FixC protein	2.97483	7.53135	5.1e-05	0.000210855
UTI89_C0051	yaaU	hypothetical metabolite transport protein YaaU	-0.10954	6.64718	0.902298	0.930388
UTI89_C0051	yaaU	hypothetical metabolite transport protein YaaU	-5.63471	3.90393	0.00114394	0.00309233
UTI89_C0052	yabF	putative NAD(P)H oxidoreductase	-0.00255917	5.28047	1	1
UTI89_C0053	kefC	glutathione-regulated potassium efflux antiporter	0.25295	7.40207	0.741309	0.802185
UTI89_C0053	kefC	glutathione-regulated potassium efflux antiporter	2.7619	5.52616	0.0145183	0.0274081
UTI89_C0056	apaH	bis(5'-nucleosyl)-tetraphosphatase, symmetrical	5.04538	4.81341	0.00417777	0.00927511
UTI89_C0056	apaH	bis(5'-nucleosyl)-tetraphosphatase, symmetrical	-6.0822	3.41534	0.00264381	0.00625272
UTI89_C0059	pdxA	4-hydroxythreonine-4-phosphate dehydrogenase	-5.78578	5.27613	0.000327862	0.00113341
UTI89_C0062	djlA	DnaJ-like protein DjlA	-1.03735	4.35069	0.466729	0.555048
UTI89_C0062	djlA	DnaJ-like protein DjlA	-7.2385	5.81898	3.53e-07	2.34e-06
UTI89_C0064	hepA	probable ATP-dependent RNA helicase	-5.13116	5.14095	0.00262104	0.0062239
UTI89_C0064	hepA	probable ATP-dependent RNA helicase	-8.24552	7.93875	8.6e-18	3.71e-16
UTI89_C0065	polB	DNA polymerase II	-7.59962	6.40133	1.51e-07	1.61e-06
UTI89_C0065	polB	DNA polymerase II	-4.94962	3.71733	0.00127422	0.00336864
UTI89_C0067	araA	L-arabinose isomerase	-5.76998	3.3831	0.0051535	0.0111288
UTI89_C0068	araB	L-ribulokinase	-7.19777	6.99151	3.72e-10	6.56e-09
UTI89_C0068	araB	L-ribulokinase	1.23569	3.90706	0.389198	0.466227
UTI89_C0069	araC	transcriptional regulator AraC	-0.0055252	4.07046	1	1
UTI89_C0069	araC	transcriptional regulator AraC	-5.62347	2.96739	0.00171396	0.00438013
UTI89_C0070	UTI89_C0070	hypothetical protein	-8.51895	3.26189	0.000252629	0.000881488
UTI89_C0071	UTI89_C0071	hypothetical protein	-7.8144	6.11356	9.47e-07	8.53e-06
UTI89_C0071	UTI89_C0071	hypothetical protein	-10.892	5.5396	3.16e-08	2.53e-07
UTI89_C0072	UTI89_C0072	hypothetical protein	-0.239345	5.51869	0.851274	0.882347
UTI89_C0074	thiQ	thiamine transport ATP-binding protein ThiQ	6.85046	6.41854	7.22e-09	6.73e-08
UTI89_C0075	thiP	thiamine transport system permease protein ThiP	6.87432	7.26614	7.69e-10	1.27e-08
UTI89_C0075	thiP	thiamine transport system permease protein ThiP	5.37737	7.00411	1.42e-08	1.21e-07
UTI89_C0076	tbpA	thiamine-binding periplasmic protein precursor	2.07452	6.46758	0.0230107	0.0410534
UTI89_C0077	yabN	hypothetical protein YabN	-5.07014	5.14216	0.00394269	0.00881708
UTI89_C0077	yabN	hypothetical protein YabN	0.598915	4.42387	0.72132	0.775553
UTI89_C0078	leuD	3-isopropylmalate dehydratase small subunit	2.96938	7.4485	0.00130488	0.00342544
UTI89_C0078	leuD	3-isopropylmalate dehydratase small subunit	-3.35268	2.83212	0.0274808	0.0480349
UTI89_C0079	leuC	3-isopropylmalate isomerase (dehydratase) subunit	-7.7051	5.23259	0.000183462	0.000727614
UTI89_C0079	leuC	3-isopropylmalate isomerase (dehydratase) subunit	-5.33767	2.89343	0.00518031	0.0111439
UTI89_C0080	leuB	3-isopropylmalate dehydrogenase	4.13339	9.29081	1.84e-09	1.96e-08
UTI89_C0081	leuA	2-isopropylmalate synthase	1.9509	6.11236	0.0752795	0.118732
UTI89_C0081	leuA	2-isopropylmalate synthase	2.53114	6.90131	0.00203631	0.00504055
UTI89_C0082	leuL	leu operon leader peptide	-8.39223	7.58576	3.68e-14	1.58e-12
UTI89_C0083	UTI89_C0083	hypothetical protein	-6.97721	1.92963	0.00355911	0.00804517
UTI89_C0084	leuO	probable activator protein in leuABCD operon	0.650219	9.1885	0.297009	0.381735
UTI89_C0084	leuO	probable activator protein in leuABCD operon	1.84983	9.73426	0.000344609	0.00114593
UTI89_C0085	ilvI	acetolactate synthase isozyme III large subunit	2.24005	7.80357	0.00492745	0.0107067
UTI89_C0085	ilvI	acetolactate synthase isozyme III large subunit	2.51212	6.9908	0.0205943	0.0372723
UTI89_C0107	secA	preprotein translocase; secretion protein	-4.34872	4.51011	0.00398557	0.00891425
UTI89_C0112	guaC	GMP reductase	6.11546	7.15794	2.38e-09	3.57e-08
UTI89_C0118	ampD	AmpD protein	-3.34094	5.83081	0.0072645	0.0151149
UTI89_C0118	ampD	AmpD protein	4.36481	7.82657	1.76e-08	1.47e-07
UTI89_C0121	usp	uropathogenic specific protein	-0.563684	9.72806	0.332622	0.418724
UTI89_C0121	usp	uropathogenic specific protein	-1.81799	9.28578	0.000421578	0.00135455
UTI89_C0122	UTI89_C0122	hypothetical protein	-8.22072	5.43347	5.34e-07	3.42e-06
UTI89_C0123	UTI89_C0123	hypothetical protein	-7.47511	5.00002	0.000147089	0.000616265
UTI89_C0123	UTI89_C0123	hypothetical protein	4.11511	9.09139	0.00513476	0.0110632
UTI89_C0124	UTI89_C0124	hypothetical protein	0.9306	4.0871	0.46967	0.545576
UTI89_C0125	pdhR	pyruvate dehydrogenase complex repressor	4.22545	3.15055	0.00991406	0.0199666
UTI89_C0125	pdhR	pyruvate dehydrogenase complex repressor	-0.87564	5.10488	0.547073	0.618061
UTI89_C0126	UTI89_C0126	hypothetical protein	4.86011	7.76903	1.08e-06	9.49e-06
UTI89_C0126	UTI89_C0126	hypothetical protein	-10.186	8.79636	1.57e-27	2.28e-25
UTI89_C0127	aceE	pyruvate dehydrogenase E1 component	-2.78774	2.49141	0.108314	0.158005
UTI89_C0130	yacH	conserved hypothetical protein	-7.04082	5.3414	4.69e-05	0.000243034
UTI89_C0130	yacH	conserved hypothetical protein	-1.91798	6.94393	0.0160403	0.0297923
UTI89_C0133	speD	S-adenosylmethionine decarboxylase proenzyme	6.07995	4.80794	0.00042641	0.0013898
UTI89_C0133	speD	S-adenosylmethionine decarboxylase proenzyme	-1.70627	2.68557	0.311943	0.386401
UTI89_C0134	speE	spermidine synthase	1.33148	7.75867	0.0593199	0.0963506
UTI89_C0134	speE	spermidine synthase	0.812666	5.2287	0.441054	0.517123
UTI89_C0136	cueO	blue copper oxidase CueO precursor	-4.07815	6.10016	0.00135653	0.00353331
UTI89_C0136	cueO	blue copper oxidase CueO precursor	0.359362	5.2194	0.735226	0.785911
UTI89_C0137	gcd	glucose dehydrogenase	3.22999	8.80735	1.05e-05	6.99e-05
UTI89_C0137	gcd	glucose dehydrogenase	0.771546	4.9682	0.500919	0.575099
UTI89_C0138	hpt	hypoxanthine phosphoribosyltransferase	-8.95065	4.42403	6.3e-05	0.000310009
UTI89_C0143	yadE	conserved hypothetical protein YadE	-4.0844	3.88661	0.00879141	0.0179117
UTI89_C0143	yadE	conserved hypothetical protein YadE	4.80868	10.008	2.1e-16	7.23e-15
UTI89_C0148	panB	3-methyl-2-oxobutanoate hydroxymethyltransferase	-4.27478	5.03843	0.0101863	0.0204309
UTI89_C0148	panB	3-methyl-2-oxobutanoate hydroxymethyltransferase	6.97411	9.29814	1.53e-08	1.3e-07
UTI89_C0149	yadC	hypothetical fimbrial adhesin YadC precursor	-0.0878981	8.28778	0.911045	0.936095
UTI89_C0149	yadC	hypothetical fimbrial adhesin YadC precursor	-0.131668	8.3419	0.870056	0.898375
UTI89_C0150	yadK	putative fimbrial subunit YadK precursor	1.24034	6.76688	0.156591	0.222495
UTI89_C0150	yadK	putative fimbrial subunit YadK precursor	-2.34313	6.27671	0.0111259	0.0217476
UTI89_C0151	yadL	putative fimbrial subunit YadL precursor	2.483	9.67898	2.83e-05	0.000160857
UTI89_C0151	yadL	putative fimbrial subunit YadL precursor	0.715364	8.45262	0.19773	0.262499
UTI89_C0152	yadM	putative fimbrial subunit YadM precursor	-7.36448	5.18185	0.000151736	0.000624
UTI89_C0152	yadM	putative fimbrial subunit YadM precursor	-6.6183	5.30621	3.51e-06	1.88e-05
UTI89_C0153	htrE	outer membrane usher protein HtrE precursor	2.15073	10.0539	0.000348477	0.00118628
UTI89_C0153	htrE	outer membrane usher protein HtrE precursor	1.46603	10.8307	0.00229284	0.00553652
UTI89_C0154	ecpD	periplasmic chaperone EcpD precursor	1.02748	3.59704	0.593635	0.674231
UTI89_C0154	ecpD	periplasmic chaperone EcpD precursor	-5.3509	3.60586	0.0027706	0.0065135
UTI89_C0155	yadN	putative fimbrial subunit YadN precursor	-2.16507	5.12699	0.201351	0.275259
UTI89_C0155	yadN	putative fimbrial subunit YadN precursor	-4.28391	7.96287	0.000248467	0.000870281
UTI89_C0158	yadB	conserved hypothetical protein YadB	-4.94376	2.71901	0.00790283	0.0162499
UTI89_C0158	yadB	conserved hypothetical protein YadB	-6.17527	4.76365	0.000168909	0.000617564
UTI89_C0159	dksA	DnaK suppressor protein	3.47971	5.01794	0.0389593	0.0647366
UTI89_C0160	sfsA	sugar fermentation stimulation protein A	0.0741951	6.04993	0.951909	0.964912
UTI89_C0160	sfsA	sugar fermentation stimulation protein A	2.62046	6.7785	0.00322964	0.00744058
UTI89_C0161	ligT	putative 2'-5' RNA ligase	-1.34754	6.25729	0.219194	0.294704
UTI89_C0161	ligT	putative 2'-5' RNA ligase	5.65121	8.74682	2.28e-14	5.89e-13
UTI89_C0162	hrpB	ATP-dependent helicase HrpB	-3.60974	5.62672	0.00556593	0.0118524
UTI89_C0162	hrpB	ATP-dependent helicase HrpB	-5.52754	5.11258	8.17e-05	0.000325558
UTI89_C0164	mrcB	penicillin-binding protein 1B	-5.06299	3.93363	0.00214918	0.00522658
UTI89_C0164	mrcB	penicillin-binding protein 1B	3.6205	6.23248	0.00102964	0.00284182
UTI89_C0166	fhuA	ferrichrome-iron receptor FhuA	-3.38314	5.46932	0.0132957	0.0256394
UTI89_C0166	fhuA	ferrichrome-iron receptor FhuA	2.90872	7.10147	0.000367041	0.00120887
UTI89_C0167	fhuC	ferrichrome transport ATP-binding protein FhuC	1.21619	3.62602	0.383664	0.4614
UTI89_C0168	fhuD	ferrichrome-binding periplasmic protein precursor	1.04145	6.52754	0.273304	0.355767
UTI89_C0168	fhuD	ferrichrome-binding periplasmic protein precursor	1.83688	6.88912	0.0447849	0.0731399
UTI89_C0169	fhuB	ferrichrome transport system permease protein fhuB	2.70874	4.24782	0.0822322	0.12805
UTI89_C0169	fhuB	ferrichrome transport system permease protein fhuB	2.05268	3.91441	0.117217	0.168939
UTI89_C0171	yadQ	voltage-gated ClC-type chloride channel EriC	-6.25644	3.73523	0.00144077	0.00375144
UTI89_C0173	yadS	conserved hypothetical protein YadS	5.61383	8.52465	3.87e-14	9.44e-13
UTI89_C0176	dgt	deoxyguanosinetriphosphate triphosphohydrolase	1.90361	9.26587	0.00168666	0.00424
UTI89_C0176	dgt	deoxyguanosinetriphosphate triphosphohydrolase	3.90847	10.4426	5.89e-13	1.14e-11
UTI89_C0177	degP	periplasmic serine protease DegP	-6.90924	4.46664	0.000224728	0.000839646
UTI89_C0179	yaeH	putative structural protein	-0.770867	3.34886	0.669562	0.729566
UTI89_C0201	ldcC	lysine decarboxylase, constitutive	-1.83427	4.23545	0.236099	0.31263
UTI89_C0201	ldcC	lysine decarboxylase, constitutive	-7.02767	5.79213	3.35e-07	2.23e-06
UTI89_C0209	yaeF	putative synthase of the YaeF/YiiX family	-3.63179	5.59719	0.00648343	0.0136285
UTI89_C0209	yaeF	putative synthase of the YaeF/YiiX family	-0.836019	6.92353	0.329038	0.40362
UTI89_C0212	rcsF	regulator of colanic acid synthesis	0.300115	4.6518	0.822532	0.868228
UTI89_C0212	rcsF	regulator of colanic acid synthesis	0.350321	4.53833	0.851606	0.882347
UTI89_C0214	metI	D-methionine transport system permease MetI	5.67158	3.67323	0.00111931	0.00302472
UTI89_C0214	metI	D-methionine transport system permease MetI	6.21601	3.6696	0.000702392	0.00207559
UTI89_C0215	metN	D-methionine transport ATP-binding protein MetN	-1.87554	5.89285	0.196642	0.269709
UTI89_C0215	metN	D-methionine transport ATP-binding protein MetN	4.60515	7.64047	2.42e-05	0.000109283
UTI89_C0227	UTI89_C0227	putative transcriptional regulator LYSR-type	-7.25687	4.79963	0.000151124	0.00062351
UTI89_C0227	UTI89_C0227	putative transcriptional regulator LYSR-type	-2.85405	3.78067	0.099565	0.146638
UTI89_C0228	yafD	conserved hypothetical protein YafD	1.81716	7.33263	0.16959	0.237931
UTI89_C0228	yafD	conserved hypothetical protein YafD	0.777817	4.42014	0.529617	0.602532
UTI89_C0230	dniR	cytochrome c552	-0.101176	7.72298	0.888393	0.91423
UTI89_C0232	yafS	hypothetical protein YafS	-8.36713	6.68684	1.14e-09	1.81e-08
UTI89_C0232	yafS	hypothetical protein YafS	-7.69188	5.85901	1.51e-07	1.06e-06
UTI89_C0236	yafT	putative aminopeptidase	-0.680877	6.18587	0.523243	0.609828
UTI89_C0236	yafT	putative aminopeptidase	-2.29338	6.44824	0.0156199	0.0291093
UTI89_C0237	UTI89_C0237	hypothetical protein	-3.97588	2.78717	0.0144866	0.0278483
UTI89_C0237	UTI89_C0237	hypothetical protein	4.44705	6.3791	4.65e-05	0.000196428
UTI89_C0238	UTI89_C0238	hypothetical protein	4.1334	5.48048	0.00884812	0.0179973
UTI89_C0239	UTI89_C0239	hypothetical protein	1.69623	7.60149	0.0205109	0.0379986
UTI89_C0239	UTI89_C0239	hypothetical protein	0.429126	6.77413	0.609161	0.674673
UTI89_C0240	UTI89_C0240	hypothetical protein	1.90433	5.74175	0.235223	0.311638
UTI89_C0240	UTI89_C0240	hypothetical protein	-0.143376	4.2423	0.945132	0.961859
UTI89_C0241	UTI89_C0241	hypothetical protein	-5.30115	3.72499	0.000859671	0.00244722
UTI89_C0243	UTI89_C0243	hypothetical protein	-1.15658	3.21843	0.480613	0.568799
UTI89_C0244	UTI89_C0244	hypothetical protein	-5.63056	7.7215	9.55e-08	1.05e-06
UTI89_C0244	UTI89_C0244	hypothetical protein	-4.99901	3.30079	0.00333935	0.00762963
UTI89_C0248	UTI89_C0248	hypothetical protein	-11.5965	7.00291	8.13e-12	2.05e-10
UTI89_C0248	UTI89_C0248	hypothetical protein	-3.98329	2.79502	0.0213043	0.0382812
UTI89_C0251	UTI89_C0251	hypothetical protein	-9.26004	8.19077	2.22e-19	1.88e-17
UTI89_C0251	UTI89_C0251	hypothetical protein	0.952199	8.15954	0.136924	0.193107
UTI89_C0253	UTI89_C0253	hypothetical protein	-0.380243	7.10919	0.645956	0.716397
UTI89_C0253	UTI89_C0253	hypothetical protein	-1.96571	6.29215	0.0437195	0.0716542
UTI89_C0254	UTI89_C0254	hypothetical protein	-4.04391	7.21627	0.00287588	0.00671706
UTI89_C0254	UTI89_C0254	hypothetical protein	-5.67589	7.79576	3.63e-12	6.23e-11
UTI89_C0255	UTI89_C0255	hypothetical protein	-2.37703	8.55149	0.000364741	0.00123478
UTI89_C0255	UTI89_C0255	hypothetical protein	-3.218	8.5815	4.06e-08	3.18e-07
UTI89_C0257	UTI89_C0257	hypothetical protein	-6.14027	3.70743	0.00471574	0.010274
UTI89_C0257	UTI89_C0257	hypothetical protein	-7.83189	2.62196	0.00119683	0.00320703
UTI89_C0258	UTI89_C0258	hypothetical protein	-11.0801	6.48981	5.69e-09	8.16e-08
UTI89_C0258	UTI89_C0258	hypothetical protein	-4.7189	4.37316	0.00330192	0.00756349
UTI89_C0259	UTI89_C0259	hypothetical protein	6.46838	8.9127	4.05e-13	1.46e-11
UTI89_C0259	UTI89_C0259	hypothetical protein	1.18966	8.11844	0.0604801	0.0956043
UTI89_C0260	ykfE	inhibitor of vertebrate lysozyme precursor	2.10909	4.77209	0.2164	0.291631
UTI89_C0260	ykfE	inhibitor of vertebrate lysozyme precursor	-7.97875	5.20186	1.55e-06	8.88e-06
UTI89_C0261	fadE	acyl-CoA dehydrogenase	2.40398	8.65287	0.000157137	0.000641906
UTI89_C0261	fadE	acyl-CoA dehydrogenase	-1.59816	6.04049	0.0911023	0.135257
UTI89_C0263	yafJ	putative amidotransferase	4.77988	10.3023	2.52e-12	7.11e-11
UTI89_C0263	yafJ	putative amidotransferase	-4.39774	9.11525	1.32e-10	1.71e-09
UTI89_C0264	yafK	probable membrane protein	-1.17979	6.87105	0.200818	0.274975
UTI89_C0264	yafK	probable membrane protein	3.61237	7.04231	2.66e-05	0.000119049
UTI89_C0266	yafL	hypothetical lipoprotein YafL precursor	-0.153755	4.0055	0.961662	0.968776
UTI89_C0266	yafL	hypothetical lipoprotein YafL precursor	0.689065	8.73549	0.204551	0.269738
UTI89_C0267	yafM	hypothetical protein YafM	-7.71495	3.26247	0.000776101	0.00225649
UTI89_C0269	fhiA	FhiA protein	2.30713	5.76222	0.0465815	0.0758496
UTI89_C0271	dinP	damage-inducible protein P; DNA polymerase IV	-4.6985	2.77759	0.00830635	0.016994
UTI89_C0271	dinP	damage-inducible protein P; DNA polymerase IV	0.142774	4.44925	0.930651	0.949925
UTI89_C0272	yafN	hypothetical protein YafN	-7.25625	2.12482	0.00290074	0.00679629
UTI89_C0273	yafO	conserved hypothetical protein	0.409637	6.9577	0.662919	0.73091
UTI89_C0273	yafO	conserved hypothetical protein	-0.901708	8.50363	0.147701	0.206512
UTI89_C0274	yafP	hypothetical acetyltransferase YafP	-5.57335	7.23238	2.27e-05	0.000134551
UTI89_C0274	yafP	hypothetical acetyltransferase YafP	-2.03073	7.05194	0.0104067	0.0204722
UTI89_C0275	UTI89_C0275	hypothetical protein	-9.66726	8.0066	7.14e-18	4.73e-16
UTI89_C0275	UTI89_C0275	hypothetical protein	-3.25761	5.48605	0.00325163	0.00747874
UTI89_C0276	prfH	peptide chain release factor-like protein	-3.47506	4.9693	0.0474189	0.0788789
UTI89_C0276	prfH	peptide chain release factor-like protein	-7.58986	2.4572	0.00127002	0.00336719
UTI89_C0277	pepD	aminoacyl-histidine dipeptidase (peptidase D)	-3.11735	6.94102	0.007868	0.0161918
UTI89_C0277	pepD	aminoacyl-histidine dipeptidase (peptidase D)	0.197705	8.05984	0.749211	0.797059
UTI89_C0278	gpt	xanthine-guanine phosphoribosyltransferase	-4.80512	3.03837	0.00719521	0.0148089
UTI89_C0279	UTI89_C0279	hypothetical protein	-8.17334	2.99409	0.000981096	0.00273355
UTI89_C0280	yafA	hypothetical protein YafA	-2.06902	6.0704	0.057733	0.0940224
UTI89_C0280	yafA	hypothetical protein YafA	2.14654	7.41932	0.0109263	0.0214053
UTI89_C0281	crl	crl transcriptional regulator	-9.22225	4.69372	0.000190182	0.00074582
UTI89_C0281	crl	crl transcriptional regulator	-7.68334	2.5018	0.00124406	0.0033143
UTI89_C0282	phoE	outer membrane pore protein E precursor	0.239283	8.00331	0.719404	0.781933
UTI89_C0282	phoE	outer membrane pore protein E precursor	-1.98921	9.14208	0.000138389	0.000521081
UTI89_C0286	UTI89_C0286	putative integrase	-0.212845	8.92853	0.731925	0.793062
UTI89_C0286	UTI89_C0286	putative integrase	-2.08395	8.8255	9.47e-05	0.000372321
UTI89_C0288	UTI89_C0288	hypothetical protein	-6.27101	4.85113	0.00130533	0.00342544
UTI89_C0288	UTI89_C0288	hypothetical protein	-6.5924	4.03034	0.0005264	0.00161609
UTI89_C0289	UTI89_C0289	hypothetical protein	-7.80577	6.61339	1.72e-08	2.26e-07
UTI89_C0289	UTI89_C0289	hypothetical protein	-2.583	7.19712	0.00122814	0.00327504
UTI89_C0291	UTI89_C0291	hypothetical protein	1.70689	5.64692	0.148243	0.212234
UTI89_C0291	UTI89_C0291	hypothetical protein	4.35192	6.74692	3.58e-05	0.000156709
UTI89_C0292	UTI89_C0292	putative transcription regulator	1.08828	6.69529	0.174472	0.23698
UTI89_C0293	UTI89_C0293	hypothetical protein	0.129792	8.5958	0.834835	0.878566
UTI89_C0293	UTI89_C0293	hypothetical protein	-1.9137	7.74039	0.00979448	0.0194201
UTI89_C0295	UTI89_C0295	CP4-like integrase	-2.07336	5.1101	0.181528	0.244757
UTI89_C0296	UTI89_C0296	hypothetical protein	-1.8524	5.15434	0.310417	0.395443
UTI89_C0296	UTI89_C0296	hypothetical protein	-2.70032	5.6453	0.0573071	0.0910579
UTI89_C0297	UTI89_C0297	hypothetical protein	-7.84476	5.06602	4.22e-06	2.22e-05
UTI89_C0298	UTI89_C0298	hypothetical protein	10.5364	5.19091	4.79e-06	2.5e-05
UTI89_C0302	UTI89_C0302	hypothetical protein	-0.503182	4.60429	0.715229	0.778776
UTI89_C0302	UTI89_C0302	hypothetical protein	-7.57083	2.39586	0.00181817	0.00461228
UTI89_C0303	yagU	hypothetical protein YagU	-0.555743	7.37295	0.466282	0.554784
UTI89_C0303	yagU	hypothetical protein YagU	1.90087	9.3951	0.000219705	0.000777417
UTI89_C0304	ykgJ	putative ferredoxin	1.85357	5.7266	0.120941	0.178678
UTI89_C0305	yagV	hypothetical protein YagV precursor	6.94307	6.63104	2.24e-08	2.86e-07
UTI89_C0305	yagV	hypothetical protein YagV precursor	-5.47386	3.54208	0.00767501	0.0157261
UTI89_C0306	yagW	hypothetical protein YagW	-1.91159	7.0819	0.0473257	0.0788548
UTI89_C0306	yagW	hypothetical protein YagW	-0.708782	5.6538	0.489851	0.565922
UTI89_C0307	yagX	hypothetical protein YagX precursor	-0.216826	7.43575	0.778993	0.833033
UTI89_C0307	yagX	hypothetical protein YagX precursor	-0.222786	6.87407	0.7721	0.81804
UTI89_C0308	yagY	hypothetical protein YagY precursor	-0.374455	5.10294	0.765959	0.822684
UTI89_C0308	yagY	hypothetical protein YagY precursor	3.45386	6.27094	0.00185727	0.0046942
UTI89_C0309	matB	MatB precursor	-3.6792	3.91971	0.0192745	0.0358981
UTI89_C0309	matB	MatB precursor	-0.649185	9.77267	0.17566	0.238124
UTI89_C0310	matA	hypothetical protein YkgK	-2.2743	7.92609	0.00152926	0.00391254
UTI89_C0310	matA	hypothetical protein YkgK	2.27798	8.00655	0.000473834	0.00148998
UTI89_C0311	UTI89_C0311	hypothetical protein	1.21369	5.98333	0.471977	0.560472
UTI89_C0311	UTI89_C0311	hypothetical protein	1.12144	4.58378	0.538363	0.609968
UTI89_C0312	UTI89_C0312	hypothetical protein	-1.11322	7.18275	0.167674	0.235378
UTI89_C0312	UTI89_C0312	hypothetical protein	3.67834	8.17774	1.59e-07	1.11e-06
UTI89_C0314	ykgM	50S ribosomal protein L31 type B-1	-4.61525	3.30158	0.0051026	0.0110384
UTI89_C0314	ykgM	50S ribosomal protein L31 type B-1	5.5584	6.3896	2.21e-06	1.22e-05
UTI89_C0315	UTI89_C0315	putative NADH-dependent flavin oxidoreductase	-0.601741	8.9081	0.303045	0.387482
UTI89_C0315	UTI89_C0315	putative NADH-dependent flavin oxidoreductase	-0.716813	8.90973	0.162076	0.222664
UTI89_C0316	ycjY	hypothetical protein YcjY	-2.37057	6.64355	0.0172401	0.0325292
UTI89_C0316	ycjY	hypothetical protein YcjY	1.11074	8.67883	0.0408708	0.0675201
UTI89_C0317	UTI89_C0317	putative LysR-like transcriptional regulator	-0.533165	8.99833	0.359268	0.44518
UTI89_C0317	UTI89_C0317	putative LysR-like transcriptional regulator	-1.65216	10.5245	0.000650582	0.00194751
UTI89_C0318	ycjZ	hypothetical transcriptional regulator YcjZ	-0.367116	5.48591	0.763458	0.820717
UTI89_C0318	ycjZ	hypothetical transcriptional regulator YcjZ	3.57112	8.70724	1.37e-08	1.17e-07
UTI89_C0319	UTI89_C0319	putative aldo/keto reductase	-6.48711	5.0291	0.000198035	0.000768011
UTI89_C0319	UTI89_C0319	putative aldo/keto reductase	-9.78378	6.99773	4.09e-13	8.19e-12
UTI89_C0320	UTI89_C0320	2,5-diketo-D-gluconic acid reductase A	-5.55075	3.94231	0.000566881	0.00176323
UTI89_C0320	UTI89_C0320	2,5-diketo-D-gluconic acid reductase A	3.4357	5.26741	0.00529439	0.0113451
UTI89_C0321	eaeH	attaching and effacing protein, pathogenesis factor	-2.63228	8.37189	0.000141182	0.000598679
UTI89_C0321	eaeH	attaching and effacing protein, pathogenesis factor	1.83247	10.0702	0.000162193	0.000596871
UTI89_C0322	ykgA	hypothetical transcriptional regulator YkgA	-2.27744	7.52262	0.00980237	0.0197742
UTI89_C0322	ykgA	hypothetical transcriptional regulator YkgA	0.548351	8.16812	0.362761	0.438747
UTI89_C0323	UTI89_C0323	2,5-diketo-D-gluconic acid reductase A	0.0847437	8.4809	0.8948	0.924258
UTI89_C0323	UTI89_C0323	2,5-diketo-D-gluconic acid reductase A	0.287809	9.15803	0.582092	0.650778
UTI89_C0324	ykgB	hypothetical protein YkgB	-1.56583	5.48293	0.197505	0.270741
UTI89_C0324	ykgB	hypothetical protein YkgB	-4.09848	6.70382	1.25e-05	6.09e-05
UTI89_C0325	UTI89_C0325	hypothetical protein	-10.7264	5.37541	1.23e-07	8.75e-07
UTI89_C0326	ykgI	hypothetical protein YkgI precursor	-10.7264	5.37541	1.18e-07	8.45e-07
UTI89_C0327	ykgC	probable pyridine nucleotide-disulfide oxidoreductase ykgC	-0.75548	8.95843	0.206375	0.280857
UTI89_C0327	ykgC	probable pyridine nucleotide-disulfide oxidoreductase ykgC	-0.528149	9.51284	0.294459	0.36958
UTI89_C0328	ykgD	hypothetical transcriptional regulator YkgD	-5.56877	3.96319	0.00050886	0.00160566
UTI89_C0328	ykgD	hypothetical transcriptional regulator YkgD	-3.97381	6.23667	0.00922719	0.0184812
UTI89_C0329	ykgE	hypothetical protein YkgE	5.70283	5.09114	0.000278655	0.000999079
UTI89_C0329	ykgE	hypothetical protein YkgE	-5.23963	3.85658	0.00216119	0.00527399
UTI89_C0330	ykgF	putative electron transport protein YkgF	-0.43397	6.93916	0.588021	0.655732
UTI89_C0332	UTI89_C0332	hypothetical protein	0.131935	6.99249	0.875258	0.91055
UTI89_C0332	UTI89_C0332	hypothetical protein	-7.31871	4.55057	5.76e-05	0.000235603
UTI89_C0333	ykgH	hypothetical protein YkgH	-6.28103	5.41251	5.3e-06	2.75e-05
UTI89_C0334	UTI89_C0334	hypothetical protein	-1.15756	11.0883	0.0370961	0.0633538
UTI89_C0334	UTI89_C0334	hypothetical protein	-0.022907	9.50358	0.964451	0.977556
UTI89_C0335	UTI89_C0335	conserved hypothetical protein	-0.306255	8.33809	0.624848	0.698743
UTI89_C0335	UTI89_C0335	conserved hypothetical protein	0.0976244	8.13636	0.88915	0.914668
UTI89_C0336	UTI89_C0336	conserved hypothetical protein	6.24936	12.8178	1.18e-16	7.07e-15
UTI89_C0336	UTI89_C0336	conserved hypothetical protein	3.23154	8.88063	6.23e-09	5.87e-08
UTI89_C0338	fimX	type 1 fimbriae regulatory protein FimX	-2.82518	7.05926	0.000825243	0.00236847
UTI89_C0338	fimX	type 1 fimbriae regulatory protein FimX	-7.43207	5.71203	7.15e-07	4.42e-06
UTI89_C0339	UTI89_C0339	hypothetical protein	-0.506487	4.3452	0.78746	0.839524
UTI89_C0339	UTI89_C0339	hypothetical protein	0.841265	4.40396	0.535499	0.607222
UTI89_C0340	betA	choline dehydrogenase	3.52254	8.23284	0.00113985	0.00307009
UTI89_C0340	betA	choline dehydrogenase	-5.01047	4.39738	0.00133303	0.00349397
UTI89_C0341	betB	betaine aldehyde dehydrogenase	4.11409	8.11876	7.2e-07	6.74e-06
UTI89_C0341	betB	betaine aldehyde dehydrogenase	-2.06997	8.10009	0.00540089	0.0115286
UTI89_C0343	betT	high-affinity choline transport protein	2.53012	5.79374	0.0393024	0.0664613
UTI89_C0343	betT	high-affinity choline transport protein	-5.25716	7.63221	5.06e-11	7.13e-10
UTI89_C0344	yahA	hypothetical protein YahA	-2.16721	8.62607	0.00116448	0.00312527
UTI89_C0344	yahA	hypothetical protein YahA	-0.664767	8.6764	0.209159	0.274763
UTI89_C0345	yahB	hypothetical transcriptional regulator YahB	-4.96131	4.18245	0.00122622	0.00326682
UTI89_C0345	yahB	hypothetical transcriptional regulator YahB	1.45133	5.09285	0.20105	0.266075
UTI89_C0346	yahC	hypothetical protein YahC	-1.69978	7.16418	0.0355978	0.0597264
UTI89_C0348	yahD	putative transcription factor	-5.40221	3.69719	0.00242441	0.00579841
UTI89_C0349	yahE	hypothetical protein YahE	-3.87048	6.22651	0.00463285	0.0101114
UTI89_C0349	yahE	hypothetical protein YahE	3.507	9.76448	1.49e-10	1.92e-09
UTI89_C0350	yahF	hypothetical protein YahF	-4.06082	4.78567	0.0262588	0.0467138
UTI89_C0350	yahF	hypothetical protein YahF	4.86883	6.00714	0.000518732	0.0015961
UTI89_C0352	yahI	carbamate kinase-like protein YahI	-5.99419	5.32081	0.000187448	0.000737455
UTI89_C0352	yahI	carbamate kinase-like protein YahI	1.69561	6.70835	0.0394823	0.0655269
UTI89_C0353	yahJ	hypothetical protein YahJ	5.65711	8.45288	3.84e-14	9.44e-13
UTI89_C0354	UTI89_C0354	hypothetical protein	2.27397	7.64542	0.00321433	0.00741837
UTI89_C0354	UTI89_C0354	hypothetical protein	-0.424543	4.67144	0.734013	0.784919
UTI89_C0355	UTI89_C0355	putative periplasmic binding protein, probable substrate ribose	0.183701	9.18137	0.74887	0.80787
UTI89_C0355	UTI89_C0355	putative periplasmic binding protein, probable substrate ribose	2.87357	9.87831	2.72e-08	2.2e-07
UTI89_C0356	UTI89_C0356	putative ATP-binding component of transport system, probably ribose specific	0.849948	1.85775	0.552201	0.623088
UTI89_C0357	UTI89_C0357	putative permease component of transport system, probably ribose specific	1.29978	6.53988	0.296832	0.381708
UTI89_C0357	UTI89_C0357	putative permease component of transport system, probably ribose specific	3.74205	5.6717	0.000937665	0.00264077
UTI89_C0358	UTI89_C0358	putative permease component of transport system, probably ribose specific	-0.749743	4.54951	0.570164	0.654247
UTI89_C0358	UTI89_C0358	putative permease component of transport system, probably ribose specific	1.74931	5.61576	0.0952513	0.140861
UTI89_C0359	yahK	hypothetical zinc-type alcohol dehydrogenase-like protein yahK	-3.68506	2.84643	0.0211538	0.0381099
UTI89_C0360	yahM	hypothetical protein	-4.96932	5.53294	0.00170517	0.00427777
UTI89_C0360	yahM	hypothetical protein	-3.66009	4.805	0.00820849	0.0166462
UTI89_C0361	yahN	putative cytochrome subunit of dehydrogenase	-3.59133	5.71999	0.0143915	0.0276872
UTI89_C0361	yahN	putative cytochrome subunit of dehydrogenase	-8.33363	7.84667	4.93e-16	1.62e-14
UTI89_C0362	yahO	hypothetical protein	-0.400023	6.54378	0.673353	0.738176
UTI89_C0362	yahO	hypothetical protein	-11.7357	6.37261	1.52e-11	2.36e-10
UTI89_C0363	prpB	PrpB protein	-3.18821	2.37922	0.0703627	0.108674
UTI89_C0364	prpC	putative citrate synthase	6.46299	8.2838	5.08e-11	1.11e-09
UTI89_C0364	prpC	putative citrate synthase	3.76577	6.68676	4.89e-05	0.000204403
UTI89_C0365	prpD	2-methylcitrate dehydratase	-7.29036	4.81973	0.000230346	0.000856721
UTI89_C0366	prpE	putative propionyl-CoA synthetase	-4.67644	2.9032	0.00486924	0.0106154
UTI89_C0367	codB	cytosine permease	10.7877	11.046	5.54e-43	1.53e-39
UTI89_C0368	codA	cytosine deaminase	3.19365	3.89244	0.0636931	0.0997125
UTI89_C0369	lacA	galactoside O-acetyltransferase	2.34944	8.33689	0.000305227	0.00107026
UTI89_C0369	lacA	galactoside O-acetyltransferase	0.0992032	8.89137	0.848999	0.881983
UTI89_C0370	lacY	lactose permease	-3.68052	5.35403	0.0116972	0.0229541
UTI89_C0370	lacY	lactose permease	0.254957	6.73205	0.749409	0.797059
UTI89_C0371	lacZ	beta-galactosidase	2.7723	8.53634	5.48e-05	0.000275776
UTI89_C0371	lacZ	beta-galactosidase	1.36219	6.08484	0.143069	0.200849
UTI89_C0372	lacI	lac operon repressor	5.45154	4.0263	0.00162366	0.00416865
UTI89_C0374	UTI89_C0374	hypothetical protein	-1.87476	6.88118	0.0663007	0.106665
UTI89_C0374	UTI89_C0374	hypothetical protein	-4.05277	3.53109	0.00718772	0.0148046
UTI89_C0379	yaiO	hypothetical protein	4.12551	8.42059	0.00032137	0.00111411
UTI89_C0379	yaiO	hypothetical protein	-0.0621858	8.71638	0.916114	0.937862
UTI89_C0380	UTI89_C0380	putative transferase	-8.68318	6.40956	3.86e-08	4.69e-07
UTI89_C0380	UTI89_C0380	putative transferase	-4.15058	5.16842	0.000949676	0.00266644
UTI89_C0381	yaiP	hypothetical protein YaiP	4.61062	8.28909	1.02e-09	1.64e-08
UTI89_C0381	yaiP	hypothetical protein YaiP	-1.85128	5.76586	0.069853	0.107947
UTI89_C0382	UTI89_C0382	putative conserved protein	-1.00909	8.16512	0.122134	0.180332
UTI89_C0382	UTI89_C0382	putative conserved protein	-6.25252	4.34426	0.000404273	0.00131628
UTI89_C0383	UTI89_C0383	hypothetical protein	-10.8147	8.45162	2.77e-21	2.83e-19
UTI89_C0383	UTI89_C0383	hypothetical protein	3.54949	5.94988	0.000561038	0.00170161
UTI89_C0384	tauA	taurine-binding periplasmic protein precursor	-8.94153	8.43668	1.71e-19	1.55e-17
UTI89_C0384	tauA	taurine-binding periplasmic protein precursor	4.04505	6.99591	3.64e-06	1.94e-05
UTI89_C0387	tauD	alpha-ketoglutarate-dependent taurine dioxygenase	1.95681	4.26085	0.215154	0.290706
UTI89_C0387	tauD	alpha-ketoglutarate-dependent taurine dioxygenase	1.26714	3.31005	0.455186	0.531211
UTI89_C0389	UTI89_C0389	putative structural protein	1.15777	11.5181	0.0347081	0.0596143
UTI89_C0389	UTI89_C0389	putative structural protein	0.170575	10.9854	0.70805	0.763963
UTI89_C0390	yaiV	hypothetical protein YaiV	8.64512	12.8308	5.27e-30	1.84e-27
UTI89_C0390	yaiV	hypothetical protein YaiV	-2.42744	6.51051	0.0591555	0.0937251
UTI89_C0391	yaiH	penicillin-binding protein AmpH	0.744433	5.71241	0.518854	0.606154
UTI89_C0391	yaiH	penicillin-binding protein AmpH	-5.77226	4.92864	0.000130566	0.000495683
UTI89_C0393	sbmA	inner-membrane transport protein, Microcin 25	-5.13516	3.54755	0.00188424	0.00466021
UTI89_C0393	sbmA	inner-membrane transport protein, Microcin 25	-5.09096	4.36698	0.00231109	0.00556114
UTI89_C0394	yaiW	hypothetical protein YaiW	1.90307	8.54051	0.00786786	0.0161918
UTI89_C0394	yaiW	hypothetical protein YaiW	5.95057	6.26583	1.82e-07	1.26e-06
UTI89_C0395	yaiY	hypothetical protein	-8.91926	4.39397	6.8e-05	0.000332819
UTI89_C0396	UTI89_C0396	hypothetical protein	-11.8913	7.29521	2.86e-13	1.06e-11
UTI89_C0396	UTI89_C0396	hypothetical protein	-10.0658	4.74498	1.6e-05	7.62e-05
UTI89_C0397	yaiZ	hypothetical protein YaiZ	-6.33926	7.58509	8.91e-08	6.52e-07
UTI89_C0398	ddlA	D-alanine--D-alanine ligase A	2.85645	7.08407	0.000783236	0.00227791
UTI89_C0402	phoA	alkaline phosphatase precursor	-6.93895	4.49301	0.000243353	0.000892902
UTI89_C0402	phoA	alkaline phosphatase precursor	0.973798	5.76438	0.328492	0.403341
UTI89_C0404	yaiC	hypothetical protein	-6.44369	4.32962	0.000767206	0.00224127
UTI89_C0404	yaiC	hypothetical protein	1.75386	5.63175	0.116647	0.168229
UTI89_C0405	proC	pyrroline-5-carboxylate reductase	-1.88916	3.98373	0.160314	0.227105
UTI89_C0405	proC	pyrroline-5-carboxylate reductase	-2.50997	1.93785	0.113019	0.163831
UTI89_C0406	yaiI	hypothetical protein	6.4522	4.39162	0.000944361	0.00263325
UTI89_C0406	yaiI	hypothetical protein	-5.19921	2.61621	0.00347297	0.00787625
UTI89_C0407	aroL	shikimate kinase II	10.1988	6.88002	4.06e-13	8.17e-12
UTI89_C0408	UTI89_C0408	hypothetical protein	-4.40355	5.28673	0.00871494	0.0177932
UTI89_C0408	UTI89_C0408	hypothetical protein	5.75445	6.09764	2.79e-06	1.52e-05
UTI89_C0409	yaiA	hypothetical protein	-4.40359	5.28673	0.00873489	0.0178113
UTI89_C0409	yaiA	hypothetical protein	5.75441	6.09764	2.78e-06	1.52e-05
UTI89_C0410	aroM	AroM protein, regulated by AroR	-6.51421	4.09332	0.000508337	0.00160566
UTI89_C0410	aroM	AroM protein, regulated by AroR	4.76005	6.98009	0.000446411	0.00142603
UTI89_C0411	yaiE	hypothetical protein	1.77755	5.46179	0.17677	0.246592
UTI89_C0413	ykiA	hypothetical protein YkiA	-8.01746	3.55404	0.000269734	0.000972234
UTI89_C0413	ykiA	hypothetical protein YkiA	4.20439	6.10717	0.000889032	0.00252182
UTI89_C0414	rdgC	nonspecific DNA binding protein; nucleoid component	-2.35022	3.811	0.12384	0.182301
UTI89_C0414	rdgC	nonspecific DNA binding protein; nucleoid component	3.34626	5.06507	0.0409131	0.0675359
UTI89_C0416	araJ	AraJ MFS transporter	1.13314	7.47402	0.138933	0.201852
UTI89_C0416	araJ	AraJ MFS transporter	-3.82176	8.34922	1.05e-08	9.33e-08
UTI89_C0417	sbcC	exonuclease SbcC	-4.02251	5.66596	0.00419099	0.00929602
UTI89_C0417	sbcC	exonuclease SbcC	0.458114	8.57283	0.406072	0.482461
UTI89_C0418	sbcD	ATP-dependent dsDNA exonuclease	5.71475	6.39784	1.13e-05	5.56e-05
UTI89_C0420	phoB	positive response regulator for pho regulon	-4.60907	3.71826	0.00154453	0.00394338
UTI89_C0420	phoB	positive response regulator for pho regulon	-4.50976	6.3205	0.000148123	0.000553889
UTI89_C0421	phoR	phosphate regulon sensor protein PhoR	1.09127	7.03482	0.202998	0.27734
UTI89_C0421	phoR	phosphate regulon sensor protein PhoR	4.06308	10.723	4.71e-13	9.35e-12
UTI89_C0424	proY	proline-specific permease ProY	3.06672	8.59412	3.88e-06	3e-05
UTI89_C0424	proY	proline-specific permease ProY	1.4547	8.05599	0.0190769	0.0347998
UTI89_C0425	malZ	maltodextrin glucosidase	4.25135	8.97493	4.88e-08	5.8e-07
UTI89_C0425	malZ	maltodextrin glucosidase	0.861637	6.02519	0.397597	0.473969
UTI89_C0427	queA	probable S-adenosylmethionine:tRNA ribosyltransferase-isomerase	0.993655	3.15491	0.537345	0.609064
UTI89_C0428	tgt	tRNA-guanine transglycosylase	-2.39593	4.48034	0.158553	0.218804
UTI89_C0434	yajI	hypothetical lipoprotein YajI precursor	7.33155	5.24934	1.15e-06	6.75e-06
UTI89_C0442	yajO	hypothetical oxidoreductase YajO	-3.80061	4.80151	0.0217636	0.0398675
UTI89_C0442	yajO	hypothetical oxidoreductase YajO	0.473961	6.50137	0.581636	0.650715
UTI89_C0446	yajK	thiamine biosynthesis protein ThiI	-5.04481	3.49544	0.00129026	0.00339681
UTI89_C0446	yajK	thiamine biosynthesis protein ThiI	-1.52467	7.18164	0.0478112	0.0774862
UTI89_C0448	apbA	2-dehydropantoate reductase	7.46843	10.6646	3.53e-26	4.64e-24
UTI89_C0450	yajR	hypothetical transport protein YajR	0.510162	4.17279	0.692374	0.749981
UTI89_C0456	cyoA	cytochrome o ubiquinol oxidase subunit II	0.184989	8.08733	0.777785	0.832468
UTI89_C0456	cyoA	cytochrome o ubiquinol oxidase subunit II	3.08962	9.67834	1.85e-06	1.04e-05
UTI89_C0457	ampG	AmpG muropeptide MFS transporter	1.36447	6.99011	0.108255	0.162582
UTI89_C0457	ampG	AmpG muropeptide MFS transporter	2.17418	8.87958	0.000158563	0.000588219
UTI89_C0460	bolA	BolA transcriptional regulator	-7.83926	3.38347	0.000436762	0.00141977
UTI89_C0460	bolA	BolA transcriptional regulator	6.34118	3.09679	0.00030666	0.00103343
UTI89_C0463	tig	trigger factor	-5.40303	4.03944	0.00196841	0.00489444
UTI89_C0464	UTI89_C0464	hypothetical protein	-5.403	4.03944	0.00196396	0.00489219
UTI89_C0466	clpX	ATP-dependent specificity component of ClpP serine protease, chaperone	-6.34031	3.90207	0.00243654	0.00583199
UTI89_C0466	clpX	ATP-dependent specificity component of ClpP serine protease, chaperone	-5.31937	3.96359	0.00406255	0.00907906
UTI89_C0468	hupB	DNA-binding protein HU-beta, NS1 (HU-1)	7.35679	3.02577	0.000853952	0.00243944
UTI89_C0469	ybaU	peptidyl-prolyl cis-trans isomerase D	-3.54998	6.63315	0.00011727	0.000448913
UTI89_C0470	ybaV	hypothetical protein YbaV precursor	-6.07949	5.07969	0.000162358	0.000661028
UTI89_C0471	ybaW	hypothetical protein YbaW	0.535861	5.17579	0.673423	0.738176
UTI89_C0471	ybaW	hypothetical protein YbaW	1.55509	5.652	0.170509	0.232283
UTI89_C0473	ybaE	hypothetical protein YbaE	6.46762	7.25889	1.98e-09	2.09e-08
UTI89_C0475	ybaO	hypothetical transcriptional regulator YbaO	-6.97151	4.53085	0.000181713	0.000723018
UTI89_C0475	ybaO	hypothetical transcriptional regulator YbaO	-4.4177	3.68115	0.00421807	0.00938861
UTI89_C0476	mdlA	multidrug resistance-like ATP-binding protein mdlA	1.67691	7.37273	0.038089	0.0647857
UTI89_C0476	mdlA	multidrug resistance-like ATP-binding protein mdlA	-3.83638	4.64048	0.0189483	0.034611
UTI89_C0477	mdlB	multidrug resistance-like ATP-binding protein mdlB	-3.05056	4.98191	0.10583	0.159232
UTI89_C0478	glnK	nitrogen regulatory protein P-II 2	3.54634	5.51557	0.0318209	0.0552359
UTI89_C0478	glnK	nitrogen regulatory protein P-II 2	4.07766	4.7973	0.00363462	0.0081957
UTI89_C0479	amtB	putative ammonium transporter	-2.60803	2.04179	0.0998411	0.146966
UTI89_C0481	ybaY	hypothetical protein YbaY	-0.919774	5.45381	0.477508	0.566218
UTI89_C0481	ybaY	hypothetical protein YbaY	1.01437	6.9556	0.243365	0.313141
UTI89_C0482	ybaZ	hypothetical protein YbaZ	9.26375	5.92539	8.68e-08	6.37e-07
UTI89_C0484	ylaB	hypothetical protein YlaB	-2.86786	4.73619	0.0980854	0.148859
UTI89_C0486	maa	maltose O-acetyltransferase	7.15145	7.28114	1.51e-10	2.97e-09
UTI89_C0486	maa	maltose O-acetyltransferase	-2.2466	4.93871	0.0603864	0.0955108
UTI89_C0487	hha	hemolysin expression modulating protein	-2.32267	4.44009	0.188872	0.253421
UTI89_C0488	ybaJ	hypothetical protein	0.39468	6.53054	0.703173	0.768381
UTI89_C0488	ybaJ	hypothetical protein	3.96672	8.70419	1.92e-10	2.44e-09
UTI89_C0489	acrB	acridine efflux pump	3.11219	8.24642	1.56e-05	9.79e-05
UTI89_C0489	acrB	acridine efflux pump	-3.25879	9.82758	8.31e-09	7.67e-08
UTI89_C0490	acrA	acriflavine resistance protein A precursor	-0.0709437	4.96979	0.955245	0.97072
UTI89_C0491	acrR	acrAB operon repressor	-1.08808	8.44049	0.0806308	0.125877
UTI89_C0491	acrR	acrAB operon repressor	2.48041	8.3751	0.000113733	0.000438412
UTI89_C0492	kefA	mechanosensitive channel protein KefA	1.44121	9.50225	0.0128044	0.0248485
UTI89_C0492	kefA	mechanosensitive channel protein KefA	2.3072	7.98322	0.000502627	0.00156046
UTI89_C0494	priC	primosomal replication protein N''	-0.399136	5.32776	0.740467	0.801628
UTI89_C0496	apt	adenine phosphoribosyltransferase	-4.503	2.77356	0.00832128	0.0168378
UTI89_C0500	recR	recombination and repair protein RecR	-11.3051	6.71583	2.47e-09	3.69e-08
UTI89_C0501	htpG	chaperone Hsp90, heat shock protein C 62.5	2.32446	4.33944	0.0913662	0.135531
UTI89_C0506	ybaL	hypothetical protein YbaL	-3.59612	5.67773	0.0174262	0.032855
UTI89_C0506	ybaL	hypothetical protein YbaL	0.330117	4.14999	0.841035	0.875616
UTI89_C0508	ushA	UDP-sugar hydrolase (5'-nucleotidase)	4.67359	2.84251	0.00575233	0.0122281
UTI89_C0509	UTI89_C0509	hypothetical protein	-0.975747	5.82116	0.382179	0.467658
UTI89_C0509	UTI89_C0509	hypothetical protein	-3.28823	4.23963	0.019035	0.0347464
UTI89_C0510	UTI89_C0510	hypothetical protein	3.65543	8.14449	5.51e-05	0.000276972
UTI89_C0510	UTI89_C0510	hypothetical protein	3.26029	6.24776	0.00103758	0.002858
UTI89_C0512	ybaP	putative ligase	-10.3474	8.69135	2.85e-22	3.5e-20
UTI89_C0512	ybaP	putative ligase	-3.70188	3.16186	0.0176922	0.0324671
UTI89_C0513	UTI89_C0513	hypothetical protein	-6.5393	4.3829	0.000307182	0.00107558
UTI89_C0513	UTI89_C0513	hypothetical protein	-9.93385	4.61156	1.37e-05	6.61e-05
UTI89_C0515	ybaR	copper-transporting P-type ATPase	2.29146	6.26513	0.0286747	0.0505987
UTI89_C0515	ybaR	copper-transporting P-type ATPase	-0.676837	3.79546	0.615491	0.679736
[truncated: 4,948 more rows]

## Sheet: 2E
TraDIS analysis of the extended Recovery (42 h) sample compared to the dispersal (34-44 h PI) sample as the reference.
[truncated: 5,365 more rows]

[truncated: 2 more sheets: 2F, 2G]
